# Supplementary material for: Biodegradable and Flexible Wood-Gelatin Composites for Soft Actuating Systems
Source: ACS Sustain Chem Eng. 2024 May 30;12(23):8662–70. doi: 10.1021/acssuschemeng.4c00306 (PMC11167639; doi:10.1021/acssuschemeng.4c00306)
Supplement: Supplementary file 2 — sc4c00306_si_002.zip [file sc4c00306_si_002.zip]

Archive with 2 entries (2 files):
- SI2_Import_Geometry_Fin_ray_finger.STEP
- SI3_Job-45-2N.inp
