# Supplementary material for: Biodegradable and Flexible Wood-Gelatin Composites for Soft Actuating Systems
Source: ACS Sustain Chem Eng. 2024 May 30;12(23):8662–70. doi: 10.1021/acssuschemeng.4c00306 (PMC11167639; doi:10.1021/acssuschemeng.4c00306)
Supplement: Supplementary file 2 — sc4c00306_si_002.zip [file sc4c00306_si_002.zip › SI2_Import_Geometry_Fin_ray_finger.STEP]

ISO-10303-21;
HEADER;
FILE_DESCRIPTION (( 'STEP AP214' ),
    '1' );
FILE_NAME ('FinRay.STEP',
    '2023-04-11T20:27:59',
    ( '' ),
    ( '' ),
    'SwSTEP 2.0',
    'SolidWorks 2017',
    '' );
FILE_SCHEMA (( 'AUTOMOTIVE_DESIGN' ));
ENDSEC;

DATA;
#1 = CARTESIAN_POINT ( 'NONE',  ( 10.16227446277608800, 51.51404007317351800, 13.99999999999999800 ) ) ;
#2 = CARTESIAN_POINT ( 'NONE',  ( 10.06227446277608600, 51.51404007317351800, 13.99999999999999800 ) ) ;
#3 = LINE ( 'NONE', #2294, #3225 ) ;
#4 = DIRECTION ( 'NONE',  ( 0.0000000000000000000, 0.0000000000000000000, -1.000000000000000000 ) ) ;
#5 = FACE_OUTER_BOUND ( 'NONE', #1123, .T. ) ;
#6 = DIRECTION ( 'NONE',  ( -1.000000000000000000, 0.0000000000000000000, 0.0000000000000000000 ) ) ;
#7 = CARTESIAN_POINT ( 'NONE',  ( 7.247453520334169700, 34.37840766782996100, 13.99999999999999800 ) ) ;
#8 = EDGE_CURVE ( 'NONE', #679, #139, #2421, .T. ) ;
#9 = AXIS2_PLACEMENT_3D ( 'NONE', #137, #3281, #2146 ) ;
#10 = VERTEX_POINT ( 'NONE', #329 ) ;
#11 = CARTESIAN_POINT ( 'NONE',  ( 0.1000000000000000100, 1.224646799147357000E-017, 1.100000000000000300 ) ) ;
#12 = DIRECTION ( 'NONE',  ( 0.0000000000000000000, 0.0000000000000000000, -1.000000000000000000 ) ) ;
#13 = LINE ( 'NONE', #1194, #2975 ) ;
#14 = VERTEX_POINT ( 'NONE', #919 ) ;
#15 = ORIENTED_EDGE ( 'NONE', *, *, #3537, .T. ) ;
#16 = PRESENTATION_STYLE_ASSIGNMENT (( #3577 ) ) ;
#17 = EDGE_CURVE ( 'NONE', #288, #3478, #381, .T. ) ;
#18 = MECHANICAL_DESIGN_GEOMETRIC_PRESENTATION_REPRESENTATION (  '', ( #2954 ), #2972 ) ;
#19 = CIRCLE ( 'NONE', #3402, 0.5000000000000004400 ) ;
#20 = ORIENTED_EDGE ( 'NONE', *, *, #669, .T. ) ;
#21 = FILL_AREA_STYLE_COLOUR ( '', #3324 ) ;
#22 = CARTESIAN_POINT ( 'NONE',  ( 3.627810663191302500, 17.18920383391498100, 15.00000000000000000 ) ) ;
#23 = EDGE_CURVE ( 'NONE', #1816, #3639, #1453, .T. ) ;
#24 = ORIENTED_EDGE ( 'NONE', *, *, #2666, .F. ) ;
#25 = ORIENTED_EDGE ( 'NONE', *, *, #222, .T. ) ;
#26 = AXIS2_PLACEMENT_3D ( 'NONE', #2042, #2377, #3475 ) ;
#27 = EDGE_LOOP ( 'NONE', ( #57, #3555, #185, #2418 ) ) ;
#28 = ORIENTED_EDGE ( 'NONE', *, *, #55, .T. ) ;
#29 = CARTESIAN_POINT ( 'NONE',  ( 0.0000000000000000000, 0.2500000000000000000, 1.100000000000000300 ) ) ;
#30 = DIRECTION ( 'NONE',  ( -0.0000000000000000000, -0.0000000000000000000, -1.000000000000000000 ) ) ;
#31 = VECTOR ( 'NONE', #1324, 1000.000000000000000 ) ;
#32 = CARTESIAN_POINT ( 'NONE',  ( 0.0000000000000000000, 0.0000000000000000000, 13.89999999999999900 ) ) ;
#33 = VERTEX_POINT ( 'NONE', #72 ) ;
#34 = VECTOR ( 'NONE', #3627, 1000.000000000000000 ) ;
#35 = CARTESIAN_POINT ( 'NONE',  ( 0.0000000000000000000, 0.2500000000000002200, 0.0000000000000000000 ) ) ;
#36 = ORIENTED_EDGE ( 'NONE', *, *, #2552, .F. ) ;
#37 = AXIS2_PLACEMENT_3D ( 'NONE', #3632, #1293, #2190 ) ;
#38 = ORIENTED_EDGE ( 'NONE', *, *, #3117, .F. ) ;
#39 = FACE_OUTER_BOUND ( 'NONE', #3145, .T. ) ;
#40 = EDGE_CURVE ( 'NONE', #1133, #247, #3677, .T. ) ;
#41 = DIRECTION ( 'NONE',  ( -0.0000000000000000000, -0.0000000000000000000, -1.000000000000000000 ) ) ;
#42 = CARTESIAN_POINT ( 'NONE',  ( 16.66412455446282000, -0.2500000000000002200, 1.100000000000000300 ) ) ;
#43 = EDGE_CURVE ( 'NONE', #33, #1317, #1900, .T. ) ;
#44 = DIRECTION ( 'NONE',  ( 1.000000000000000000, 0.0000000000000000000, 0.0000000000000000000 ) ) ;
#45 = VERTEX_POINT ( 'NONE', #633 ) ;
#46 = LINE ( 'NONE', #2011, #3646 ) ;
#47 = CARTESIAN_POINT ( 'NONE',  ( 4.022988748490359300, 17.13563240534355700, 0.9999999999999956700 ) ) ;
#48 = DIRECTION ( 'NONE',  ( 0.0000000000000000000, 0.0000000000000000000, 1.000000000000000000 ) ) ;
#49 = CARTESIAN_POINT ( 'NONE',  ( 0.1000000000000000100, 1.224646799147357000E-017, 13.89999999999999900 ) ) ;
#50 = CARTESIAN_POINT ( 'NONE',  ( 7.042631605633224500, 34.32483623925853100, 0.9999999999999974500 ) ) ;
#51 = ORIENTED_EDGE ( 'NONE', *, *, #930, .F. ) ;
#52 = VECTOR ( 'NONE', #971, 1000.000000000000000 ) ;
#53 = AXIS2_PLACEMENT_3D ( 'NONE', #1501, #1308, #3316 ) ;
#54 = ORIENTED_EDGE ( 'NONE', *, *, #391, .F. ) ;
#55 = EDGE_CURVE ( 'NONE', #371, #1354, #2134, .T. ) ;
#56 = LINE ( 'NONE', #2267, #946 ) ;
#57 = ORIENTED_EDGE ( 'NONE', *, *, #17, .F. ) ;
#58 = CARTESIAN_POINT ( 'NONE',  ( 12.50000000000003900, 66.07488656977956500, 0.0000000000000000000 ) ) ;
#59 = DIRECTION ( 'NONE',  ( -1.000000000000000000, 0.0000000000000000000, 0.0000000000000000000 ) ) ;
#60 = CARTESIAN_POINT ( 'NONE',  ( 0.5989120571285172500, 0.5000000000000004400, 15.00000000000000000 ) ) ;
#61 = PRESENTATION_LAYER_ASSIGNMENT (  '', '', ( #3344 ) ) ;
#62 = CARTESIAN_POINT ( 'NONE',  ( 10.16227446277608800, 51.51404007317351800, -1.153797724813211000 ) ) ;
#63 = FACE_BOUND ( 'NONE', #142, .T. ) ;
#64 = EDGE_LOOP ( 'NONE', ( #2535, #3451, #2074, #2319 ) ) ;
#65 = EDGE_CURVE ( 'NONE', #1882, #790, #1721, .T. ) ;
#66 = DIRECTION ( 'NONE',  ( 0.0000000000000000000, -1.000000000000000000, 0.0000000000000000000 ) ) ;
#67 = ORIENTED_EDGE ( 'NONE', *, *, #1032, .F. ) ;
#68 = AXIS2_PLACEMENT_3D ( 'NONE', #671, #2689, #1535 ) ;
#69 = VECTOR ( 'NONE', #1312, 1000.000000000000000 ) ;
#70 = ADVANCED_BREP_SHAPE_REPRESENTATION ( '', ( #1782, #2765 ), #3143 ) ;
#71 = AXIS2_PLACEMENT_3D ( 'NONE', #1171, #4, #298 ) ;
#72 = CARTESIAN_POINT ( 'NONE',  ( 0.5989120571285172500, 0.5000000000000004400, 0.0000000000000000000 ) ) ;
#73 = LINE ( 'NONE', #1389, #2688 ) ;
#74 = PLANE ( 'NONE',  #3139 ) ;
#75 = LINE ( 'NONE', #2292, #2287 ) ;
#76 = SURFACE_SIDE_STYLE ('',( #3617 ) ) ;
#77 = FACE_OUTER_BOUND ( 'NONE', #1991, .T. ) ;
#78 = AXIS2_PLACEMENT_3D ( 'NONE', #3482, #2924, #876 ) ;
#79 = DIRECTION ( 'NONE',  ( -0.0000000000000000000, -0.0000000000000000000, -1.000000000000000000 ) ) ;
#80 = PLANE ( 'NONE',  #2291 ) ;
#81 = EDGE_CURVE ( 'NONE', #1816, #1545, #1361, .T. ) ;
#82 = CARTESIAN_POINT ( 'NONE',  ( 0.0000000000000000000, 0.0000000000000000000, 15.00000000000000000 ) ) ;
#83 = CARTESIAN_POINT ( 'NONE',  ( 0.0000000000000000000, -0.2500000000000002200, 1.100000000000000300 ) ) ;
#84 = CARTESIAN_POINT ( 'NONE',  ( 4.185553125891194900, 0.2500000000000002200, 13.89999999999999900 ) ) ;
#85 = DIRECTION ( 'NONE',  ( 0.0000000000000000000, 0.0000000000000000000, 1.000000000000000000 ) ) ;
#86 = CARTESIAN_POINT ( 'NONE',  ( 0.5989120571285172500, 0.5000000000000004400, 15.00000000000000000 ) ) ;
#87 = EDGE_LOOP ( 'NONE', ( #3161, #3264 ) ) ;
#88 = EDGE_CURVE ( 'NONE', #3062, #2504, #2094, .T. ) ;
#89 = VECTOR ( 'NONE', #3408, 1000.000000000000000 ) ;
#90 =( GEOMETRIC_REPRESENTATION_CONTEXT ( 3 ) GLOBAL_UNCERTAINTY_ASSIGNED_CONTEXT ( ( #2969 ) ) GLOBAL_UNIT_ASSIGNED_CONTEXT ( ( #3534, #1238, #707 ) ) REPRESENTATION_CONTEXT ( 'NONE', 'WORKASPACE' ) );
#91 = CARTESIAN_POINT ( 'NONE',  ( 10.16227446277608800, 51.51404007317351800, 1.000000000000000000 ) ) ;
#92 = VERTEX_POINT ( 'NONE', #3487 ) ;
#93 = ADVANCED_FACE ( 'NONE', ( #2686 ), #2383, .F. ) ;
#94 = DIRECTION ( 'NONE',  ( 0.0000000000000000000, 0.0000000000000000000, 1.000000000000000000 ) ) ;
#95 = DIRECTION ( 'NONE',  ( 1.000000000000000000, 0.0000000000000000000, 0.0000000000000000000 ) ) ;
#96 = DIRECTION ( 'NONE',  ( -2.585743316206813900E-017, -1.424742220818458900E-016, 1.000000000000000000 ) ) ;
#97 = ORIENTED_EDGE ( 'NONE', *, *, #1539, .F. ) ;
#98 = CIRCLE ( 'NONE', #348, 0.1000000000000000100 ) ;
#99 = CARTESIAN_POINT ( 'NONE',  ( 0.4898979485566356000, -0.2500000000000002200, 0.0000000000000000000 ) ) ;
#100 = FACE_OUTER_BOUND ( 'NONE', #3381, .T. ) ;
#101 = LINE ( 'NONE', #2936, #3235 ) ;
#102 = ORIENTED_EDGE ( 'NONE', *, *, #873, .T. ) ;
#103 = DIRECTION ( 'NONE',  ( -1.000000000000000000, 0.0000000000000000000, 0.0000000000000000000 ) ) ;
#104 = DIRECTION ( 'NONE',  ( 1.000000000000000000, 0.0000000000000000000, 0.0000000000000000000 ) ) ;
#105 = AXIS2_PLACEMENT_3D ( 'NONE', #624, #1778, #310 ) ;
#106 = ORIENTED_EDGE ( 'NONE', *, *, #1810, .T. ) ;
#107 = EDGE_CURVE ( 'NONE', #1938, #3131, #3337, .T. ) ;
#108 = ORIENTED_EDGE ( 'NONE', *, *, #43, .T. ) ;
#109 = ORIENTED_EDGE ( 'NONE', *, *, #154, .F. ) ;
#110 = VERTEX_POINT ( 'NONE', #2655 ) ;
#111 = FACE_OUTER_BOUND ( 'NONE', #415, .T. ) ;
#112 = DIRECTION ( 'NONE',  ( -1.000000000000000000, 0.0000000000000000000, 0.0000000000000000000 ) ) ;
#113 = SHAPE_DEFINITION_REPRESENTATION ( #3597, #3686 ) ;
#114 = EDGE_LOOP ( 'NONE', ( #1166, #3026 ) ) ;
#115 = VECTOR ( 'NONE', #3245, 1000.000000000000000 ) ;
#116 = CARTESIAN_POINT ( 'NONE',  ( 0.0000000000000000000, 0.0000000000000000000, 1.100000000000000300 ) ) ;
#117 = DIRECTION ( 'NONE',  ( -1.000000000000000000, 0.0000000000000000000, 0.0000000000000000000 ) ) ;
#118 = AXIS2_PLACEMENT_3D ( 'NONE', #3188, #313, #3492 ) ;
#119 = VERTEX_POINT ( 'NONE', #2919 ) ;
#120 = CARTESIAN_POINT ( 'NONE',  ( 0.4898979485566356000, 0.2500000000000002200, 0.0000000000000000000 ) ) ;
#121 = COLOUR_RGB ( '',0.7921568627450980000, 0.8196078431372548800, 0.9333333333333333500 ) ;
#122 = CARTESIAN_POINT ( 'NONE',  ( 17.15402250301943400, 4.163336342344337000E-014, 13.89999999999999900 ) ) ;
#123 = DIRECTION ( 'NONE',  ( 1.000000000000000000, 0.0000000000000000000, 0.0000000000000000000 ) ) ;
#124 = CARTESIAN_POINT ( 'NONE',  ( 3.627810663191302500, 17.18920383391498100, -1.153797724813211000 ) ) ;
#125 = DIRECTION ( 'NONE',  ( -1.000000000000000000, 0.0000000000000000000, 0.0000000000000000000 ) ) ;
#126 = CARTESIAN_POINT ( 'NONE',  ( 0.0000000000000000000, -0.2500000000000002200, 13.89999999999999900 ) ) ;
#127 = ADVANCED_FACE ( 'NONE', ( #706 ), #2913, .F. ) ;
#128 = DIRECTION ( 'NONE',  ( 0.0000000000000000000, 0.0000000000000000000, -1.000000000000000000 ) ) ;
#129 = ORIENTED_EDGE ( 'NONE', *, *, #2977, .F. ) ;
#130 = EDGE_CURVE ( 'NONE', #2249, #371, #2643, .T. ) ;
#131 = DIRECTION ( 'NONE',  ( 0.0000000000000000000, 0.0000000000000000000, 1.000000000000000000 ) ) ;
#132 = VECTOR ( 'NONE', #279, 1000.000000000000000 ) ;
#133 = VERTEX_POINT ( 'NONE', #379 ) ;
#134 = FILL_AREA_STYLE_COLOUR ( '', #3041 ) ;
#135 = EDGE_CURVE ( 'NONE', #3560, #1021, #2604, .T. ) ;
#136 = AXIS2_PLACEMENT_3D ( 'NONE', #2617, #2334, #2627 ) ;
#137 = CARTESIAN_POINT ( 'NONE',  ( 0.0000000000000000000, 0.0000000000000000000, 15.00000000000000000 ) ) ;
#138 = EDGE_LOOP ( 'NONE', ( #1176, #1750, #2759 ) ) ;
#139 = VERTEX_POINT ( 'NONE', #403 ) ;
#140 = SURFACE_STYLE_FILL_AREA ( #2727 ) ;
#141 = DIRECTION ( 'NONE',  ( -0.0000000000000000000, -0.0000000000000000000, -1.000000000000000000 ) ) ;
#142 = EDGE_LOOP ( 'NONE', ( #2382, #2912 ) ) ;
#143 = FACE_BOUND ( 'NONE', #114, .T. ) ;
#144 = EDGE_LOOP ( 'NONE', ( #2225, #274, #1613, #373, #2054, #2965, #2899, #423, #2902, #2757, #507, #417 ) ) ;
#145 = AXIS2_PLACEMENT_3D ( 'NONE', #82, #735, #1879 ) ;
#146 = ORIENTED_EDGE ( 'NONE', *, *, #1875, .T. ) ;
#147 = CARTESIAN_POINT ( 'NONE',  ( 12.50000000000003900, 66.07488656977956500, 15.00000000000000000 ) ) ;
#148 = LINE ( 'NONE', #880, #704 ) ;
#149 = EDGE_CURVE ( 'NONE', #194, #3241, #612, .T. ) ;
#150 = ORIENTED_EDGE ( 'NONE', *, *, #3117, .T. ) ;
#151 = CARTESIAN_POINT ( 'NONE',  ( 6.836739234619887600, 34.87037114332839100, 15.00000000000000000 ) ) ;
#152 = ORIENTED_EDGE ( 'NONE', *, *, #2254, .T. ) ;
#153 = CIRCLE ( 'NONE', #193, 0.1000000000000000100 ) ;
#154 = EDGE_CURVE ( 'NONE', #1509, #1708, #962, .T. ) ;
#155 = DIRECTION ( 'NONE',  ( -0.0000000000000000000, -0.0000000000000000000, -1.000000000000000000 ) ) ;
#156 = PRODUCT_RELATED_PRODUCT_CATEGORY ( 'part', '', ( #1281 ) ) ;
#157 = CARTESIAN_POINT ( 'NONE',  ( 4.675451074447882300, 1.040834085586084300E-013, 1.100000000000000300 ) ) ;
#158 = MECHANICAL_DESIGN_GEOMETRIC_PRESENTATION_REPRESENTATION (  '', ( #399 ), #90 ) ;
#159 = CARTESIAN_POINT ( 'NONE',  ( 3.922988748490362300, 17.13563240534355700, 13.99999999999999300 ) ) ;
#160 = EDGE_LOOP ( 'NONE', ( #1167, #664, #1617, #1936, #3670 ) ) ;
#161 = SHAPE_REPRESENTATION_RELATIONSHIP ( 'NONE' , 'NONE' ,  #1093, #3641 ) ;
#162 = ORIENTED_EDGE ( 'NONE', *, *, #3228, .F. ) ;
#163 = VECTOR ( 'NONE', #2782, 1000.000000000000000 ) ;
#164 = ADVANCED_FACE ( 'NONE', ( #1493 ), #1311, .F. ) ;
#165 = LINE ( 'NONE', #86, #475 ) ;
#166 = CARTESIAN_POINT ( 'NONE',  ( 10.42483884017702100, -0.2500000000000002200, 1.100000000000000300 ) ) ;
#167 = DIRECTION ( 'NONE',  ( 0.0000000000000000000, 0.0000000000000000000, 1.000000000000000000 ) ) ;
#168 = CARTESIAN_POINT ( 'NONE',  ( 0.0000000000000000000, 0.0000000000000000000, 0.0000000000000000000 ) ) ;
#169 = EDGE_CURVE ( 'NONE', #2210, #1287, #1141, .T. ) ;
#170 = CIRCLE ( 'NONE', #3359, 0.5000000000000004400 ) ;
#171 = CARTESIAN_POINT ( 'NONE',  ( 0.5500000000000000400, 0.0000000000000000000, 13.89999999999999900 ) ) ;
#172 = ORIENTED_EDGE ( 'NONE', *, *, #2381, .F. ) ;
#173 = PRODUCT_DEFINITION_FORMATION_WITH_SPECIFIED_SOURCE ( 'ANY', '', #1281, .NOT_KNOWN. ) ;
#174 = ADVANCED_FACE ( 'NONE', ( #200 ), #3575, .F. ) ;
#175 = DIRECTION ( 'NONE',  ( 1.000000000000000000, 0.0000000000000000000, 0.0000000000000000000 ) ) ;
#176 = DIRECTION ( 'NONE',  ( -6.982962677686266700E-015, -1.396592535537253300E-014, -1.000000000000000000 ) ) ;
#177 = ORIENTED_EDGE ( 'NONE', *, *, #2008, .T. ) ;
#178 = VERTEX_POINT ( 'NONE', #120 ) ;
#179 = CARTESIAN_POINT ( 'NONE',  ( 0.0000000000000000000, -0.2500000000000002200, 15.00000000000000000 ) ) ;
#180 = AXIS2_PLACEMENT_3D ( 'NONE', #512, #1937, #527 ) ;
#181 = LINE ( 'NONE', #3222, #1028 ) ;
#182 = ORIENTED_EDGE ( 'NONE', *, *, #1370, .F. ) ;
#183 = DIRECTION ( 'NONE',  ( 0.1785714285714290700, 0.9839269509968507900, 0.0000000000000000000 ) ) ;
#184 = FACE_OUTER_BOUND ( 'NONE', #1655, .T. ) ;
#185 = ORIENTED_EDGE ( 'NONE', *, *, #414, .T. ) ;
#186 = CARTESIAN_POINT ( 'NONE',  ( 3.922988748490355200, 17.13563240534355700, -1.153797724813211000 ) ) ;
#187 = VECTOR ( 'NONE', #3463, 1000.000000000000000 ) ;
#188 = ORIENTED_EDGE ( 'NONE', *, *, #687, .T. ) ;
#189 = CARTESIAN_POINT ( 'NONE',  ( 0.5081678060484401400, 0.0000000000000000000, 0.0000000000000000000 ) ) ;
#190 = ORIENTED_EDGE ( 'NONE', *, *, #3308, .T. ) ;
#191 = DIRECTION ( 'NONE',  ( -1.000000000000000000, 0.0000000000000000000, 6.982962677686266700E-015 ) ) ;
#192 = ORIENTED_EDGE ( 'NONE', *, *, #1349, .F. ) ;
#193 = AXIS2_PLACEMENT_3D ( 'NONE', #300, #1138, #3449 ) ;
#194 = VERTEX_POINT ( 'NONE', #2724 ) ;
#195 = CARTESIAN_POINT ( 'NONE',  ( 10.36709637747703300, 51.56761150174494900, 13.99999999999999800 ) ) ;
#196 = CIRCLE ( 'NONE', #2327, 0.1000000000000011300 ) ;
#197 = ADVANCED_FACE ( 'NONE', ( #1264 ), #744, .T. ) ;
#198 = EDGE_LOOP ( 'NONE', ( #1575, #2981 ) ) ;
#199 = ORIENTED_EDGE ( 'NONE', *, *, #1202, .T. ) ;
#200 = FACE_OUTER_BOUND ( 'NONE', #812, .T. ) ;
#201 = EDGE_CURVE ( 'NONE', #2436, #1082, #2827, .T. ) ;
#202 = AXIS2_PLACEMENT_3D ( 'NONE', #3237, #2067, #1502 ) ;
#203 = DIRECTION ( 'NONE',  ( 0.0000000000000000000, 0.0000000000000000000, -1.000000000000000000 ) ) ;
#204 = ORIENTED_EDGE ( 'NONE', *, *, #1975, .F. ) ;
#205 = EDGE_CURVE ( 'NONE', #998, #3663, #2044, .T. ) ;
#206 = CARTESIAN_POINT ( 'NONE',  ( -0.1000000000000000100, 0.0000000000000000000, 13.89999999999999900 ) ) ;
#207 = SURFACE_SIDE_STYLE ('',( #1454 ) ) ;
#208 = DIRECTION ( 'NONE',  ( 1.000000000000000000, 0.0000000000000000000, 0.0000000000000000000 ) ) ;
#209 = CARTESIAN_POINT ( 'NONE',  ( 9.956382091762749900, 52.05957497724337200, 13.99999999999999800 ) ) ;
#210 = CARTESIAN_POINT ( 'NONE',  ( 0.4898979485566356000, 0.2500000000000000000, 1.100000000000000300 ) ) ;
#211 = ORIENTED_EDGE ( 'NONE', *, *, #3699, .T. ) ;
#212 = ADVANCED_FACE ( 'NONE', ( #3486 ), #568, .T. ) ;
#213 = PRESENTATION_LAYER_ASSIGNMENT (  '', '', ( #2220 ) ) ;
#214 = CARTESIAN_POINT ( 'NONE',  ( 4.675451074447882300, 0.2500000000000002200, 13.89999999999999900 ) ) ;
#215 = CARTESIAN_POINT ( 'NONE',  ( 10.16227446277608800, 51.51404007317351800, 15.00000000000000000 ) ) ;
#216 = VERTEX_POINT ( 'NONE', #1237 ) ;
#217 = VECTOR ( 'NONE', #3173, 1000.000000000000000 ) ;
#218 = EDGE_CURVE ( 'NONE', #1261, #2016, #3529, .T. ) ;
#219 = EDGE_CURVE ( 'NONE', #3031, #1710, #2726, .T. ) ;
#220 = CARTESIAN_POINT ( 'NONE',  ( -0.1000000000000000100, 0.0000000000000000000, 15.00000000000000000 ) ) ;
#221 = DIRECTION ( 'NONE',  ( -0.1785714285714290200, -0.9839269509968506800, -1.448016257075806300E-016 ) ) ;
#222 = EDGE_CURVE ( 'NONE', #1935, #957, #1185, .T. ) ;
#223 = EDGE_LOOP ( 'NONE', ( #1012, #1945, #67, #2714, #2510 ) ) ;
#224 = CARTESIAN_POINT ( 'NONE',  ( 3.538524948905587200, 16.69724035841655400, -1.153797724813211000 ) ) ;
#225 = VECTOR ( 'NONE', #1667, 1000.000000000000000 ) ;
#226 = PRESENTATION_STYLE_ASSIGNMENT (( #577 ) ) ;
#227 = CARTESIAN_POINT ( 'NONE',  ( 0.5500000000000000400, 0.0000000000000000000, 13.89999999999999900 ) ) ;
#228 = ORIENTED_EDGE ( 'NONE', *, *, #3343, .T. ) ;
#229 = LINE ( 'NONE', #1030, #3113 ) ;
#230 = ADVANCED_FACE ( 'NONE', ( #514 ), #2484, .F. ) ;
#231 = EDGE_LOOP ( 'NONE', ( #1485, #792, #3164, #1156 ) ) ;
#232 = PLANE ( 'NONE',  #951 ) ;
#233 = ORIENTED_EDGE ( 'NONE', *, *, #3593, .F. ) ;
#234 = DIRECTION ( 'NONE',  ( 1.000000000000000000, 0.0000000000000000000, 0.0000000000000000000 ) ) ;
#235 = VERTEX_POINT ( 'NONE', #2778 ) ;
#236 = FACE_OUTER_BOUND ( 'NONE', #3242, .T. ) ;
#237 = ORIENTED_EDGE ( 'NONE', *, *, #1634, .F. ) ;
#238 = CARTESIAN_POINT ( 'NONE',  ( 0.0000000000000000000, 0.2500000000000002200, 1.100000000000000300 ) ) ;
#239 = APPLICATION_CONTEXT ( 'automotive_design' ) ;
#240 = VECTOR ( 'NONE', #772, 1000.000000000000100 ) ;
#241 = AXIS2_PLACEMENT_3D ( 'NONE', #3329, #203, #2215 ) ;
#242 = EDGE_CURVE ( 'NONE', #2320, #1856, #1049, .T. ) ;
#243 = CARTESIAN_POINT ( 'NONE',  ( 0.4898979485566390400, -0.2500000000000002200, 0.0000000000000000000 ) ) ;
#244 = CARTESIAN_POINT ( 'NONE',  ( 0.5500000000000000400, 0.0000000000000000000, 13.89999999999999900 ) ) ;
#245 = ORIENTED_EDGE ( 'NONE', *, *, #987, .F. ) ;
#246 = CARTESIAN_POINT ( 'NONE',  ( 0.0000000000000000000, -0.2500000000000002200, 13.89999999999999900 ) ) ;
#247 = VERTEX_POINT ( 'NONE', #151 ) ;
#248 = MECHANICAL_DESIGN_GEOMETRIC_PRESENTATION_REPRESENTATION (  '', ( #3344 ), #3314 ) ;
#249 = LINE ( 'NONE', #2597, #747 ) ;
#250 = CARTESIAN_POINT ( 'NONE',  ( 0.1000000000000000100, 1.224646799147357000E-017, 1.100000000000000300 ) ) ;
#251 = FACE_BOUND ( 'NONE', #1651, .T. ) ;
#252 = EDGE_CURVE ( 'NONE', #2270, #315, #1999, .T. ) ;
#253 = ADVANCED_FACE ( 'NONE', ( #1951 ), #2283, .F. ) ;
#254 = PRODUCT_CONTEXT ( 'NONE', #1973, 'mechanical' ) ;
#255 = AXIS2_PLACEMENT_3D ( 'NONE', #1817, #3532, #1236 ) ;
#256 = CARTESIAN_POINT ( 'NONE',  ( 0.0000000000000000000, -0.2500000000000002200, 13.89999999999999900 ) ) ;
#257 = CARTESIAN_POINT ( 'NONE',  ( 0.4898979485566356000, -0.2500000000000002200, 13.89999999999999900 ) ) ;
#258 = CARTESIAN_POINT ( 'NONE',  ( 9.956382091762749900, 52.05957497724337200, 13.99999999999999800 ) ) ;
#259 = CARTESIAN_POINT ( 'NONE',  ( 12.50000000000003900, 66.07488656977956500, 15.00000000000000000 ) ) ;
#260 = DIRECTION ( 'NONE',  ( -1.000000000000000000, 0.0000000000000000000, 0.0000000000000000000 ) ) ;
#261 = CIRCLE ( 'NONE', #2545, 0.1000000000000011300 ) ;
#262 = EDGE_CURVE ( 'NONE', #1252, #2783, #2231, .T. ) ;
#263 = AXIS2_PLACEMENT_3D ( 'NONE', #1407, #1438, #2614 ) ;
#264 = CARTESIAN_POINT ( 'NONE',  ( 0.4898979485566356000, -0.2500000000000002200, 1.100000000000000300 ) ) ;
#265 = CARTESIAN_POINT ( 'NONE',  ( 6.747453520334172300, 34.37840766782996100, 0.9999999999999983300 ) ) ;
#266 = CARTESIAN_POINT ( 'NONE',  ( 3.922988748490355200, 17.13563240534355700, 0.9999999999999956700 ) ) ;
#267 = DIRECTION ( 'NONE',  ( -1.000000000000000000, -0.0000000000000000000, -0.0000000000000000000 ) ) ;
#268 = CARTESIAN_POINT ( 'NONE',  ( 17.15402250301943400, -0.2499999999999585900, 15.00000000000000000 ) ) ;
#269 = EDGE_CURVE ( 'NONE', #2111, #2544, #3176, .T. ) ;
#270 = EDGE_LOOP ( 'NONE', ( #1521, #3008, #15, #513 ) ) ;
#271 = LINE ( 'NONE', #2366, #2801 ) ;
#272 = CARTESIAN_POINT ( 'NONE',  ( 6.747453520334165200, 34.37840766782996100, -1.153797724813211000 ) ) ;
#273 = EDGE_CURVE ( 'NONE', #2214, #2988, #660, .T. ) ;
#274 = ORIENTED_EDGE ( 'NONE', *, *, #3593, .T. ) ;
#275 = AXIS2_PLACEMENT_3D ( 'NONE', #2571, #1683, #260 ) ;
#276 = VECTOR ( 'NONE', #1866, 1000.000000000000000 ) ;
#277 = LINE ( 'NONE', #2080, #497 ) ;
#278 = VERTEX_POINT ( 'NONE', #1912 ) ;
#279 = DIRECTION ( 'NONE',  ( 1.000000000000000000, 0.0000000000000000000, 0.0000000000000000000 ) ) ;
#280 = LINE ( 'NONE', #35, #2592 ) ;
#281 = DIRECTION ( 'NONE',  ( 0.0000000000000000000, 0.0000000000000000000, -1.000000000000000000 ) ) ;
#282 = ORIENTED_EDGE ( 'NONE', *, *, #782, .F. ) ;
#283 = CARTESIAN_POINT ( 'NONE',  ( 10.26227446277608900, 51.51404007317351800, -1.153797724813211000 ) ) ;
#284 = ORIENTED_EDGE ( 'NONE', *, *, #149, .F. ) ;
#285 = ORIENTED_EDGE ( 'NONE', *, *, #2647, .F. ) ;
#286 = CYLINDRICAL_SURFACE ( 'NONE', #1578, 0.4999999999999978400 ) ;
#287 = CARTESIAN_POINT ( 'NONE',  ( 10.36709637747703300, 51.56761150174494900, 1.000000000000000000 ) ) ;
#288 = VERTEX_POINT ( 'NONE', #171 ) ;
#289 = VECTOR ( 'NONE', #2349, 1000.000000000000000 ) ;
#290 =( LENGTH_UNIT ( ) NAMED_UNIT ( * ) SI_UNIT ( .MILLI., .METRE. ) );
#291 = CARTESIAN_POINT ( 'NONE',  ( 3.822988748490352000, 17.13563240534355700, -1.153797724813211000 ) ) ;
#292 = ORIENTED_EDGE ( 'NONE', *, *, #205, .F. ) ;
#293 = AXIS2_PLACEMENT_3D ( 'NONE', #3185, #2621, #1455 ) ;
#294 = UNCERTAINTY_MEASURE_WITH_UNIT (LENGTH_MEASURE( 1.000000000000000100E-005 ), #1589, 'distance_accuracy_value', 'NONE');
#295 = EDGE_CURVE ( 'NONE', #1021, #548, #2180, .T. ) ;
#296 = VECTOR ( 'NONE', #2105, 1000.000000000000000 ) ;
#297 = ORIENTED_EDGE ( 'NONE', *, *, #867, .F. ) ;
#298 = DIRECTION ( 'NONE',  ( -1.000000000000000000, 0.0000000000000000000, 0.0000000000000000000 ) ) ;
#299 = AXIS2_PLACEMENT_3D ( 'NONE', #3590, #1041, #3054 ) ;
#300 = CARTESIAN_POINT ( 'NONE',  ( 0.0000000000000000000, 0.0000000000000000000, 13.89999999999999900 ) ) ;
#301 = CARTESIAN_POINT ( 'NONE',  ( 16.66412455446277700, 0.2500000000000002200, 15.00000000000000000 ) ) ;
#302 = CARTESIAN_POINT ( 'NONE',  ( 10.16227446277608800, 51.51404007317351800, -1.153797724813211000 ) ) ;
#303 = AXIS2_PLACEMENT_3D ( 'NONE', #376, #1825, #1498 ) ;
#304 = CARTESIAN_POINT ( 'NONE',  ( 4.675451074447882300, 1.040834085586084300E-013, 1.100000000000000300 ) ) ;
#305 = LINE ( 'NONE', #2761, #531 ) ;
#306 = VECTOR ( 'NONE', #3000, 1000.000000000000000 ) ;
#307 = DIRECTION ( 'NONE',  ( 0.0000000000000000000, 0.0000000000000000000, 1.000000000000000000 ) ) ;
#308 = ORIENTED_EDGE ( 'NONE', *, *, #107, .F. ) ;
#309 = AXIS2_PLACEMENT_3D ( 'NONE', #2172, #3615, #1876 ) ;
#310 = DIRECTION ( 'NONE',  ( 1.000000000000000000, 0.0000000000000000000, 0.0000000000000000000 ) ) ;
#311 = CARTESIAN_POINT ( 'NONE',  ( 0.0000000000000000000, 0.2500000000000000000, 0.0000000000000000000 ) ) ;
#312 = VECTOR ( 'NONE', #3705, 1000.000000000000000 ) ;
#313 = DIRECTION ( 'NONE',  ( -0.0000000000000000000, -0.0000000000000000000, -1.000000000000000000 ) ) ;
#314 = EDGE_CURVE ( 'NONE', #2783, #3283, #1224, .T. ) ;
#315 = VERTEX_POINT ( 'NONE', #3294 ) ;
#316 = FACE_BOUND ( 'NONE', #1794, .T. ) ;
#317 = AXIS2_PLACEMENT_3D ( 'NONE', #3305, #1309, #2469 ) ;
#318 = LINE ( 'NONE', #3233, #2898 ) ;
#319 = CARTESIAN_POINT ( 'NONE',  ( 10.36473678873360300, 1.040834085586084300E-013, 1.100000000000000300 ) ) ;
#320 = CARTESIAN_POINT ( 'NONE',  ( 0.0000000000000000000, -0.2500000000000002200, 15.00000000000000000 ) ) ;
#321 = ORIENTED_EDGE ( 'NONE', *, *, #989, .F. ) ;
#322 = VECTOR ( 'NONE', #2997, 1000.000000000000000 ) ;
#323 = EDGE_CURVE ( 'NONE', #3025, #1885, #2952, .T. ) ;
#324 = EDGE_LOOP ( 'NONE', ( #557, #1537, #38, #1484 ) ) ;
#325 = PLANE ( 'NONE',  #2697 ) ;
#326 = ORIENTED_EDGE ( 'NONE', *, *, #2916, .F. ) ;
#327 = AXIS2_PLACEMENT_3D ( 'NONE', #3644, #1067, #1908 ) ;
#328 = ORIENTED_EDGE ( 'NONE', *, *, #853, .F. ) ;
#329 = CARTESIAN_POINT ( 'NONE',  ( 4.675451074447882300, -0.2499999999998961400, 13.89999999999999900 ) ) ;
#330 = CYLINDRICAL_SURFACE ( 'NONE', #1077, 0.1000000000000011300 ) ;
#331 = ORIENTED_EDGE ( 'NONE', *, *, #1486, .T. ) ;
#332 = DIRECTION ( 'NONE',  ( -1.000000000000000000, 0.0000000000000000000, 0.0000000000000000000 ) ) ;
#333 = CARTESIAN_POINT ( 'NONE',  ( 3.922988748490355200, 17.13563240534355700, -1.153797724813211000 ) ) ;
#334 = VERTEX_POINT ( 'NONE', #745 ) ;
#335 = CIRCLE ( 'NONE', #2122, 0.1000000000000000100 ) ;
#336 = ORIENTED_EDGE ( 'NONE', *, *, #2499, .T. ) ;
#337 = AXIS2_PLACEMENT_3D ( 'NONE', #2752, #1590, #752 ) ;
#338 = ORIENTED_EDGE ( 'NONE', *, *, #3114, .F. ) ;
#339 = CYLINDRICAL_SURFACE ( 'NONE', #2348, 0.2500000000000000000 ) ;
#340 = FACE_OUTER_BOUND ( 'NONE', #1006, .T. ) ;
#341 = PRODUCT_DEFINITION_SHAPE ( 'NONE', 'NONE',  #3708 ) ;
#342 = EDGE_CURVE ( 'NONE', #2205, #2309, #2873, .T. ) ;
#343 = CARTESIAN_POINT ( 'NONE',  ( 0.4898979485566356000, -0.2500000000000002200, 13.89999999999999900 ) ) ;
#344 = PLANE ( 'NONE',  #3477 ) ;
#345 = DIRECTION ( 'NONE',  ( 0.0000000000000000000, 0.0000000000000000000, 1.000000000000000000 ) ) ;
#346 = CARTESIAN_POINT ( 'NONE',  ( 7.247453520334169700, 34.37840766782996100, 0.0000000000000000000 ) ) ;
#347 = EDGE_CURVE ( 'NONE', #998, #1885, #3625, .T. ) ;
#348 = AXIS2_PLACEMENT_3D ( 'NONE', #1239, #1821, #3414 ) ;
#349 = CARTESIAN_POINT ( 'NONE',  ( 3.922988748490355200, 17.13563240534355700, 0.9999999999999956700 ) ) ;
#350 = ORIENTED_EDGE ( 'NONE', *, *, #584, .T. ) ;
#351 = DIRECTION ( 'NONE',  ( 1.000000000000000000, 0.0000000000000000000, 0.0000000000000000000 ) ) ;
#352 = LINE ( 'NONE', #1391, #89 ) ;
#353 = CARTESIAN_POINT ( 'NONE',  ( 0.0000000000000000000, 0.0000000000000000000, 15.00000000000000000 ) ) ;
#354 = CARTESIAN_POINT ( 'NONE',  ( 0.0000000000000000000, 0.0000000000000000000, 13.89999999999999900 ) ) ;
#355 = ORIENTED_EDGE ( 'NONE', *, *, #2060, .T. ) ;
#356 = CIRCLE ( 'NONE', #3503, 0.4999999999999987200 ) ;
#357 = DIRECTION ( 'NONE',  ( 0.0000000000000000000, 0.0000000000000000000, -1.000000000000000000 ) ) ;
#358 = EDGE_CURVE ( 'NONE', #2341, #2713, #741, .T. ) ;
#359 = DIRECTION ( 'NONE',  ( -1.000000000000000000, 0.0000000000000000000, 0.0000000000000000000 ) ) ;
#360 = DIRECTION ( 'NONE',  ( -0.0000000000000000000, -0.0000000000000000000, 1.000000000000000000 ) ) ;
#361 = VECTOR ( 'NONE', #2185, 1000.000000000000000 ) ;
#362 = ORIENTED_EDGE ( 'NONE', *, *, #2008, .F. ) ;
#363 = DIRECTION ( 'NONE',  ( 1.000000000000000000, 0.0000000000000000000, 0.0000000000000000000 ) ) ;
#364 = CARTESIAN_POINT ( 'NONE',  ( 10.16227446277608800, 51.51404007317351800, 13.99999999999999800 ) ) ;
#365 = DIRECTION ( 'NONE',  ( 0.0000000000000000000, 0.0000000000000000000, -1.000000000000000000 ) ) ;
#366 = ADVANCED_FACE ( 'NONE', ( #2867 ), #286, .T. ) ;
#367 = CARTESIAN_POINT ( 'NONE',  ( 9.777810663191319300, 51.07564802624651900, 0.0000000000000000000 ) ) ;
#368 = DIRECTION ( 'NONE',  ( -0.0000000000000000000, -0.0000000000000000000, 1.000000000000000000 ) ) ;
#369 = FACE_OUTER_BOUND ( 'NONE', #1505, .T. ) ;
#370 = EDGE_LOOP ( 'NONE', ( #2590, #380, #20, #420 ) ) ;
#371 = VERTEX_POINT ( 'NONE', #3303 ) ;
#372 = ORIENTED_EDGE ( 'NONE', *, *, #135, .T. ) ;
#373 = ORIENTED_EDGE ( 'NONE', *, *, #219, .F. ) ;
#374 = AXIS2_PLACEMENT_3D ( 'NONE', #1369, #3386, #1955 ) ;
#375 = VECTOR ( 'NONE', #1068, 1000.000000000000000 ) ;
#376 = CARTESIAN_POINT ( 'NONE',  ( 17.15402250301943400, 4.163336342344337000E-014, 15.00000000000000000 ) ) ;
#377 = ORIENTED_EDGE ( 'NONE', *, *, #539, .T. ) ;
#378 = ITEM_DEFINED_TRANSFORMATION ( 'NONE', 'NONE', #515,  #2765 ) ;
#379 = CARTESIAN_POINT ( 'NONE',  ( 24.49183219395156300, 0.0000000000000000000, 15.00000000000000000 ) ) ;
#380 = ORIENTED_EDGE ( 'NONE', *, *, #358, .T. ) ;
#381 = CIRCLE ( 'NONE', #818, 0.5500000000000000400 ) ;
#382 = DIRECTION ( 'NONE',  ( -0.0000000000000000000, -0.0000000000000000000, -1.000000000000000000 ) ) ;
#383 = VERTEX_POINT ( 'NONE', #2747 ) ;
#384 = CARTESIAN_POINT ( 'NONE',  ( 12.50000000000003900, 68.87488656977954800, 15.00000000000000000 ) ) ;
#385 = CYLINDRICAL_SURFACE ( 'NONE', #1781, 0.5499999999999992700 ) ;
#386 = ORIENTED_EDGE ( 'NONE', *, *, #1853, .T. ) ;
#387 = AXIS2_PLACEMENT_3D ( 'NONE', #1356, #3645, #1909 ) ;
#388 = ADVANCED_FACE ( 'NONE', ( #3525 ), #1969, .F. ) ;
#389 = DIRECTION ( 'NONE',  ( -0.0000000000000000000, -0.0000000000000000000, -1.000000000000000000 ) ) ;
#390 = DIRECTION ( 'NONE',  ( -2.585743316206813900E-017, -1.424742220818458900E-016, 1.000000000000000000 ) ) ;
#391 = EDGE_CURVE ( 'NONE', #2158, #1203, #1306, .T. ) ;
#392 = STYLED_ITEM ( 'NONE', ( #1631 ), #1735 ) ;
#393 = DIRECTION ( 'NONE',  ( 0.0000000000000000000, 0.0000000000000000000, 1.000000000000000000 ) ) ;
#394 = CARTESIAN_POINT ( 'NONE',  ( 0.4898979485566356000, 0.2500000000000000000, 1.100000000000000300 ) ) ;
#395 = FILL_AREA_STYLE_COLOUR ( '', #121 ) ;
#396 = CARTESIAN_POINT ( 'NONE',  ( 6.658167806048457000, 33.88644419233154500, 0.9999999999999974500 ) ) ;
#397 = EDGE_CURVE ( 'NONE', #1656, #247, #1995, .T. ) ;
#398 = LINE ( 'NONE', #3382, #1599 ) ;
#399 = STYLED_ITEM ( 'NONE', ( #16 ), #2699 ) ;
#400 = DIRECTION ( 'NONE',  ( 0.0000000000000000000, 0.0000000000000000000, 1.000000000000000000 ) ) ;
#401 = LINE ( 'NONE', #3259, #3462 ) ;
#402 = PRODUCT_DEFINITION_SHAPE ( 'NONE', 'NONE',  #2560 ) ;
#403 = CARTESIAN_POINT ( 'NONE',  ( 0.4898979485566356000, -0.2500000000000002200, 0.0000000000000000000 ) ) ;
#404 = DIRECTION ( 'NONE',  ( 1.000000000000000000, 0.0000000000000000000, -0.0000000000000000000 ) ) ;
#405 = FACE_BOUND ( 'NONE', #3465, .T. ) ;
#406 = FILL_AREA_STYLE ('',( #395 ) ) ;
#407 = MECHANICAL_DESIGN_GEOMETRIC_PRESENTATION_REPRESENTATION (  '', ( #2220 ), #3564 ) ;
#408 = ORIENTED_EDGE ( 'NONE', *, *, #2530, .F. ) ;
#409 = VERTEX_POINT ( 'NONE', #2845 ) ;
#410 = LINE ( 'NONE', #3628, #1118 ) ;
#411 = DIRECTION ( 'NONE',  ( -0.0000000000000000000, -0.0000000000000000000, -1.000000000000000000 ) ) ;
#412 = ORIENTED_EDGE ( 'NONE', *, *, #1831, .F. ) ;
#413 = CYLINDRICAL_SURFACE ( 'NONE', #1159, 0.4999999999999987200 ) ;
#414 = EDGE_CURVE ( 'NONE', #1211, #2767, #3243, .T. ) ;
#415 = EDGE_LOOP ( 'NONE', ( #3330, #908, #906, #2500, #1811 ) ) ;
#416 = EDGE_CURVE ( 'NONE', #614, #2210, #335, .T. ) ;
#417 = ORIENTED_EDGE ( 'NONE', *, *, #8, .T. ) ;
#418 = EDGE_CURVE ( 'NONE', #1133, #1509, #1220, .T. ) ;
#419 = DIRECTION ( 'NONE',  ( 1.000000000000000000, 0.0000000000000000000, 0.0000000000000000000 ) ) ;
#420 = ORIENTED_EDGE ( 'NONE', *, *, #617, .F. ) ;
#421 = LINE ( 'NONE', #244, #1178 ) ;
#422 = SURFACE_STYLE_USAGE ( .BOTH. , #1271 ) ;
#423 = ORIENTED_EDGE ( 'NONE', *, *, #776, .T. ) ;
#424 = FACE_OUTER_BOUND ( 'NONE', #2121, .T. ) ;
#425 = SHAPE_DEFINITION_REPRESENTATION ( #341, #3588 ) ;
#426 = CARTESIAN_POINT ( 'NONE',  ( 10.91473678873360400, 1.040834085586084300E-013, 15.00000000000000000 ) ) ;
#427 = ORIENTED_EDGE ( 'NONE', *, *, #269, .F. ) ;
#428 = CARTESIAN_POINT ( 'NONE',  ( 9.867096377477034600, 51.56761150174494900, 0.0000000000000000000 ) ) ;
#429 = SURFACE_STYLE_FILL_AREA ( #406 ) ;
#430 = LINE ( 'NONE', #1331, #2833 ) ;
#431 =( LENGTH_UNIT ( ) NAMED_UNIT ( * ) SI_UNIT ( .MILLI., .METRE. ) );
#432 = DIRECTION ( 'NONE',  ( 0.0000000000000000000, 0.0000000000000000000, 1.000000000000000000 ) ) ;
#433 = AXIS2_PLACEMENT_3D ( 'NONE', #892, #2330, #2343 ) ;
#434 = EDGE_CURVE ( 'NONE', #1135, #45, #2088, .T. ) ;
#435 = DIRECTION ( 'NONE',  ( -1.000000000000000000, 0.0000000000000000000, -0.0000000000000000000 ) ) ;
#436 = CARTESIAN_POINT ( 'NONE',  ( 17.15402250301943400, 0.2500000000000002200, 1.100000000000000300 ) ) ;
#437 = CARTESIAN_POINT ( 'NONE',  ( 4.775451074447880200, 1.040956550265999000E-013, 15.00000000000000000 ) ) ;
#438 = DIRECTION ( 'NONE',  ( 2.154786096838998400E-017, 1.187285184015379800E-016, -1.000000000000000000 ) ) ;
#439 = VECTOR ( 'NONE', #1011, 1000.000000000000000 ) ;
#440 = DIRECTION ( 'NONE',  ( 0.0000000000000000000, 0.0000000000000000000, 1.000000000000000000 ) ) ;
#441 = LINE ( 'NONE', #884, #3596 ) ;
#442 =( NAMED_UNIT ( * ) SI_UNIT ( $, .STERADIAN. ) SOLID_ANGLE_UNIT ( ) );
#443 = EDGE_CURVE ( 'NONE', #133, #699, #1857, .T. ) ;
#444 =( GEOMETRIC_REPRESENTATION_CONTEXT ( 3 ) GLOBAL_UNCERTAINTY_ASSIGNED_CONTEXT ( ( #2473 ) ) GLOBAL_UNIT_ASSIGNED_CONTEXT ( ( #1734, #3457, #916 ) ) REPRESENTATION_CONTEXT ( 'NONE', 'WORKASPACE' ) );
#445 = DIRECTION ( 'NONE',  ( 1.000000000000000000, 0.0000000000000000000, 0.0000000000000000000 ) ) ;
#446 = DIRECTION ( 'NONE',  ( -0.0000000000000000000, -0.0000000000000000000, 1.000000000000000000 ) ) ;
#447 = ORIENTED_EDGE ( 'NONE', *, *, #621, .T. ) ;
#448 = VECTOR ( 'NONE', #2486, 1000.000000000000000 ) ;
#449 = UNCERTAINTY_MEASURE_WITH_UNIT (LENGTH_MEASURE( 1.000000000000000100E-005 ), #1240, 'distance_accuracy_value', 'NONE');
#450 = ORIENTED_EDGE ( 'NONE', *, *, #2060, .F. ) ;
#451 = CARTESIAN_POINT ( 'NONE',  ( 4.675451074447882300, 1.040834085586084300E-013, 0.0000000000000000000 ) ) ;
#452 = SURFACE_STYLE_USAGE ( .BOTH. , #3675 ) ;
#453 = LINE ( 'NONE', #985, #322 ) ;
#454 = EDGE_CURVE ( 'NONE', #3326, #1723, #2773, .T. ) ;
#455 = ORIENTED_EDGE ( 'NONE', *, *, #2032, .T. ) ;
#456 = AXIS2_PLACEMENT_3D ( 'NONE', #168, #3350, #1629 ) ;
#457 = VECTOR ( 'NONE', #1457, 1000.000000000000100 ) ;
#458 = ADVANCED_FACE ( 'NONE', ( #1894 ), #2368, .F. ) ;
#459 = ORIENTED_EDGE ( 'NONE', *, *, #891, .T. ) ;
#460 = CARTESIAN_POINT ( 'NONE',  ( -0.2500000000000000000, 0.0000000000000000000, 15.00000000000000000 ) ) ;
#461 = ORIENTED_EDGE ( 'NONE', *, *, #3647, .F. ) ;
#462 = EDGE_CURVE ( 'NONE', #2345, #2209, #1669, .T. ) ;
#463 = ORIENTED_EDGE ( 'NONE', *, *, #2478, .F. ) ;
#464 = EDGE_LOOP ( 'NONE', ( #686, #146 ) ) ;
#465 = FACE_BOUND ( 'NONE', #2998, .T. ) ;
#466 = EDGE_CURVE ( 'NONE', #2923, #770, #2507, .T. ) ;
#467 = FILL_AREA_STYLE_COLOUR ( '', #1344 ) ;
#468 = DIRECTION ( 'NONE',  ( 0.0000000000000000000, 0.0000000000000000000, 1.000000000000000000 ) ) ;
#469 = ORIENTED_EDGE ( 'NONE', *, *, #1729, .T. ) ;
#470 = AXIS2_PLACEMENT_3D ( 'NONE', #304, #3497, #59 ) ;
#471 = CARTESIAN_POINT ( 'NONE',  ( 4.185553125891302400, -0.2500000000000002200, 13.89999999999999900 ) ) ;
#472 = VECTOR ( 'NONE', #1275, 1000.000000000000000 ) ;
#473 = CARTESIAN_POINT ( 'NONE',  ( 10.06227446277608600, 51.51404007317351800, 0.0000000000000000000 ) ) ;
#474 = LINE ( 'NONE', #3285, #1546 ) ;
#475 = VECTOR ( 'NONE', #656, 1000.000000000000100 ) ;
#476 = ORIENTED_EDGE ( 'NONE', *, *, #2132, .F. ) ;
#477 = DIRECTION ( 'NONE',  ( 0.0000000000000000000, 1.000000000000000000, 0.0000000000000000000 ) ) ;
#478 = ADVANCED_FACE ( 'NONE', ( #465, #111 ), #1981, .T. ) ;
#479 = DIRECTION ( 'NONE',  ( 0.0000000000000000000, 0.0000000000000000000, -1.000000000000000000 ) ) ;
#480 =( NAMED_UNIT ( * ) PLANE_ANGLE_UNIT ( ) SI_UNIT ( $, .RADIAN. ) );
#481 = CARTESIAN_POINT ( 'NONE',  ( 3.822988748490352000, 17.13563240534355700, 0.9999999999999956700 ) ) ;
#482 = EDGE_LOOP ( 'NONE', ( #3063, #106, #1234, #1800, #3068 ) ) ;
#483 = AXIS2_PLACEMENT_3D ( 'NONE', #428, #2674, #685 ) ;
#484 = DIRECTION ( 'NONE',  ( -1.000000000000000000, 0.0000000000000000000, 0.0000000000000000000 ) ) ;
#485 = EDGE_CURVE ( 'NONE', #1581, #1746, #3034, .T. ) ;
#486 = CIRCLE ( 'NONE', #661, 0.1000000000000028600 ) ;
#487 = CARTESIAN_POINT ( 'NONE',  ( 4.675451074447882300, 1.040834085586084300E-013, 1.100000000000000300 ) ) ;
#488 = ORIENTED_EDGE ( 'NONE', *, *, #2459, .F. ) ;
#489 = EDGE_CURVE ( 'NONE', #3174, #1400, #153, .T. ) ;
#490 = CIRCLE ( 'NONE', #1175, 0.2500000000000000000 ) ;
#491 = CARTESIAN_POINT ( 'NONE',  ( 9.867096377477034600, 51.56761150174494900, -1.153797724813211000 ) ) ;
#492 =( LENGTH_UNIT ( ) NAMED_UNIT ( * ) SI_UNIT ( .MILLI., .METRE. ) );
#493 = CARTESIAN_POINT ( 'NONE',  ( 0.0000000000000000000, 0.2500000000000000000, 13.89999999999999900 ) ) ;
#494 = ORIENTED_EDGE ( 'NONE', *, *, #2374, .F. ) ;
#495 = DIRECTION ( 'NONE',  ( -0.0000000000000000000, -0.0000000000000000000, 1.000000000000000000 ) ) ;
#496 = AXIS2_PLACEMENT_3D ( 'NONE', #2322, #874, #588 ) ;
#497 = VECTOR ( 'NONE', #1511, 1000.000000000000000 ) ;
#498 = VERTEX_POINT ( 'NONE', #528 ) ;
#499 = ADVANCED_FACE ( 'NONE', ( #2323 ), #3127, .F. ) ;
#500 = ORIENTED_EDGE ( 'NONE', *, *, #1349, .T. ) ;
#501 = DIRECTION ( 'NONE',  ( -1.000000000000000000, 0.0000000000000000000, 0.0000000000000000000 ) ) ;
#502 = LINE ( 'NONE', #2682, #3662 ) ;
#503 = DIRECTION ( 'NONE',  ( -0.0000000000000000000, -0.0000000000000000000, -1.000000000000000000 ) ) ;
#504 = LINE ( 'NONE', #2900, #3714 ) ;
#505 = CARTESIAN_POINT ( 'NONE',  ( 0.0000000000000000000, -0.2500000000000002200, 0.0000000000000000000 ) ) ;
#506 = ORIENTED_EDGE ( 'NONE', *, *, #1827, .T. ) ;
#507 = ORIENTED_EDGE ( 'NONE', *, *, #3024, .F. ) ;
#508 = AXIS2_PLACEMENT_3D ( 'NONE', #2517, #3390, #1071 ) ;
#509 = VERTEX_POINT ( 'NONE', #3354 ) ;
#510 = CARTESIAN_POINT ( 'NONE',  ( 10.91473678873360400, 1.040834085586084300E-013, 1.100000000000000300 ) ) ;
#511 = VECTOR ( 'NONE', #1689, 1000.000000000000000 ) ;
#512 = CARTESIAN_POINT ( 'NONE',  ( 7.042631605633224500, 34.32483623925853100, -1.153797724813211000 ) ) ;
#513 = ORIENTED_EDGE ( 'NONE', *, *, #2962, .T. ) ;
#514 = FACE_OUTER_BOUND ( 'NONE', #231, .T. ) ;
#515 = AXIS2_PLACEMENT_3D ( 'NONE', #3317, #176, #191 ) ;
#516 = CARTESIAN_POINT ( 'NONE',  ( 24.49183219395156300, 0.0000000000000000000, 15.00000000000000000 ) ) ;
#517 = DIRECTION ( 'NONE',  ( -2.154786096838998400E-017, -1.187285184015380000E-016, 1.000000000000000000 ) ) ;
#518 = ORIENTED_EDGE ( 'NONE', *, *, #1784, .T. ) ;
#519 = EDGE_CURVE ( 'NONE', #3283, #2048, #2556, .T. ) ;
#520 = ADVANCED_FACE ( 'NONE', ( #2174 ), #1136, .F. ) ;
#521 = COLOUR_RGB ( '',0.7921568627450980000, 0.8196078431372548800, 0.9333333333333333500 ) ;
#522 = VERTEX_POINT ( 'NONE', #1433 ) ;
#523 = AXIS2_PLACEMENT_3D ( 'NONE', #2152, #2810, #1323 ) ;
#524 = FILL_AREA_STYLE ('',( #1687 ) ) ;
#525 = CIRCLE ( 'NONE', #3591, 0.4999999999999987200 ) ;
#526 = DIRECTION ( 'NONE',  ( 0.0000000000000000000, 0.0000000000000000000, 1.000000000000000000 ) ) ;
#527 = DIRECTION ( 'NONE',  ( 1.000000000000000000, 0.0000000000000000000, 0.0000000000000000000 ) ) ;
#528 = CARTESIAN_POINT ( 'NONE',  ( 9.956382091762749900, 52.05957497724337900, 15.00000000000000000 ) ) ;
#529 = AXIS2_PLACEMENT_3D ( 'NONE', #1834, #1241, #677 ) ;
#530 = CARTESIAN_POINT ( 'NONE',  ( 0.5500000000000000400, 0.0000000000000000000, 13.89999999999999900 ) ) ;
#531 = VECTOR ( 'NONE', #1284, 999.9999999999998900 ) ;
#532 = APPLICATION_PROTOCOL_DEFINITION ( 'draft international standard', 'automotive_design', 1998, #2247 ) ;
#533 = PLANE ( 'NONE',  #3254 ) ;
#534 = DIRECTION ( 'NONE',  ( -1.000000000000000000, 0.0000000000000000000, 0.0000000000000000000 ) ) ;
#535 = FACE_OUTER_BOUND ( 'NONE', #160, .T. ) ;
#536 = EDGE_CURVE ( 'NONE', #1381, #2345, #1410, .T. ) ;
#537 = ADVANCED_FACE ( 'NONE', ( #3332 ), #563, .F. ) ;
#538 = DIRECTION ( 'NONE',  ( 2.154786096838998400E-017, 1.187285184015379800E-016, -1.000000000000000000 ) ) ;
#539 = EDGE_CURVE ( 'NONE', #558, #1345, #1808, .T. ) ;
#540 = AXIS2_PLACEMENT_3D ( 'NONE', #2835, #1085, #3106 ) ;
#541 = ORIENTED_EDGE ( 'NONE', *, *, #3171, .T. ) ;
#542 = CARTESIAN_POINT ( 'NONE',  ( 3.538524948905587200, 16.69724035841655400, 13.99999999999999300 ) ) ;
#543 = VERTEX_POINT ( 'NONE', #2296 ) ;
#544 = APPLICATION_PROTOCOL_DEFINITION ( 'draft international standard', 'automotive_design', 1998, #1962 ) ;
#545 = DIRECTION ( 'NONE',  ( 2.154786096838998400E-017, 1.187285184015379800E-016, -1.000000000000000000 ) ) ;
#546 = LINE ( 'NONE', #1595, #1979 ) ;
#547 = DIRECTION ( 'NONE',  ( 0.0000000000000000000, 1.000000000000000000, 1.424742220818459200E-016 ) ) ;
#548 = VERTEX_POINT ( 'NONE', #287 ) ;
#549 = ORIENTED_EDGE ( 'NONE', *, *, #3542, .T. ) ;
#550 = FACE_OUTER_BOUND ( 'NONE', #674, .T. ) ;
#551 = ORIENTED_EDGE ( 'NONE', *, *, #1056, .F. ) ;
#552 = CARTESIAN_POINT ( 'NONE',  ( 0.0000000000000000000, 0.0000000000000000000, 15.00000000000000000 ) ) ;
#553 = CARTESIAN_POINT ( 'NONE',  ( 9.777810663191319300, 51.07564802624651900, -1.153797724813211000 ) ) ;
#554 = FACE_OUTER_BOUND ( 'NONE', #1412, .T. ) ;
#555 = ORIENTED_EDGE ( 'NONE', *, *, #2930, .T. ) ;
#556 = CARTESIAN_POINT ( 'NONE',  ( 0.0000000000000000000, 0.0000000000000000000, 1.100000000000000300 ) ) ;
#557 = ORIENTED_EDGE ( 'NONE', *, *, #2032, .F. ) ;
#558 = VERTEX_POINT ( 'NONE', #1119 ) ;
#559 = EDGE_LOOP ( 'NONE', ( #2064, #2575, #2497, #506, #1084, #1694 ) ) ;
#560 = DIRECTION ( 'NONE',  ( 0.0000000000000000000, 0.0000000000000000000, 1.000000000000000000 ) ) ;
#561 = APPLICATION_PROTOCOL_DEFINITION ( 'draft international standard', 'automotive_design', 1998, #2512 ) ;
#562 = CARTESIAN_POINT ( 'NONE',  ( 24.40108794287148400, 0.5000000000000004400, 15.00000000000000000 ) ) ;
#563 = CYLINDRICAL_SURFACE ( 'NONE', #1530, 0.1000000000000020000 ) ;
#564 = EDGE_CURVE ( 'NONE', #119, #2544, #1714, .T. ) ;
#565 = ORIENTED_EDGE ( 'NONE', *, *, #3024, .T. ) ;
#566 = CARTESIAN_POINT ( 'NONE',  ( 0.0000000000000000000, 0.2500000000000002200, 15.00000000000000000 ) ) ;
#567 = EDGE_LOOP ( 'NONE', ( #2594, #3147, #1429, #102 ) ) ;
#568 = CYLINDRICAL_SURFACE ( 'NONE', #9, 0.2500000000000000000 ) ;
#569 = LINE ( 'NONE', #1572, #2333 ) ;
#570 = CARTESIAN_POINT ( 'NONE',  ( 0.0000000000000000000, 0.0000000000000000000, 15.00000000000000000 ) ) ;
#571 = CYLINDRICAL_SURFACE ( 'NONE', #2175, 0.5499999999999992700 ) ;
#572 = ORIENTED_EDGE ( 'NONE', *, *, #3365, .T. ) ;
#573 = CARTESIAN_POINT ( 'NONE',  ( 16.60402250301943600, 4.163336342344337000E-014, 1.100000000000000300 ) ) ;
#574 = AXIS2_PLACEMENT_3D ( 'NONE', #426, #681, #3540 ) ;
#575 = CARTESIAN_POINT ( 'NONE',  ( 7.247453520334162600, 34.37840766782996100, -1.153797724813211000 ) ) ;
#576 = UNCERTAINTY_MEASURE_WITH_UNIT (LENGTH_MEASURE( 1.000000000000000100E-005 ), #1609, 'distance_accuracy_value', 'NONE');
#577 = SURFACE_STYLE_USAGE ( .BOTH. , #3162 ) ;
#578 = PLANE ( 'NONE',  #3530 ) ;
#579 = ORIENTED_EDGE ( 'NONE', *, *, #2661, .T. ) ;
#580 = CARTESIAN_POINT ( 'NONE',  ( 7.247453520334169700, 34.37840766782996100, 15.00000000000000000 ) ) ;
#581 = AXIS2_PLACEMENT_3D ( 'NONE', #1145, #821, #534 ) ;
#582 = ORIENTED_EDGE ( 'NONE', *, *, #2200, .T. ) ;
#583 = DIRECTION ( 'NONE',  ( 1.000000000000000000, 0.0000000000000000000, -0.0000000000000000000 ) ) ;
#584 = EDGE_CURVE ( 'NONE', #1044, #709, #196, .T. ) ;
#585 = AXIS2_PLACEMENT_3D ( 'NONE', #2960, #1772, #667 ) ;
#586 = ORIENTED_EDGE ( 'NONE', *, *, #937, .F. ) ;
#587 = ORIENTED_EDGE ( 'NONE', *, *, #1579, .T. ) ;
#588 = DIRECTION ( 'NONE',  ( 1.000000000000000000, 0.0000000000000000000, 0.0000000000000000000 ) ) ;
#589 = CIRCLE ( 'NONE', #540, 0.5000000000000004400 ) ;
#590 = CARTESIAN_POINT ( 'NONE',  ( 7.042631605633224500, 34.32483623925853100, -1.153797724813211000 ) ) ;
#591 = EDGE_CURVE ( 'NONE', #770, #2857, #826, .T. ) ;
#592 = CARTESIAN_POINT ( 'NONE',  ( 0.0000000000000000000, 0.2500000000000002200, 13.89999999999999900 ) ) ;
#593 = ORIENTED_EDGE ( 'NONE', *, *, #615, .F. ) ;
#594 = AXIS2_PLACEMENT_3D ( 'NONE', #3539, #1814, #103 ) ;
#595 = FACE_OUTER_BOUND ( 'NONE', #680, .T. ) ;
#596 = ADVANCED_FACE ( 'NONE', ( #1092 ), #2599, .T. ) ;
#597 = ORIENTED_EDGE ( 'NONE', *, *, #43, .F. ) ;
#598 = CIRCLE ( 'NONE', #703, 0.5500000000000000400 ) ;
#599 = CARTESIAN_POINT ( 'NONE',  ( 0.0000000000000000000, 0.0000000000000000000, 1.100000000000000300 ) ) ;
#600 = ORIENTED_EDGE ( 'NONE', *, *, #665, .T. ) ;
#601 = DIRECTION ( 'NONE',  ( 1.000000000000000000, 0.0000000000000000000, 0.0000000000000000000 ) ) ;
#602 = DIRECTION ( 'NONE',  ( 0.0000000000000000000, 0.0000000000000000000, -1.000000000000000000 ) ) ;
#603 = ORIENTED_EDGE ( 'NONE', *, *, #55, .F. ) ;
#604 = ORIENTED_EDGE ( 'NONE', *, *, #2233, .T. ) ;
#605 = ORIENTED_EDGE ( 'NONE', *, *, #222, .F. ) ;
#606 = DIRECTION ( 'NONE',  ( 0.0000000000000000000, 0.0000000000000000000, 1.000000000000000000 ) ) ;
#607 = CIRCLE ( 'NONE', #2167, 0.1000000000000000100 ) ;
#608 = EDGE_LOOP ( 'NONE', ( #3216, #2596 ) ) ;
#609 = CARTESIAN_POINT ( 'NONE',  ( 0.0000000000000000000, 0.2500000000000002200, 15.00000000000000000 ) ) ;
#610 = AXIS2_PLACEMENT_3D ( 'NONE', #159, #2179, #1018 ) ;
#611 = VERTEX_POINT ( 'NONE', #2524 ) ;
#612 = CIRCLE ( 'NONE', #2101, 0.5500000000000000400 ) ;
#613 = DIRECTION ( 'NONE',  ( 0.0000000000000000000, 0.0000000000000000000, 1.000000000000000000 ) ) ;
#614 = VERTEX_POINT ( 'NONE', #1952 ) ;
#615 = EDGE_CURVE ( 'NONE', #3658, #3518, #3719, .T. ) ;
#616 = CARTESIAN_POINT ( 'NONE',  ( 4.127810663191303900, 17.18920383391498100, -1.153797724813211000 ) ) ;
#617 = EDGE_CURVE ( 'NONE', #1242, #1177, #3169, .T. ) ;
#618 = CARTESIAN_POINT ( 'NONE',  ( 0.1000000000000000100, 1.224646799147357000E-017, 13.89999999999999900 ) ) ;
#619 = CARTESIAN_POINT ( 'NONE',  ( -0.2500000000000000000, 0.0000000000000000000, 15.00000000000000000 ) ) ;
#620 = CIRCLE ( 'NONE', #3494, 0.5499999999999992700 ) ;
#621 = EDGE_CURVE ( 'NONE', #1134, #558, #866, .T. ) ;
#622 = DIRECTION ( 'NONE',  ( 0.0000000000000000000, -0.0000000000000000000, 1.000000000000000000 ) ) ;
#623 = DIRECTION ( 'NONE',  ( -1.000000000000000000, 0.0000000000000000000, 0.0000000000000000000 ) ) ;
#624 = CARTESIAN_POINT ( 'NONE',  ( 10.16227446277608800, 51.51404007317351800, 15.00000000000000000 ) ) ;
#625 = ORIENTED_EDGE ( 'NONE', *, *, #2738, .F. ) ;
#626 = CARTESIAN_POINT ( 'NONE',  ( 0.0000000000000000000, 0.0000000000000000000, 13.89999999999999900 ) ) ;
#627 = CYLINDRICAL_SURFACE ( 'NONE', #3288, 0.5499999999999983800 ) ;
#628 = DIRECTION ( 'NONE',  ( 0.0000000000000000000, -1.000000000000000000, 0.0000000000000000000 ) ) ;
#629 = VERTEX_POINT ( 'NONE', #227 ) ;
#630 = CYLINDRICAL_SURFACE ( 'NONE', #2582, 0.1000000000000037200 ) ;
#631 = AXIS2_PLACEMENT_3D ( 'NONE', #2232, #3690, #234 ) ;
#632 = EDGE_CURVE ( 'NONE', #3211, #1122, #1533, .T. ) ;
#633 = CARTESIAN_POINT ( 'NONE',  ( 17.15402250301943400, -0.2499999999999585900, 13.89999999999999900 ) ) ;
#634 = CARTESIAN_POINT ( 'NONE',  ( 17.15402250301943400, 4.163336342344337000E-014, 13.89999999999999900 ) ) ;
#635 = DIRECTION ( 'NONE',  ( -1.000000000000000000, -0.0000000000000000000, -0.0000000000000000000 ) ) ;
#636 = CARTESIAN_POINT ( 'NONE',  ( 0.0000000000000000000, 0.0000000000000000000, 1.100000000000000300 ) ) ;
#637 = VERTEX_POINT ( 'NONE', #481 ) ;
#638 = VECTOR ( 'NONE', #2837, 1000.000000000000000 ) ;
#639 = AXIS2_PLACEMENT_3D ( 'NONE', #1759, #1229, #3499 ) ;
#640 = DIRECTION ( 'NONE',  ( 2.154786096838998400E-017, 1.187285184015379800E-016, -1.000000000000000000 ) ) ;
#641 = EDGE_LOOP ( 'NONE', ( #3282, #1496, #1763, #1711 ) ) ;
#642 = ORIENTED_EDGE ( 'NONE', *, *, #3226, .T. ) ;
#643 = CYLINDRICAL_SURFACE ( 'NONE', #1662, 0.2500000000000002200 ) ;
#644 = EDGE_CURVE ( 'NONE', #1545, #637, #1766, .T. ) ;
#645 = EDGE_LOOP ( 'NONE', ( #1606, #297, #1889, #1992 ) ) ;
#646 = AXIS2_PLACEMENT_3D ( 'NONE', #2746, #1582, #1302 ) ;
#647 = FACE_OUTER_BOUND ( 'NONE', #3172, .T. ) ;
#648 = PRODUCT_DEFINITION_SHAPE ( 'NONE', 'NONE',  #3732 ) ;
#649 = PLANE ( 'NONE',  #255 ) ;
#650 = VERTEX_POINT ( 'NONE', #1632 ) ;
#651 = CARTESIAN_POINT ( 'NONE',  ( 0.0000000000000000000, 0.0000000000000000000, 15.00000000000000000 ) ) ;
#652 = CARTESIAN_POINT ( 'NONE',  ( 0.0000000000000000000, 0.2500000000000002200, 15.00000000000000000 ) ) ;
#653 = EDGE_LOOP ( 'NONE', ( #1257, #2087, #3717, #1207 ) ) ;
#654 = LINE ( 'NONE', #2240, #240 ) ;
#655 = DIRECTION ( 'NONE',  ( 0.0000000000000000000, -0.0000000000000000000, 1.000000000000000000 ) ) ;
#656 = DIRECTION ( 'NONE',  ( -0.1785714285714303200, -0.9839269509968504600, 0.0000000000000000000 ) ) ;
#657 = CARTESIAN_POINT ( 'NONE',  ( -0.1000000000000000100, 0.0000000000000000000, 1.100000000000000300 ) ) ;
#658 = DIRECTION ( 'NONE',  ( -0.0000000000000000000, -0.0000000000000000000, 1.000000000000000000 ) ) ;
#659 =( NAMED_UNIT ( * ) SI_UNIT ( $, .STERADIAN. ) SOLID_ANGLE_UNIT ( ) );
#660 = CIRCLE ( 'NONE', #3515, 0.2500000000000000000 ) ;
#661 = AXIS2_PLACEMENT_3D ( 'NONE', #845, #1128, #1420 ) ;
#662 = VECTOR ( 'NONE', #1473, 1000.000000000000000 ) ;
#663 = SURFACE_STYLE_FILL_AREA ( #3248 ) ;
#664 = ORIENTED_EDGE ( 'NONE', *, *, #1491, .F. ) ;
#665 = EDGE_CURVE ( 'NONE', #2341, #1242, #2417, .T. ) ;
#666 = DIRECTION ( 'NONE',  ( -2.154786096838998400E-017, -1.187285184015380000E-016, 1.000000000000000000 ) ) ;
#667 = DIRECTION ( 'NONE',  ( 1.000000000000000000, 0.0000000000000000000, 0.0000000000000000000 ) ) ;
#668 = EDGE_CURVE ( 'NONE', #110, #2771, #654, .T. ) ;
#669 = EDGE_CURVE ( 'NONE', #2713, #1177, #2989, .T. ) ;
#670 = DIRECTION ( 'NONE',  ( 2.154786096838998400E-017, 1.187285184015379800E-016, -1.000000000000000000 ) ) ;
#671 = CARTESIAN_POINT ( 'NONE',  ( 10.91473678873360400, 1.040834085586084300E-013, 1.100000000000000300 ) ) ;
#672 = EDGE_LOOP ( 'NONE', ( #1887, #2133, #3366, #830 ) ) ;
#673 = CYLINDRICAL_SURFACE ( 'NONE', #1675, 0.2500000000000000000 ) ;
#674 = EDGE_LOOP ( 'NONE', ( #2667, #3110, #3108, #469 ) ) ;
#675 = DIRECTION ( 'NONE',  ( -0.0000000000000000000, -0.0000000000000000000, 1.000000000000000000 ) ) ;
#676 = FACE_OUTER_BOUND ( 'NONE', #559, .T. ) ;
#677 = DIRECTION ( 'NONE',  ( 1.000000000000000000, 0.0000000000000000000, 0.0000000000000000000 ) ) ;
#678 = VERTEX_POINT ( 'NONE', #195 ) ;
#679 = VERTEX_POINT ( 'NONE', #3076 ) ;
#680 = EDGE_LOOP ( 'NONE', ( #372, #2906, #1435, #192 ) ) ;
#681 = DIRECTION ( 'NONE',  ( -0.0000000000000000000, -0.0000000000000000000, -1.000000000000000000 ) ) ;
#682 = LINE ( 'NONE', #2792, #2494 ) ;
#683 = ORIENTED_EDGE ( 'NONE', *, *, #2499, .F. ) ;
#684 = AXIS2_PLACEMENT_3D ( 'NONE', #3266, #1247, #954 ) ;
#685 = DIRECTION ( 'NONE',  ( -1.000000000000000000, 0.0000000000000000000, 0.0000000000000000000 ) ) ;
#686 = ORIENTED_EDGE ( 'NONE', *, *, #1421, .T. ) ;
#687 = EDGE_CURVE ( 'NONE', #3241, #119, #3078, .T. ) ;
#688 = CIRCLE ( 'NONE', #1684, 0.5000000000000004400 ) ;
#689 = VECTOR ( 'NONE', #1107, 1000.000000000000000 ) ;
#690 = ORIENTED_EDGE ( 'NONE', *, *, #3045, .F. ) ;
#691 = EDGE_CURVE ( 'NONE', #1173, #2264, #781, .T. ) ;
#692 = CARTESIAN_POINT ( 'NONE',  ( 0.0000000000000000000, 0.0000000000000000000, 15.00000000000000000 ) ) ;
#693 = DIRECTION ( 'NONE',  ( 0.0000000000000000000, 0.0000000000000000000, 1.000000000000000000 ) ) ;
#694 = DIRECTION ( 'NONE',  ( 0.0000000000000000000, 0.0000000000000000000, 1.000000000000000000 ) ) ;
#695 = CARTESIAN_POINT ( 'NONE',  ( 0.0000000000000000000, 0.0000000000000000000, 1.100000000000000300 ) ) ;
#696 = CIRCLE ( 'NONE', #71, 0.09999999999999766000 ) ;
#697 = VERTEX_POINT ( 'NONE', #3363 ) ;
#698 = ORIENTED_EDGE ( 'NONE', *, *, #3140, .T. ) ;
#699 = VERTEX_POINT ( 'NONE', #3384 ) ;
#700 = ADVANCED_FACE ( 'NONE', ( #3290 ), #330, .F. ) ;
#701 = ORIENTED_EDGE ( 'NONE', *, *, #687, .F. ) ;
#702 = DIRECTION ( 'NONE',  ( 0.0000000000000000000, 0.0000000000000000000, 1.000000000000000000 ) ) ;
#703 = AXIS2_PLACEMENT_3D ( 'NONE', #2137, #2170, #2483 ) ;
#704 = VECTOR ( 'NONE', #3221, 1000.000000000000000 ) ;
#705 = ORIENTED_EDGE ( 'NONE', *, *, #1544, .T. ) ;
#706 = FACE_OUTER_BOUND ( 'NONE', #3541, .T. ) ;
#707 =( NAMED_UNIT ( * ) SI_UNIT ( $, .STERADIAN. ) SOLID_ANGLE_UNIT ( ) );
#708 = EDGE_LOOP ( 'NONE', ( #2708, #1695, #1755, #285 ) ) ;
#709 = VERTEX_POINT ( 'NONE', #473 ) ;
#710 = LINE ( 'NONE', #3071, #3684 ) ;
#711 = AXIS2_PLACEMENT_3D ( 'NONE', #2751, #1017, #1600 ) ;
#712 = CARTESIAN_POINT ( 'NONE',  ( 7.142631605633226900, 34.32483623925853100, -1.153797724813211000 ) ) ;
#713 = ADVANCED_FACE ( 'NONE', ( #2463 ), #1893, .F. ) ;
#714 = CARTESIAN_POINT ( 'NONE',  ( 0.0000000000000000000, -0.2500000000000002200, 15.00000000000000000 ) ) ;
#715 = CARTESIAN_POINT ( 'NONE',  ( -0.1000000000000000100, 0.0000000000000000000, 1.100000000000000300 ) ) ;
#716 = ORIENTED_EDGE ( 'NONE', *, *, #3432, .T. ) ;
#717 = EDGE_CURVE ( 'NONE', #1252, #3018, #1357, .T. ) ;
#718 = AXIS2_PLACEMENT_3D ( 'NONE', #3697, #538, #1359 ) ;
#719 = DIRECTION ( 'NONE',  ( 0.0000000000000000000, 0.0000000000000000000, 1.000000000000000000 ) ) ;
#720 = CARTESIAN_POINT ( 'NONE',  ( 11.01473678873360200, 1.040956550265999000E-013, 15.00000000000000000 ) ) ;
#721 =( LENGTH_UNIT ( ) NAMED_UNIT ( * ) SI_UNIT ( .MILLI., .METRE. ) );
#722 = AXIS2_PLACEMENT_3D ( 'NONE', #714, #1560, #3589 ) ;
#723 = ORIENTED_EDGE ( 'NONE', *, *, #1059, .F. ) ;
#724 = LINE ( 'NONE', #1510, #3422 ) ;
#725 = DIRECTION ( 'NONE',  ( -1.000000000000000000, 0.0000000000000000000, 0.0000000000000000000 ) ) ;
#726 = ORIENTED_EDGE ( 'NONE', *, *, #1463, .F. ) ;
#727 = CIRCLE ( 'NONE', #1610, 0.5499999999999983800 ) ;
#728 = EDGE_CURVE ( 'NONE', #1082, #3180, #2456, .T. ) ;
#729 = ORIENTED_EDGE ( 'NONE', *, *, #1463, .T. ) ;
#730 = ORIENTED_EDGE ( 'NONE', *, *, #2474, .T. ) ;
#731 = CYLINDRICAL_SURFACE ( 'NONE', #3150, 0.09999999999999766000 ) ;
#732 = EDGE_CURVE ( 'NONE', #3203, #3611, #3284, .T. ) ;
#733 = ORIENTED_EDGE ( 'NONE', *, *, #314, .F. ) ;
#734 = UNCERTAINTY_MEASURE_WITH_UNIT (LENGTH_MEASURE( 1.000000000000000100E-005 ), #835, 'distance_accuracy_value', 'NONE');
#735 = DIRECTION ( 'NONE',  ( -0.0000000000000000000, -0.0000000000000000000, -1.000000000000000000 ) ) ;
#736 = SURFACE_STYLE_USAGE ( .BOTH. , #2797 ) ;
#737 = AXIS2_PLACEMENT_3D ( 'NONE', #2056, #3210, #1165 ) ;
#738 = EDGE_LOOP ( 'NONE', ( #2414, #1770, #1376, #2171 ) ) ;
#739 = EDGE_CURVE ( 'NONE', #288, #1211, #421, .T. ) ;
#740 = ORIENTED_EDGE ( 'NONE', *, *, #1019, .F. ) ;
#741 = LINE ( 'NONE', #720, #2680 ) ;
#742 = VERTEX_POINT ( 'NONE', #2 ) ;
#743 = DIRECTION ( 'NONE',  ( 0.0000000000000000000, 0.0000000000000000000, 1.000000000000000000 ) ) ;
#744 = CYLINDRICAL_SURFACE ( 'NONE', #1461, 0.5000000000000013300 ) ;
#745 = CARTESIAN_POINT ( 'NONE',  ( 6.836739234619887600, 34.87037114332839100, 0.9999999999999974500 ) ) ;
#746 = CARTESIAN_POINT ( 'NONE',  ( 0.0000000000000000000, 0.0000000000000000000, 1.100000000000000300 ) ) ;
#747 = VECTOR ( 'NONE', #1988, 1000.000000000000000 ) ;
#748 = ADVANCED_FACE ( 'NONE', ( #3385, #1001 ), #1132, .T. ) ;
#749 = VECTOR ( 'NONE', #1802, 1000.000000000000000 ) ;
#750 = CARTESIAN_POINT ( 'NONE',  ( 10.16227446277608800, 51.51404007317351800, 0.0000000000000000000 ) ) ;
#751 =( NAMED_UNIT ( * ) PLANE_ANGLE_UNIT ( ) SI_UNIT ( $, .RADIAN. ) );
#752 = DIRECTION ( 'NONE',  ( -1.000000000000000000, 0.0000000000000000000, 0.0000000000000000000 ) ) ;
#753 = EDGE_CURVE ( 'NONE', #1082, #2436, #607, .T. ) ;
#754 = DIRECTION ( 'NONE',  ( 0.0000000000000000000, 0.0000000000000000000, 1.000000000000000000 ) ) ;
#755 = ORIENTED_EDGE ( 'NONE', *, *, #2933, .T. ) ;
#756 = CARTESIAN_POINT ( 'NONE',  ( 10.42483884017691200, 0.2500000000000000000, 1.100000000000000300 ) ) ;
#757 = CARTESIAN_POINT ( 'NONE',  ( 16.66412455446277700, 0.2500000000000002200, 13.89999999999999900 ) ) ;
#758 = VECTOR ( 'NONE', #2622, 1000.000000000000000 ) ;
#759 = EDGE_LOOP ( 'NONE', ( #2415, #1189, #860, #1906 ) ) ;
#760 = VECTOR ( 'NONE', #1996, 1000.000000000000000 ) ;
#761 = PRODUCT_DEFINITION_SHAPE ( 'NONE', 'NONE',  #3731 ) ;
#762 = ADVANCED_FACE ( 'NONE', ( #236 ), #3163, .F. ) ;
#763 = DIRECTION ( 'NONE',  ( -0.0000000000000000000, -0.0000000000000000000, -1.000000000000000000 ) ) ;
#764 = CARTESIAN_POINT ( 'NONE',  ( 0.0000000000000000000, 0.0000000000000000000, 15.00000000000000000 ) ) ;
#765 = CIRCLE ( 'NONE', #470, 0.09999999999999766000 ) ;
#766 = ORIENTED_EDGE ( 'NONE', *, *, #107, .T. ) ;
#767 = DIRECTION ( 'NONE',  ( 1.000000000000000000, 0.0000000000000000000, 0.0000000000000000000 ) ) ;
#768 = FILL_AREA_STYLE_COLOUR ( '', #521 ) ;
#769 = CYLINDRICAL_SURFACE ( 'NONE', #2720, 0.1000000000000037200 ) ;
#770 = VERTEX_POINT ( 'NONE', #3129 ) ;
#771 = AXIS2_PLACEMENT_3D ( 'NONE', #2419, #1536, #1838 ) ;
#772 = DIRECTION ( 'NONE',  ( 0.1785714285714290200, 0.9839269509968506800, 1.206680214229836000E-016 ) ) ;
#773 = FACE_BOUND ( 'NONE', #1899, .T. ) ;
#774 = ORIENTED_EDGE ( 'NONE', *, *, #3630, .F. ) ;
#775 = ORIENTED_EDGE ( 'NONE', *, *, #1957, .F. ) ;
#776 = EDGE_CURVE ( 'NONE', #1173, #194, #1571, .T. ) ;
#777 = PRESENTATION_LAYER_ASSIGNMENT (  '', '', ( #392 ) ) ;
#778 = EDGE_LOOP ( 'NONE', ( #2719, #328, #915, #1094 ) ) ;
#779 = CARTESIAN_POINT ( 'NONE',  ( 0.0000000000000000000, 0.0000000000000000000, 13.89999999999999900 ) ) ;
#780 = ORIENTED_EDGE ( 'NONE', *, *, #3542, .F. ) ;
#781 = LINE ( 'NONE', #1079, #31 ) ;
#782 = EDGE_CURVE ( 'NONE', #3074, #1882, #1262, .T. ) ;
#783 = CARTESIAN_POINT ( 'NONE',  ( 0.0000000000000000000, 0.2500000000000002200, 1.100000000000000300 ) ) ;
#784 = ADVANCED_FACE ( 'NONE', ( #2039 ), #2567, .F. ) ;
#785 = ORIENTED_EDGE ( 'NONE', *, *, #3043, .T. ) ;
#786 = DIRECTION ( 'NONE',  ( 1.000000000000000000, 0.0000000000000000000, 0.0000000000000000000 ) ) ;
#787 = AXIS2_PLACEMENT_3D ( 'NONE', #2803, #3358, #1636 ) ;
#788 = VECTOR ( 'NONE', #967, 1000.000000000000000 ) ;
#789 = CARTESIAN_POINT ( 'NONE',  ( 0.0000000000000000000, 0.2500000000000002200, 15.00000000000000000 ) ) ;
#790 = VERTEX_POINT ( 'NONE', #3424 ) ;
#791 = CARTESIAN_POINT ( 'NONE',  ( 0.0000000000000000000, 0.0000000000000000000, 13.89999999999999900 ) ) ;
#792 = ORIENTED_EDGE ( 'NONE', *, *, #1896, .F. ) ;
#793 = CIRCLE ( 'NONE', #2143, 0.09999999999999766000 ) ;
#794 = CARTESIAN_POINT ( 'NONE',  ( 4.675451074447882300, 1.040834085586084300E-013, 0.0000000000000000000 ) ) ;
#795 = AXIS2_PLACEMENT_3D ( 'NONE', #1751, #865, #2299 ) ;
#796 = APPLICATION_CONTEXT ( 'automotive_design' ) ;
#797 = CARTESIAN_POINT ( 'NONE',  ( 4.185553125891302400, -0.2500000000000002200, 15.00000000000000000 ) ) ;
#798 = DIRECTION ( 'NONE',  ( 1.000000000000000000, 0.0000000000000000000, 0.0000000000000000000 ) ) ;
#799 = ORIENTED_EDGE ( 'NONE', *, *, #1394, .F. ) ;
#800 = EDGE_CURVE ( 'NONE', #1345, #1445, #1665, .T. ) ;
#801 = ADVANCED_FACE ( 'NONE', ( #1762 ), #3208, .T. ) ;
#802 = DIRECTION ( 'NONE',  ( -0.1785714285714290700, -0.9839269509968507900, 0.0000000000000000000 ) ) ;
#803 = COLOUR_RGB ( '',0.7921568627450980000, 0.8196078431372548800, 0.9333333333333333500 ) ;
#804 = ORIENTED_EDGE ( 'NONE', *, *, #922, .F. ) ;
#805 = DIRECTION ( 'NONE',  ( 1.000000000000000000, 0.0000000000000000000, 0.0000000000000000000 ) ) ;
#806 = EDGE_CURVE ( 'NONE', #45, #2205, #1450, .T. ) ;
#807 = CIRCLE ( 'NONE', #2070, 0.5000000000000004400 ) ;
#808 = VERTEX_POINT ( 'NONE', #2616 ) ;
#809 = CYLINDRICAL_SURFACE ( 'NONE', #3635, 0.5500000000000001600 ) ;
#810 = DIRECTION ( 'NONE',  ( -0.0000000000000000000, -0.0000000000000000000, -1.000000000000000000 ) ) ;
#811 = CARTESIAN_POINT ( 'NONE',  ( 0.0000000000000000000, 0.0000000000000000000, 1.100000000000000300 ) ) ;
#812 = EDGE_LOOP ( 'NONE', ( #1668, #1222, #2893, #2637 ) ) ;
#813 = ADVANCED_FACE ( 'NONE', ( #3119 ), #3671, .F. ) ;
#814 = VERTEX_POINT ( 'NONE', #3399 ) ;
#815 = CARTESIAN_POINT ( 'NONE',  ( 0.0000000000000000000, 0.0000000000000000000, 15.00000000000000000 ) ) ;
#816 = FACE_OUTER_BOUND ( 'NONE', #223, .T. ) ;
#817 = AXIS2_PLACEMENT_3D ( 'NONE', #750, #994, #3601 ) ;
#818 = AXIS2_PLACEMENT_3D ( 'NONE', #3495, #2907, #1767 ) ;
#819 = DIRECTION ( 'NONE',  ( 1.000000000000000000, 0.0000000000000000000, 0.0000000000000000000 ) ) ;
#820 = ORIENTED_EDGE ( 'NONE', *, *, #1591, .T. ) ;
#821 = DIRECTION ( 'NONE',  ( -0.0000000000000000000, -0.0000000000000000000, -1.000000000000000000 ) ) ;
#822 = ORIENTED_EDGE ( 'NONE', *, *, #273, .F. ) ;
#823 = EDGE_LOOP ( 'NONE', ( #3418, #3667, #729, #2762 ) ) ;
#824 = DIRECTION ( 'NONE',  ( 1.000000000000000000, 0.0000000000000000000, 0.0000000000000000000 ) ) ;
#825 = ORIENTED_EDGE ( 'NONE', *, *, #2717, .F. ) ;
#826 = LINE ( 'NONE', #553, #375 ) ;
#827 =( GEOMETRIC_REPRESENTATION_CONTEXT ( 3 ) GLOBAL_UNCERTAINTY_ASSIGNED_CONTEXT ( ( #2019 ) ) GLOBAL_UNIT_ASSIGNED_CONTEXT ( ( #290, #3452, #2312 ) ) REPRESENTATION_CONTEXT ( 'NONE', 'WORKASPACE' ) );
#828 = CARTESIAN_POINT ( 'NONE',  ( 12.50000000000003900, 66.07488656977956500, 15.00000000000000000 ) ) ;
#829 = ITEM_DEFINED_TRANSFORMATION ( 'NONE', 'NONE', #711,  #2765 ) ;
#830 = ORIENTED_EDGE ( 'NONE', *, *, #717, .F. ) ;
#831 = EDGE_CURVE ( 'NONE', #10, #3611, #148, .T. ) ;
#832 = PRESENTATION_STYLE_ASSIGNMENT (( #2434 ) ) ;
#833 = DIRECTION ( 'NONE',  ( 1.000000000000000000, 0.0000000000000000000, 0.0000000000000000000 ) ) ;
#834 = AXIS2_PLACEMENT_3D ( 'NONE', #3442, #856, #583 ) ;
#835 =( LENGTH_UNIT ( ) NAMED_UNIT ( * ) SI_UNIT ( .MILLI., .METRE. ) );
#836 = ORIENTED_EDGE ( 'NONE', *, *, #1954, .F. ) ;
#837 = CYLINDRICAL_SURFACE ( 'NONE', #145, 0.2500000000000000000 ) ;
#838 = DIRECTION ( 'NONE',  ( -0.0000000000000000000, -0.0000000000000000000, 1.000000000000000000 ) ) ;
#839 = LINE ( 'NONE', #1551, #3298 ) ;
#840 = ADVANCED_FACE ( 'NONE', ( #914, #2908 ), #1382, .T. ) ;
#841 = DIRECTION ( 'NONE',  ( -1.000000000000000000, 0.0000000000000000000, 0.0000000000000000000 ) ) ;
#842 = CARTESIAN_POINT ( 'NONE',  ( 0.4898979485566390400, 0.2500000000000002200, 0.0000000000000000000 ) ) ;
#843 = AXIS2_PLACEMENT_3D ( 'NONE', #695, #3603, #2458 ) ;
#844 = APPLICATION_PROTOCOL_DEFINITION ( 'draft international standard', 'automotive_design', 1998, #1112 ) ;
#845 = CARTESIAN_POINT ( 'NONE',  ( 3.922988748490362300, 17.13563240534355700, 13.99999999999999300 ) ) ;
#846 = ORIENTED_EDGE ( 'NONE', *, *, #2820, .F. ) ;
#847 = DIRECTION ( 'NONE',  ( 0.0000000000000000000, 1.000000000000000000, 0.0000000000000000000 ) ) ;
#848 = UNCERTAINTY_MEASURE_WITH_UNIT (LENGTH_MEASURE( 1.000000000000000100E-005 ), #1321, 'distance_accuracy_value', 'NONE');
#849 = CARTESIAN_POINT ( 'NONE',  ( 4.675451074447882300, 1.040834085586084300E-013, 1.100000000000000300 ) ) ;
#850 = FACE_OUTER_BOUND ( 'NONE', #324, .T. ) ;
#851 = EDGE_CURVE ( 'NONE', #3409, #869, #2822, .T. ) ;
#852 = DIRECTION ( 'NONE',  ( 1.000000000000000000, 0.0000000000000000000, 0.0000000000000000000 ) ) ;
#853 = EDGE_CURVE ( 'NONE', #2805, #3387, #2131, .T. ) ;
#854 = ORIENTED_EDGE ( 'NONE', *, *, #3059, .F. ) ;
#855 = FACE_OUTER_BOUND ( 'NONE', #778, .T. ) ;
#856 = DIRECTION ( 'NONE',  ( 0.0000000000000000000, 0.0000000000000000000, 1.000000000000000000 ) ) ;
#857 = CIRCLE ( 'NONE', #718, 0.1000000000000028600 ) ;
#858 = LINE ( 'NONE', #83, #3157 ) ;
#859 = ORIENTED_EDGE ( 'NONE', *, *, #3244, .T. ) ;
#860 = ORIENTED_EDGE ( 'NONE', *, *, #1187, .F. ) ;
#861 = DIRECTION ( 'NONE',  ( 1.000000000000000000, 0.0000000000000000000, 0.0000000000000000000 ) ) ;
#862 = EDGE_LOOP ( 'NONE', ( #3374, #2509, #2198, #2663, #2869 ) ) ;
#863 = ORIENTED_EDGE ( 'NONE', *, *, #1105, .F. ) ;
#864 = EDGE_LOOP ( 'NONE', ( #3224, #199, #2035, #3581 ) ) ;
#865 = DIRECTION ( 'NONE',  ( 0.0000000000000000000, 0.0000000000000000000, -1.000000000000000000 ) ) ;
#866 = LINE ( 'NONE', #3092, #1045 ) ;
#867 = EDGE_CURVE ( 'NONE', #2309, #2461, #3480, .T. ) ;
#868 = DIRECTION ( 'NONE',  ( 0.0000000000000000000, 0.0000000000000000000, 1.000000000000000000 ) ) ;
#869 = VERTEX_POINT ( 'NONE', #3505 ) ;
#870 = EDGE_LOOP ( 'NONE', ( #2411, #1475, #2130, #766 ) ) ;
#871 = EDGE_CURVE ( 'NONE', #543, #3229, #1415, .T. ) ;
#872 = VECTOR ( 'NONE', #79, 1000.000000000000000 ) ;
#873 = EDGE_CURVE ( 'NONE', #2270, #1211, #1098, .T. ) ;
#874 = DIRECTION ( 'NONE',  ( -0.0000000000000000000, -0.0000000000000000000, 1.000000000000000000 ) ) ;
#875 = ORIENTED_EDGE ( 'NONE', *, *, #358, .F. ) ;
#876 = DIRECTION ( 'NONE',  ( -1.000000000000000000, 0.0000000000000000000, 0.0000000000000000000 ) ) ;
#877 = ORIENTED_EDGE ( 'NONE', *, *, #3114, .T. ) ;
#878 = CARTESIAN_POINT ( 'NONE',  ( 0.0000000000000000000, 0.2500000000000000000, 13.89999999999999900 ) ) ;
#879 = DIRECTION ( 'NONE',  ( -1.000000000000000000, 0.0000000000000000000, 0.0000000000000000000 ) ) ;
#880 = CARTESIAN_POINT ( 'NONE',  ( 4.675451074447882300, -0.2499999999998961400, 15.00000000000000000 ) ) ;
#881 = CARTESIAN_POINT ( 'NONE',  ( 10.26227446277608900, 51.51404007317351800, 13.99999999999999800 ) ) ;
#882 = DIRECTION ( 'NONE',  ( -1.000000000000000000, 0.0000000000000000000, 0.0000000000000000000 ) ) ;
#883 = ORIENTED_EDGE ( 'NONE', *, *, #2605, .F. ) ;
#884 = CARTESIAN_POINT ( 'NONE',  ( 0.0000000000000000000, -0.2500000000000002200, 15.00000000000000000 ) ) ;
#885 = LINE ( 'NONE', #3660, #2437 ) ;
#886 = AXIS2_PLACEMENT_3D ( 'NONE', #1706, #2591, #3170 ) ;
#887 = ORIENTED_EDGE ( 'NONE', *, *, #1544, .F. ) ;
#888 = DIRECTION ( 'NONE',  ( -0.0000000000000000000, -0.0000000000000000000, -1.000000000000000000 ) ) ;
#889 = CARTESIAN_POINT ( 'NONE',  ( 6.658167806048457000, 33.88644419233154500, 13.99999999999999500 ) ) ;
#890 = CYLINDRICAL_SURFACE ( 'NONE', #2595, 0.2500000000000000000 ) ;
#891 = EDGE_CURVE ( 'NONE', #2485, #2544, #2955, .T. ) ;
#892 = CARTESIAN_POINT ( 'NONE',  ( 0.0000000000000000000, 0.0000000000000000000, 15.00000000000000000 ) ) ;
#893 = DIRECTION ( 'NONE',  ( -1.000000000000000000, 0.0000000000000000000, 0.0000000000000000000 ) ) ;
#894 = DIRECTION ( 'NONE',  ( 0.0000000000000000000, 0.0000000000000000000, 1.000000000000000000 ) ) ;
#895 = AXIS2_PLACEMENT_3D ( 'NONE', #3634, #2191, #1628 ) ;
#896 = DIRECTION ( 'NONE',  ( -0.0000000000000000000, -0.0000000000000000000, -1.000000000000000000 ) ) ;
#897 = DIRECTION ( 'NONE',  ( -0.0000000000000000000, -0.0000000000000000000, 1.000000000000000000 ) ) ;
#898 = EDGE_CURVE ( 'NONE', #3428, #522, #2918, .T. ) ;
#899 = DIRECTION ( 'NONE',  ( 0.0000000000000000000, 0.0000000000000000000, 1.000000000000000000 ) ) ;
#900 = ORIENTED_EDGE ( 'NONE', *, *, #2076, .T. ) ;
#901 = VERTEX_POINT ( 'NONE', #3474 ) ;
#902 = AXIS2_PLACEMENT_3D ( 'NONE', #2641, #1481, #623 ) ;
#903 = FACE_OUTER_BOUND ( 'NONE', #3710, .T. ) ;
#904 = CIRCLE ( 'NONE', #2790, 0.5499999999999983800 ) ;
#905 = CARTESIAN_POINT ( 'NONE',  ( 3.822988748490352000, 17.13563240534355700, 0.0000000000000000000 ) ) ;
#906 = ORIENTED_EDGE ( 'NONE', *, *, #1558, .T. ) ;
#907 = FACE_OUTER_BOUND ( 'NONE', #2815, .T. ) ;
#908 = ORIENTED_EDGE ( 'NONE', *, *, #1105, .T. ) ;
#909 = ORIENTED_EDGE ( 'NONE', *, *, #2430, .T. ) ;
#910 = CARTESIAN_POINT ( 'NONE',  ( 7.142631605633226900, 34.32483623925853100, -1.153797724813211000 ) ) ;
#911 = DIRECTION ( 'NONE',  ( 1.000000000000000000, 0.0000000000000000000, 0.0000000000000000000 ) ) ;
#912 = EDGE_LOOP ( 'NONE', ( #877, #308, #2938, #3688 ) ) ;
#913 = DIRECTION ( 'NONE',  ( 2.585743316206813900E-017, 1.424742220818459200E-016, -1.000000000000000000 ) ) ;
#914 = FACE_BOUND ( 'NONE', #1190, .T. ) ;
#915 = ORIENTED_EDGE ( 'NONE', *, *, #3403, .T. ) ;
#916 =( NAMED_UNIT ( * ) SI_UNIT ( $, .STERADIAN. ) SOLID_ANGLE_UNIT ( ) );
#917 = VERTEX_POINT ( 'NONE', #3196 ) ;
#918 = CYLINDRICAL_SURFACE ( 'NONE', #1282, 0.1000000000000011300 ) ;
#919 = CARTESIAN_POINT ( 'NONE',  ( -0.2500000000000000000, 0.0000000000000000000, 13.89999999999999900 ) ) ;
#920 = DIRECTION ( 'NONE',  ( 0.0000000000000000000, 0.0000000000000000000, 1.000000000000000000 ) ) ;
#921 = EDGE_LOOP ( 'NONE', ( #825, #2425, #1527, #51 ) ) ;
#922 = EDGE_CURVE ( 'NONE', #697, #3158, #1366, .T. ) ;
#923 = DIRECTION ( 'NONE',  ( 0.0000000000000000000, 0.0000000000000000000, -1.000000000000000000 ) ) ;
#924 = DIRECTION ( 'NONE',  ( 0.0000000000000000000, 1.000000000000000000, 0.0000000000000000000 ) ) ;
#925 = SHAPE_REPRESENTATION_RELATIONSHIP ( 'NONE' , 'NONE' ,  #3588, #1735 ) ;
#926 = CARTESIAN_POINT ( 'NONE',  ( 7.042631605633224500, 34.32483623925853100, -1.153797724813211000 ) ) ;
#927 = DIRECTION ( 'NONE',  ( 1.000000000000000000, 0.0000000000000000000, 0.0000000000000000000 ) ) ;
#928 = CIRCLE ( 'NONE', #2925, 0.5499999999999992700 ) ;
#929 = DIRECTION ( 'NONE',  ( 1.000000000000000000, 0.0000000000000000000, 0.0000000000000000000 ) ) ;
#930 = EDGE_CURVE ( 'NONE', #3573, #2264, #3629, .T. ) ;
#931 = AXIS2_PLACEMENT_3D ( 'NONE', #1569, #3085, #2823 ) ;
#932 = CARTESIAN_POINT ( 'NONE',  ( 0.0000000000000000000, 0.0000000000000000000, 13.89999999999999900 ) ) ;
#933 = CARTESIAN_POINT ( 'NONE',  ( 3.922988748490355200, 17.13563240534355700, 0.0000000000000000000 ) ) ;
#934 = DIRECTION ( 'NONE',  ( 1.000000000000000000, 0.0000000000000000000, 0.0000000000000000000 ) ) ;
#935 = CYLINDRICAL_SURFACE ( 'NONE', #2471, 0.5000000000000013300 ) ;
#936 = ORIENTED_EDGE ( 'NONE', *, *, #1394, .T. ) ;
#937 = EDGE_CURVE ( 'NONE', #957, #2698, #2097, .T. ) ;
#938 = DIRECTION ( 'NONE',  ( 1.000000000000000000, 0.0000000000000000000, 0.0000000000000000000 ) ) ;
#939 = DIRECTION ( 'NONE',  ( -0.1785714285714260200, 0.9839269509968512400, 0.0000000000000000000 ) ) ;
#940 = ORIENTED_EDGE ( 'NONE', *, *, #1440, .F. ) ;
#941 = CIRCLE ( 'NONE', #1931, 0.1000000000000028600 ) ;
#942 = DIRECTION ( 'NONE',  ( 0.0000000000000000000, 0.0000000000000000000, -1.000000000000000000 ) ) ;
#943 = DIRECTION ( 'NONE',  ( 0.0000000000000000000, 0.0000000000000000000, 1.000000000000000000 ) ) ;
#944 = ORIENTED_EDGE ( 'NONE', *, *, #1862, .F. ) ;
#945 = ORIENTED_EDGE ( 'NONE', *, *, #3537, .F. ) ;
#946 = VECTOR ( 'NONE', #2816, 999.9999999999998900 ) ;
#947 = FACE_OUTER_BOUND ( 'NONE', #1826, .T. ) ;
#948 = VERTEX_POINT ( 'NONE', #2365 ) ;
#949 = CARTESIAN_POINT ( 'NONE',  ( 4.775451074447880200, 1.040956550265999000E-013, 1.100000000000000300 ) ) ;
#950 = ADVANCED_FACE ( 'NONE', ( #2049 ), #1313, .F. ) ;
#951 = AXIS2_PLACEMENT_3D ( 'NONE', #2853, #3093, #2252 ) ;
#952 = CIRCLE ( 'NONE', #3323, 0.5500000000000000400 ) ;
#953 = EDGE_LOOP ( 'NONE', ( #2266, #775, #799, #2768 ) ) ;
#954 = DIRECTION ( 'NONE',  ( 1.000000000000000000, 0.0000000000000000000, 0.0000000000000000000 ) ) ;
#955 = VERTEX_POINT ( 'NONE', #58 ) ;
#956 = DIRECTION ( 'NONE',  ( -0.0000000000000000000, -0.0000000000000000000, 1.000000000000000000 ) ) ;
#957 = VERTEX_POINT ( 'NONE', #1443 ) ;
#958 = VECTOR ( 'NONE', #503, 1000.000000000000000 ) ;
#959 = CARTESIAN_POINT ( 'NONE',  ( 4.125451074447883400, 1.040834085586084300E-013, 1.100000000000000300 ) ) ;
#960 = ITEM_DEFINED_TRANSFORMATION ( 'NONE', 'NONE', #895,  #2765 ) ;
#961 = EDGE_LOOP ( 'NONE', ( #3606, #1940, #109 ) ) ;
#962 = CIRCLE ( 'NONE', #1199, 0.5000000000000004400 ) ;
#963 = EDGE_CURVE ( 'NONE', #1180, #498, #525, .T. ) ;
#964 = COLOUR_RGB ( '',0.7921568627450980000, 0.8196078431372548800, 0.9333333333333333500 ) ;
#965 = DIRECTION ( 'NONE',  ( 0.0000000000000000000, 0.0000000000000000000, -1.000000000000000000 ) ) ;
#966 = ORIENTED_EDGE ( 'NONE', *, *, #1225, .T. ) ;
#967 = DIRECTION ( 'NONE',  ( -0.0000000000000000000, -0.0000000000000000000, -1.000000000000000000 ) ) ;
#968 = LINE ( 'NONE', #1477, #1047 ) ;
#969 = EDGE_CURVE ( 'NONE', #2885, #2487, #3039, .T. ) ;
#970 = AXIS2_PLACEMENT_3D ( 'NONE', #2921, #1186, #3200 ) ;
#971 = DIRECTION ( 'NONE',  ( 0.0000000000000000000, 0.0000000000000000000, -1.000000000000000000 ) ) ;
#972 = ADVANCED_FACE ( 'NONE', ( #3220 ), #74, .F. ) ;
#973 =( NAMED_UNIT ( * ) SI_UNIT ( $, .STERADIAN. ) SOLID_ANGLE_UNIT ( ) );
#974 = EDGE_CURVE ( 'NONE', #2824, #957, #569, .T. ) ;
#975 = AXIS2_PLACEMENT_3D ( 'NONE', #2519, #1329, #1363 ) ;
#976 = CARTESIAN_POINT ( 'NONE',  ( 6.747453520334165200, 34.37840766782996100, -1.153797724813211000 ) ) ;
#977 = CARTESIAN_POINT ( 'NONE',  ( 6.658167806048457000, 33.88644419233153100, 15.00000000000000000 ) ) ;
#978 = EDGE_LOOP ( 'NONE', ( #1117, #1563, #2580 ) ) ;
#979 = DIRECTION ( 'NONE',  ( 0.0000000000000000000, 0.0000000000000000000, 1.000000000000000000 ) ) ;
#980 = VECTOR ( 'NONE', #2350, 1000.000000000000000 ) ;
#981 = ORIENTED_EDGE ( 'NONE', *, *, #3142, .F. ) ;
#982 = CIRCLE ( 'NONE', #68, 0.5500000000000001600 ) ;
#983 = DIRECTION ( 'NONE',  ( -0.0000000000000000000, -0.0000000000000000000, -1.000000000000000000 ) ) ;
#984 = AXIS2_PLACEMENT_3D ( 'NONE', #634, #920, #351 ) ;
#985 = CARTESIAN_POINT ( 'NONE',  ( 10.36473678873360300, 1.040834085586084300E-013, 1.100000000000000300 ) ) ;
#986 = DIRECTION ( 'NONE',  ( 1.000000000000000000, 0.0000000000000000000, 0.0000000000000000000 ) ) ;
#987 = EDGE_CURVE ( 'NONE', #709, #1044, #3531, .T. ) ;
#988 = ORIENTED_EDGE ( 'NONE', *, *, #1986, .F. ) ;
#989 = EDGE_CURVE ( 'NONE', #409, #383, #2780, .T. ) ;
#990 = CIRCLE ( 'NONE', #787, 0.5500000000000000400 ) ;
#991 = VECTOR ( 'NONE', #810, 1000.000000000000000 ) ;
#992 = EDGE_CURVE ( 'NONE', #2866, #92, #1013, .T. ) ;
#993 = VERTEX_POINT ( 'NONE', #343 ) ;
#994 = DIRECTION ( 'NONE',  ( -0.0000000000000000000, -0.0000000000000000000, 1.000000000000000000 ) ) ;
#995 =( LENGTH_UNIT ( ) NAMED_UNIT ( * ) SI_UNIT ( .MILLI., .METRE. ) );
#996 = CYLINDRICAL_SURFACE ( 'NONE', #180, 0.1000000000000020000 ) ;
#997 = VERTEX_POINT ( 'NONE', #1024 ) ;
#998 = VERTEX_POINT ( 'NONE', #3047 ) ;
#999 = ORIENTED_EDGE ( 'NONE', *, *, #3371, .F. ) ;
#1000 = DIRECTION ( 'NONE',  ( -0.0000000000000000000, -0.0000000000000000000, 1.000000000000000000 ) ) ;
#1001 = FACE_BOUND ( 'NONE', #3605, .T. ) ;
#1002 = PRODUCT_DEFINITION_CONTEXT ( 'detailed design', #796, 'design' ) ;
#1003 = PLANE ( 'NONE',  #1143 ) ;
#1004 = ORIENTED_EDGE ( 'NONE', *, *, #88, .T. ) ;
#1005 = DIRECTION ( 'NONE',  ( 1.000000000000000000, 0.0000000000000000000, 0.0000000000000000000 ) ) ;
#1006 = EDGE_LOOP ( 'NONE', ( #2420, #863, #3623, #1209 ) ) ;
#1007 = VECTOR ( 'NONE', #526, 1000.000000000000000 ) ;
#1008 = ADVANCED_FACE ( 'NONE', ( #2004 ), #1459, .T. ) ;
#1009 = DIRECTION ( 'NONE',  ( 0.0000000000000000000, 0.0000000000000000000, 1.000000000000000000 ) ) ;
#1010 = CARTESIAN_POINT ( 'NONE',  ( 0.0000000000000000000, 0.2500000000000000000, 15.00000000000000000 ) ) ;
#1011 = DIRECTION ( 'NONE',  ( -0.0000000000000000000, -0.0000000000000000000, -1.000000000000000000 ) ) ;
#1012 = ORIENTED_EDGE ( 'NONE', *, *, #2025, .F. ) ;
#1013 = CIRCLE ( 'NONE', #2733, 0.2500000000000000000 ) ;
#1014 = AXIS2_PLACEMENT_3D ( 'NONE', #3554, #2126, #1818 ) ;
#1015 = CARTESIAN_POINT ( 'NONE',  ( 17.15402250301943400, 4.163336342344337000E-014, 0.0000000000000000000 ) ) ;
#1016 = CARTESIAN_POINT ( 'NONE',  ( 6.747453520334165200, 34.37840766782996100, -1.153797724813211000 ) ) ;
#1017 = DIRECTION ( 'NONE',  ( 0.0000000000000000000, 0.0000000000000000000, 1.000000000000000000 ) ) ;
#1018 = DIRECTION ( 'NONE',  ( 0.0000000000000000000, 1.000000000000000000, 0.0000000000000000000 ) ) ;
#1019 = EDGE_CURVE ( 'NONE', #1935, #2127, #474, .T. ) ;
#1020 = AXIS2_PLACEMENT_3D ( 'NONE', #1, #1663, #847 ) ;
#1021 = VERTEX_POINT ( 'NONE', #3299 ) ;
#1022 = CIRCLE ( 'NONE', #3223, 0.1000000000000028600 ) ;
#1023 = DIRECTION ( 'NONE',  ( 0.0000000000000000000, 0.0000000000000000000, 1.000000000000000000 ) ) ;
#1024 = CARTESIAN_POINT ( 'NONE',  ( 7.247453520334169700, 34.37840766782996100, 0.9999999999999983300 ) ) ;
#1025 =( NAMED_UNIT ( * ) PLANE_ANGLE_UNIT ( ) SI_UNIT ( $, .RADIAN. ) );
#1026 = AXIS2_PLACEMENT_3D ( 'NONE', #815, #1111, #3439 ) ;
#1027 = EDGE_LOOP ( 'NONE', ( #152, #2412, #1517, #3473, #1847, #1757, #988, #936, #3656, #355, #3191, #2945 ) ) ;
#1028 = VECTOR ( 'NONE', #1487, 1000.000000000000000 ) ;
#1029 = ORIENTED_EDGE ( 'NONE', *, *, #2288, .T. ) ;
#1030 = CARTESIAN_POINT ( 'NONE',  ( 12.50000000000003900, 66.07488656977956500, 0.0000000000000000000 ) ) ;
#1031 = FACE_OUTER_BOUND ( 'NONE', #2800, .T. ) ;
#1032 = EDGE_CURVE ( 'NONE', #948, #1445, #928, .T. ) ;
#1033 = VECTOR ( 'NONE', #3368, 1000.000000000000000 ) ;
#1034 = ORIENTED_EDGE ( 'NONE', *, *, #1334, .F. ) ;
#1035 = VECTOR ( 'NONE', #3183, 1000.000000000000000 ) ;
#1036 = EDGE_CURVE ( 'NONE', #2707, #901, #2139, .T. ) ;
#1037 = ADVANCED_FACE ( 'NONE', ( #2183 ), #837, .T. ) ;
#1038 = ORIENTED_EDGE ( 'NONE', *, *, #1447, .F. ) ;
#1039 = DIRECTION ( 'NONE',  ( 0.0000000000000000000, 0.0000000000000000000, -1.000000000000000000 ) ) ;
#1040 = EDGE_LOOP ( 'NONE', ( #2629, #2706, #2352, #3206 ) ) ;
#1041 = DIRECTION ( 'NONE',  ( 0.0000000000000000000, 0.0000000000000000000, 1.000000000000000000 ) ) ;
#1042 = VERTEX_POINT ( 'NONE', #166 ) ;
#1043 = CARTESIAN_POINT ( 'NONE',  ( 0.5081678060484401400, 0.0000000000000000000, 15.00000000000000000 ) ) ;
#1044 = VERTEX_POINT ( 'NONE', #2177 ) ;
#1045 = VECTOR ( 'NONE', #2829, 1000.000000000000000 ) ;
#1046 = EDGE_LOOP ( 'NONE', ( #3392, #705, #549, #1982, #2601, #3124, #182, #3425, #1492, #2446, #97, #3423 ) ) ;
#1047 = VECTOR ( 'NONE', #943, 1000.000000000000000 ) ;
#1048 = ORIENTED_EDGE ( 'NONE', *, *, #3604, .T. ) ;
#1049 = LINE ( 'NONE', #2187, #2513 ) ;
#1050 = DIRECTION ( 'NONE',  ( 0.0000000000000000000, 0.0000000000000000000, 1.000000000000000000 ) ) ;
#1051 = ORIENTED_EDGE ( 'NONE', *, *, #2847, .F. ) ;
#1052 = LINE ( 'NONE', #3527, #296 ) ;
#1053 = CARTESIAN_POINT ( 'NONE',  ( 11.92423599375645100, 51.70243212010051100, 13.99999999999999800 ) ) ;
#1054 = ORIENTED_EDGE ( 'NONE', *, *, #3140, .F. ) ;
#1055 =( LENGTH_UNIT ( ) NAMED_UNIT ( * ) SI_UNIT ( .MILLI., .METRE. ) );
#1056 = EDGE_CURVE ( 'NONE', #1723, #3229, #3448, .T. ) ;
#1057 = ADVANCED_FACE ( 'NONE', ( #1773 ), #1786, .F. ) ;
#1058 = CARTESIAN_POINT ( 'NONE',  ( 0.4898979485566390400, 0.2500000000000002200, 13.89999999999999900 ) ) ;
#1059 = EDGE_CURVE ( 'NONE', #3341, #2985, #1678, .T. ) ;
#1060 = DIRECTION ( 'NONE',  ( 1.000000000000000000, 0.0000000000000000000, 0.0000000000000000000 ) ) ;
#1061 = EDGE_CURVE ( 'NONE', #1863, #522, #2467, .T. ) ;
#1062 = PRODUCT_DEFINITION_FORMATION_WITH_SPECIFIED_SOURCE ( 'ANY', '', #3306, .NOT_KNOWN. ) ;
#1063 = ORIENTED_EDGE ( 'NONE', *, *, #1754, .T. ) ;
#1064 = CARTESIAN_POINT ( 'NONE',  ( 10.81473678873360600, 1.040834085586084300E-013, 1.100000000000000300 ) ) ;
#1065 = CIRCLE ( 'NONE', #795, 0.5499999999999983800 ) ;
#1066 =( NAMED_UNIT ( * ) SI_UNIT ( $, .STERADIAN. ) SOLID_ANGLE_UNIT ( ) );
#1067 = DIRECTION ( 'NONE',  ( 0.0000000000000000000, 0.0000000000000000000, 1.000000000000000000 ) ) ;
#1068 = DIRECTION ( 'NONE',  ( 0.0000000000000000000, 0.0000000000000000000, 1.000000000000000000 ) ) ;
#1069 = DIRECTION ( 'NONE',  ( 0.0000000000000000000, 0.0000000000000000000, -1.000000000000000000 ) ) ;
#1070 = VERTEX_POINT ( 'NONE', #3642 ) ;
#1071 = DIRECTION ( 'NONE',  ( -1.000000000000000000, 0.0000000000000000000, 0.0000000000000000000 ) ) ;
#1072 = CIRCLE ( 'NONE', #1235, 0.5000000000000004400 ) ;
#1073 = ADVANCED_FACE ( 'NONE', ( #3491 ), #3004, .T. ) ;
#1074 = ORIENTED_EDGE ( 'NONE', *, *, #273, .T. ) ;
#1075 =( REPRESENTATION_RELATIONSHIP ('NONE','NONE', #2356, #3588 ) REPRESENTATION_RELATIONSHIP_WITH_TRANSFORMATION ( #960 )SHAPE_REPRESENTATION_RELATIONSHIP( ) );
#1076 = CIRCLE ( 'NONE', #3267, 0.1000000000000020000 ) ;
#1077 = AXIS2_PLACEMENT_3D ( 'NONE', #2250, #2550, #2841 ) ;
#1078 = DIRECTION ( 'NONE',  ( 1.000000000000000000, 0.0000000000000000000, 0.0000000000000000000 ) ) ;
#1079 = CARTESIAN_POINT ( 'NONE',  ( 0.0000000000000000000, -0.2500000000000002200, 15.00000000000000000 ) ) ;
#1080 = VECTOR ( 'NONE', #702, 1000.000000000000000 ) ;
#1081 = ORIENTED_EDGE ( 'NONE', *, *, #2558, .F. ) ;
#1082 = VERTEX_POINT ( 'NONE', #206 ) ;
#1083 = PRESENTATION_LAYER_ASSIGNMENT (  '', '', ( #1201 ) ) ;
#1084 = ORIENTED_EDGE ( 'NONE', *, *, #1087, .T. ) ;
#1085 = DIRECTION ( 'NONE',  ( -2.585743316206813900E-017, -1.424742220818458900E-016, 1.000000000000000000 ) ) ;
#1086 = VECTOR ( 'NONE', #3112, 1000.000000000000000 ) ;
#1087 = EDGE_CURVE ( 'NONE', #3658, #14, #2735, .T. ) ;
#1088 = DIRECTION ( 'NONE',  ( 1.000000000000000000, 0.0000000000000000000, 0.0000000000000000000 ) ) ;
#1089 = ORIENTED_EDGE ( 'NONE', *, *, #2010, .T. ) ;
#1090 = ORIENTED_EDGE ( 'NONE', *, *, #2789, .F. ) ;
#1091 =( GEOMETRIC_REPRESENTATION_CONTEXT ( 3 ) GLOBAL_UNCERTAINTY_ASSIGNED_CONTEXT ( ( #1897 ) ) GLOBAL_UNIT_ASSIGNED_CONTEXT ( ( #3251, #2979, #659 ) ) REPRESENTATION_CONTEXT ( 'NONE', 'WORKASPACE' ) );
#1092 = FACE_OUTER_BOUND ( 'NONE', #3253, .T. ) ;
#1093 = SHAPE_REPRESENTATION ( 'Querstrebe 03', ( #2765 ), #3683 ) ;
#1094 = ORIENTED_EDGE ( 'NONE', *, *, #1608, .F. ) ;
#1095 = ADVANCED_FACE ( 'NONE', ( #1230, #1191 ), #2257, .T. ) ;
#1096 = ORIENTED_EDGE ( 'NONE', *, *, #1539, .T. ) ;
#1097 = CARTESIAN_POINT ( 'NONE',  ( 0.0000000000000000000, 0.2500000000000002200, 1.100000000000000300 ) ) ;
#1098 = CIRCLE ( 'NONE', #433, 0.5500000000000000400 ) ;
#1099 = CARTESIAN_POINT ( 'NONE',  ( 0.0000000000000000000, 0.0000000000000000000, 0.0000000000000000000 ) ) ;
#1100 = CARTESIAN_POINT ( 'NONE',  ( 4.185553125891194900, 0.2500000000000002200, 0.0000000000000000000 ) ) ;
#1101 = LINE ( 'NONE', #959, #3252 ) ;
#1102 = AXIS2_PLACEMENT_3D ( 'NONE', #2731, #3546, #2106 ) ;
#1103 = DIRECTION ( 'NONE',  ( -1.000000000000000000, 0.0000000000000000000, 0.0000000000000000000 ) ) ;
#1104 = DIRECTION ( 'NONE',  ( 0.0000000000000000000, -0.0000000000000000000, 1.000000000000000000 ) ) ;
#1105 = EDGE_CURVE ( 'NONE', #650, #1737, #620, .T. ) ;
#1106 = EDGE_CURVE ( 'NONE', #1666, #993, #1865, .T. ) ;
#1107 = DIRECTION ( 'NONE',  ( 1.000000000000000000, 0.0000000000000000000, 0.0000000000000000000 ) ) ;
#1108 = LINE ( 'NONE', #2271, #2929 ) ;
#1109 = AXIS2_PLACEMENT_3D ( 'NONE', #2526, #360, #2675 ) ;
#1110 = ADVANCED_FACE ( 'NONE', ( #39 ), #339, .T. ) ;
#1111 = DIRECTION ( 'NONE',  ( 0.0000000000000000000, 0.0000000000000000000, 1.000000000000000000 ) ) ;
#1112 = APPLICATION_CONTEXT ( 'automotive_design' ) ;
#1113 = DIRECTION ( 'NONE',  ( 0.0000000000000000000, -1.000000000000000000, 0.0000000000000000000 ) ) ;
#1114 = CARTESIAN_POINT ( 'NONE',  ( 0.0000000000000000000, -0.2500000000000002200, 15.00000000000000000 ) ) ;
#1115 = CARTESIAN_POINT ( 'NONE',  ( 4.185553125891302400, -0.2500000000000002200, 13.89999999999999900 ) ) ;
#1116 = EDGE_LOOP ( 'NONE', ( #733, #3236, #755, #2465 ) ) ;
#1117 = ORIENTED_EDGE ( 'NONE', *, *, #2971, .F. ) ;
#1118 = VECTOR ( 'NONE', #3373, 1000.000000000000000 ) ;
#1119 = CARTESIAN_POINT ( 'NONE',  ( 4.185553125891194900, 0.2500000000000002200, 13.89999999999999900 ) ) ;
#1120 = EDGE_LOOP ( 'NONE', ( #3558, #3271, #2618, #2007 ) ) ;
#1121 = DIRECTION ( 'NONE',  ( 0.0000000000000000000, 0.0000000000000000000, 1.000000000000000000 ) ) ;
#1122 = VERTEX_POINT ( 'NONE', #189 ) ;
#1123 = EDGE_LOOP ( 'NONE', ( #1448, #551, #3565, #3115, #2160 ) ) ;
#1124 = CYLINDRICAL_SURFACE ( 'NONE', #2740, 0.09999999999999766000 ) ;
#1125 = EDGE_LOOP ( 'NONE', ( #1605, #3277, #3433, #2973 ) ) ;
#1126 = CARTESIAN_POINT ( 'NONE',  ( 16.60402250301943600, 4.163336342344337000E-014, 0.0000000000000000000 ) ) ;
#1127 = DIRECTION ( 'NONE',  ( 2.154786096838998400E-017, 1.187285184015379800E-016, -1.000000000000000000 ) ) ;
#1128 = DIRECTION ( 'NONE',  ( -2.585743316206813900E-017, -1.424742220818458900E-016, 1.000000000000000000 ) ) ;
#1129 = LINE ( 'NONE', #1441, #187 ) ;
#1130 = EDGE_CURVE ( 'NONE', #1134, #3203, #710, .T. ) ;
#1131 = ORIENTED_EDGE ( 'NONE', *, *, #2374, .T. ) ;
#1132 = PLANE ( 'NONE',  #1265 ) ;
#1133 = VERTEX_POINT ( 'NONE', #3347 ) ;
#1134 = VERTEX_POINT ( 'NONE', #214 ) ;
#1135 = VERTEX_POINT ( 'NONE', #1627 ) ;
#1136 = CYLINDRICAL_SURFACE ( 'NONE', #886, 0.5500000000000000400 ) ;
#1137 = PRODUCT_RELATED_PRODUCT_CATEGORY ( 'part', '', ( #2142 ) ) ;
#1138 = DIRECTION ( 'NONE',  ( 0.0000000000000000000, 0.0000000000000000000, 1.000000000000000000 ) ) ;
#1139 = CARTESIAN_POINT ( 'NONE',  ( 0.0000000000000000000, -0.2500000000000002200, 13.89999999999999900 ) ) ;
#1140 = VERTEX_POINT ( 'NONE', #1320 ) ;
#1141 = LINE ( 'NONE', #3002, #115 ) ;
#1142 = CARTESIAN_POINT ( 'NONE',  ( 12.50000000000003900, 66.07488656977956500, 15.00000000000000000 ) ) ;
#1143 = AXIS2_PLACEMENT_3D ( 'NONE', #2443, #754, #1874 ) ;
#1144 = ORIENTED_EDGE ( 'NONE', *, *, #2478, .T. ) ;
#1145 = CARTESIAN_POINT ( 'NONE',  ( 17.15402250301943400, 4.163336342344337000E-014, 1.100000000000000300 ) ) ;
#1146 = CIRCLE ( 'NONE', #2058, 0.5500000000000000400 ) ;
#1147 = ORIENTED_EDGE ( 'NONE', *, *, #169, .T. ) ;
#1148 = DIRECTION ( 'NONE',  ( 0.0000000000000000000, 0.0000000000000000000, 1.000000000000000000 ) ) ;
#1149 = CARTESIAN_POINT ( 'NONE',  ( 4.675451074447882300, 1.040834085586084300E-013, 13.89999999999999900 ) ) ;
#1150 = EDGE_CURVE ( 'NONE', #808, #2866, #2239, .T. ) ;
#1151 = AXIS2_PLACEMENT_3D ( 'NONE', #1692, #2579, #841 ) ;
#1152 = DIRECTION ( 'NONE',  ( 0.1785714285714290200, 0.9839269509968506800, 1.206680214229836000E-016 ) ) ;
#1153 = FACE_OUTER_BOUND ( 'NONE', #1883, .T. ) ;
#1154 = EDGE_CURVE ( 'NONE', #770, #678, #3583, .T. ) ;
#1155 =( GEOMETRIC_REPRESENTATION_CONTEXT ( 3 ) GLOBAL_UNCERTAINTY_ASSIGNED_CONTEXT ( ( #576 ) ) GLOBAL_UNIT_ASSIGNED_CONTEXT ( ( #1609, #3659, #2491 ) ) REPRESENTATION_CONTEXT ( 'NONE', 'WORKASPACE' ) );
#1156 = ORIENTED_EDGE ( 'NONE', *, *, #2880, .T. ) ;
#1157 = VECTOR ( 'NONE', #183, 999.9999999999998900 ) ;
#1158 = EDGE_CURVE ( 'NONE', #709, #2608, #430, .T. ) ;
#1159 = AXIS2_PLACEMENT_3D ( 'NONE', #2501, #743, #445 ) ;
#1160 = DIRECTION ( 'NONE',  ( 0.0000000000000000000, 0.0000000000000000000, 1.000000000000000000 ) ) ;
#1161 = LINE ( 'NONE', #2216, #2892 ) ;
#1162 = EDGE_LOOP ( 'NONE', ( #2503, #2725, #2896, #2361 ) ) ;
#1163 = DIRECTION ( 'NONE',  ( -1.000000000000000000, 0.0000000000000000000, 0.0000000000000000000 ) ) ;
#1164 = DIRECTION ( 'NONE',  ( -1.000000000000000000, 0.0000000000000000000, 0.0000000000000000000 ) ) ;
#1165 = DIRECTION ( 'NONE',  ( -1.000000000000000000, 0.0000000000000000000, 0.0000000000000000000 ) ) ;
#1166 = ORIENTED_EDGE ( 'NONE', *, *, #485, .F. ) ;
#1167 = ORIENTED_EDGE ( 'NONE', *, *, #2228, .F. ) ;
#1168 = CIRCLE ( 'NONE', #3175, 0.2500000000000000000 ) ;
#1169 = VECTOR ( 'NONE', #3547, 1000.000000000000000 ) ;
#1170 = DIRECTION ( 'NONE',  ( -1.000000000000000000, -0.0000000000000000000, -0.0000000000000000000 ) ) ;
#1171 = CARTESIAN_POINT ( 'NONE',  ( 10.91473678873360400, 1.040834085586084300E-013, 1.100000000000000300 ) ) ;
#1172 = CIRCLE ( 'NONE', #523, 0.5500000000000001600 ) ;
#1173 = VERTEX_POINT ( 'NONE', #1949 ) ;
#1174 = SURFACE_STYLE_USAGE ( .BOTH. , #2336 ) ;
#1175 = AXIS2_PLACEMENT_3D ( 'NONE', #3580, #1823, #3022 ) ;
#1176 = ORIENTED_EDGE ( 'NONE', *, *, #2168, .F. ) ;
#1177 = VERTEX_POINT ( 'NONE', #1064 ) ;
#1178 = VECTOR ( 'NONE', #838, 1000.000000000000000 ) ;
#1179 = EDGE_CURVE ( 'NONE', #3663, #998, #793, .T. ) ;
#1180 = VERTEX_POINT ( 'NONE', #1351 ) ;
#1181 = DIRECTION ( 'NONE',  ( -0.0000000000000000000, -0.0000000000000000000, -1.000000000000000000 ) ) ;
#1182 = DIRECTION ( 'NONE',  ( 0.0000000000000000000, 0.0000000000000000000, -1.000000000000000000 ) ) ;
#1183 = ORIENTED_EDGE ( 'NONE', *, *, #2758, .T. ) ;
#1184 = EDGE_CURVE ( 'NONE', #629, #2367, #1586, .T. ) ;
#1185 = LINE ( 'NONE', #1801, #1813 ) ;
#1186 = DIRECTION ( 'NONE',  ( 0.0000000000000000000, 0.0000000000000000000, -1.000000000000000000 ) ) ;
#1187 = EDGE_CURVE ( 'NONE', #2542, #1656, #2372, .T. ) ;
#1188 = CARTESIAN_POINT ( 'NONE',  ( 0.0000000000000000000, 0.2500000000000000000, 1.100000000000000300 ) ) ;
#1189 = ORIENTED_EDGE ( 'NONE', *, *, #3685, .T. ) ;
#1190 = EDGE_LOOP ( 'NONE', ( #2941, #2428 ) ) ;
#1191 = FACE_BOUND ( 'NONE', #2328, .T. ) ;
#1192 = FACE_OUTER_BOUND ( 'NONE', #2388, .T. ) ;
#1193 = CARTESIAN_POINT ( 'NONE',  ( 10.42483884017702100, -0.2500000000000002200, 13.89999999999999900 ) ) ;
#1194 = CARTESIAN_POINT ( 'NONE',  ( 10.26227446277608900, 51.51404007317351800, -1.153797724813211000 ) ) ;
#1195 = DIRECTION ( 'NONE',  ( 0.0000000000000000000, 0.0000000000000000000, 1.000000000000000000 ) ) ;
#1196 = CARTESIAN_POINT ( 'NONE',  ( 16.66412455446282000, -0.2500000000000002200, 1.100000000000000300 ) ) ;
#1197 = DIRECTION ( 'NONE',  ( -1.000000000000000000, -0.0000000000000000000, -0.0000000000000000000 ) ) ;
#1198 = LINE ( 'NONE', #619, #439 ) ;
#1199 = AXIS2_PLACEMENT_3D ( 'NONE', #1556, #390, #3572 ) ;
#1200 = FACE_OUTER_BOUND ( 'NONE', #270, .T. ) ;
#1201 = STYLED_ITEM ( 'NONE', ( #2836 ), #2871 ) ;
#1202 = EDGE_CURVE ( 'NONE', #45, #3428, #2650, .T. ) ;
#1203 = VERTEX_POINT ( 'NONE', #2245 ) ;
#1204 = ORIENTED_EDGE ( 'NONE', *, *, #1658, .T. ) ;
#1205 = ORIENTED_EDGE ( 'NONE', *, *, #466, .T. ) ;
#1206 = LINE ( 'NONE', #2506, #448 ) ;
#1207 = ORIENTED_EDGE ( 'NONE', *, *, #3472, .F. ) ;
#1208 = CARTESIAN_POINT ( 'NONE',  ( 0.5989120571285172500, 0.5000000000000004400, 0.0000000000000000000 ) ) ;
#1209 = ORIENTED_EDGE ( 'NONE', *, *, #454, .T. ) ;
#1210 = CIRCLE ( 'NONE', #1518, 0.4999999999999978400 ) ;
#1211 = VERTEX_POINT ( 'NONE', #1419 ) ;
#1212 = DIRECTION ( 'NONE',  ( -0.1785714285714290700, -0.9839269509968507900, 0.0000000000000000000 ) ) ;
#1213 = DIRECTION ( 'NONE',  ( 0.0000000000000000000, 1.000000000000000000, 0.0000000000000000000 ) ) ;
#1214 = CARTESIAN_POINT ( 'NONE',  ( 4.575451074447884500, 1.040834085586084300E-013, 13.89999999999999900 ) ) ;
#1215 = FACE_BOUND ( 'NONE', #87, .T. ) ;
#1216 = ORIENTED_EDGE ( 'NONE', *, *, #2758, .F. ) ;
#1217 = EDGE_LOOP ( 'NONE', ( #875, #600, #3037, #1425 ) ) ;
#1218 = AXIS2_PLACEMENT_3D ( 'NONE', #3404, #3711, #2276 ) ;
#1219 = ORIENTED_EDGE ( 'NONE', *, *, #3217, .F. ) ;
#1220 = LINE ( 'NONE', #258, #2227 ) ;
#1221 = CARTESIAN_POINT ( 'NONE',  ( 10.91473678873360400, -0.2499999999998961400, 15.00000000000000000 ) ) ;
#1222 = ORIENTED_EDGE ( 'NONE', *, *, #205, .T. ) ;
#1223 = CARTESIAN_POINT ( 'NONE',  ( 24.40108794287148400, 0.5000000000000004400, 15.00000000000000000 ) ) ;
#1224 = LINE ( 'NONE', #3599, #3388 ) ;
#1225 = EDGE_CURVE ( 'NONE', #3518, #2119, #249, .T. ) ;
#1226 = CARTESIAN_POINT ( 'NONE',  ( 3.538524948905587200, 16.69724035841655400, 15.00000000000000000 ) ) ;
#1227 = FILL_AREA_STYLE_COLOUR ( '', #2855 ) ;
#1228 = ADVANCED_FACE ( 'NONE', ( #1497 ), #2002, .T. ) ;
#1229 = DIRECTION ( 'NONE',  ( -0.0000000000000000000, -0.0000000000000000000, -1.000000000000000000 ) ) ;
#1230 = FACE_OUTER_BOUND ( 'NONE', #3239, .T. ) ;
#1231 = EDGE_CURVE ( 'NONE', #1516, #33, #73, .T. ) ;
#1232 = UNCERTAINTY_MEASURE_WITH_UNIT (LENGTH_MEASURE( 1.000000000000000100E-005 ), #431, 'distance_accuracy_value', 'NONE');
#1233 = FACE_OUTER_BOUND ( 'NONE', #2718, .T. ) ;
#1234 = ORIENTED_EDGE ( 'NONE', *, *, #1635, .F. ) ;
#1235 = AXIS2_PLACEMENT_3D ( 'NONE', #2678, #96, #1805 ) ;
#1236 = DIRECTION ( 'NONE',  ( 1.000000000000000000, 0.0000000000000000000, -0.0000000000000000000 ) ) ;
#1237 = CARTESIAN_POINT ( 'NONE',  ( 9.956382091762749900, 52.05957497724337200, 0.0000000000000000000 ) ) ;
#1238 =( NAMED_UNIT ( * ) PLANE_ANGLE_UNIT ( ) SI_UNIT ( $, .RADIAN. ) );
#1239 = CARTESIAN_POINT ( 'NONE',  ( 0.0000000000000000000, 0.0000000000000000000, 1.100000000000000300 ) ) ;
#1240 =( LENGTH_UNIT ( ) NAMED_UNIT ( * ) SI_UNIT ( .MILLI., .METRE. ) );
#1241 = DIRECTION ( 'NONE',  ( 0.0000000000000000000, 0.0000000000000000000, 1.000000000000000000 ) ) ;
#1242 = VERTEX_POINT ( 'NONE', #2022 ) ;
#1243 = LINE ( 'NONE', #291, #3260 ) ;
#1244 = ADVANCED_FACE ( 'NONE', ( #424 ), #918, .F. ) ;
#1245 = CARTESIAN_POINT ( 'NONE',  ( 4.022988748490366400, 17.13563240534355700, 15.00000000000000000 ) ) ;
#1246 = EDGE_CURVE ( 'NONE', #3520, #2742, #3212, .T. ) ;
#1247 = DIRECTION ( 'NONE',  ( 0.0000000000000000000, 0.0000000000000000000, 1.000000000000000000 ) ) ;
#1248 = EDGE_CURVE ( 'NONE', #1354, #3018, #3567, .T. ) ;
#1249 = FACE_OUTER_BOUND ( 'NONE', #1217, .T. ) ;
#1250 = DIRECTION ( 'NONE',  ( 0.0000000000000000000, -0.0000000000000000000, -1.000000000000000000 ) ) ;
#1251 = ORIENTED_EDGE ( 'NONE', *, *, #2666, .T. ) ;
#1252 = VERTEX_POINT ( 'NONE', #542 ) ;
#1253 = LINE ( 'NONE', #2764, #3701 ) ;
#1254 = LINE ( 'NONE', #220, #991 ) ;
#1255 = CARTESIAN_POINT ( 'NONE',  ( 0.4898979485566356000, 0.2500000000000000000, 15.00000000000000000 ) ) ;
#1256 = CIRCLE ( 'NONE', #3219, 0.1000000000000037200 ) ;
#1257 = ORIENTED_EDGE ( 'NONE', *, *, #3481, .F. ) ;
#1258 = EDGE_LOOP ( 'NONE', ( #237, #2477 ) ) ;
#1259 = VERTEX_POINT ( 'NONE', #3159 ) ;
#1260 = CARTESIAN_POINT ( 'NONE',  ( 0.0000000000000000000, 0.0000000000000000000, 1.100000000000000300 ) ) ;
#1261 = VERTEX_POINT ( 'NONE', #2013 ) ;
#1262 = LINE ( 'NONE', #283, #2551 ) ;
#1263 = ORIENTED_EDGE ( 'NONE', *, *, #1368, .T. ) ;
#1264 = FACE_OUTER_BOUND ( 'NONE', #672, .T. ) ;
#1265 = AXIS2_PLACEMENT_3D ( 'NONE', #2863, #2282, #547 ) ;
#1266 = ORIENTED_EDGE ( 'NONE', *, *, #252, .T. ) ;
#1267 = CARTESIAN_POINT ( 'NONE',  ( 17.05402250301943200, 4.163336342344337000E-014, 15.00000000000000000 ) ) ;
#1268 = STYLED_ITEM ( 'NONE', ( #226 ), #3519 ) ;
#1269 = VECTOR ( 'NONE', #479, 1000.000000000000000 ) ;
#1270 = DIRECTION ( 'NONE',  ( -1.000000000000000000, 0.0000000000000000000, 0.0000000000000000000 ) ) ;
#1271 = SURFACE_SIDE_STYLE ('',( #663 ) ) ;
#1272 = EDGE_CURVE ( 'NONE', #235, #2085, #75, .T. ) ;
#1273 = ADVANCED_FACE ( 'NONE', ( #1943 ), #935, .T. ) ;
#1274 = CARTESIAN_POINT ( 'NONE',  ( 6.836739234619880500, 34.87037114332839100, -1.153797724813211000 ) ) ;
#1275 = DIRECTION ( 'NONE',  ( -1.000000000000000000, 0.0000000000000000000, 0.0000000000000000000 ) ) ;
#1276 = FACE_OUTER_BOUND ( 'NONE', #3058, .T. ) ;
#1277 = CARTESIAN_POINT ( 'NONE',  ( 4.127810663191303900, 17.18920383391498100, 13.99999999999999300 ) ) ;
#1278 = CARTESIAN_POINT ( 'NONE',  ( 12.50000000000003900, 66.07488656977956500, 15.00000000000000000 ) ) ;
#1279 = LINE ( 'NONE', #259, #1157 ) ;
#1280 = PLANE ( 'NONE',  #2844 ) ;
#1281 = PRODUCT ( 'Querstrebe 03', 'Querstrebe 03', '', ( #1696 ) ) ;
#1282 = AXIS2_PLACEMENT_3D ( 'NONE', #302, #2581, #833 ) ;
#1283 = DIRECTION ( 'NONE',  ( -1.000000000000000000, 0.0000000000000000000, 0.0000000000000000000 ) ) ;
#1284 = DIRECTION ( 'NONE',  ( 0.1785714285714290700, 0.9839269509968507900, 0.0000000000000000000 ) ) ;
#1285 = EDGE_CURVE ( 'NONE', #2461, #3550, #1326, .T. ) ;
#1286 = VERTEX_POINT ( 'NONE', #3724 ) ;
#1287 = VERTEX_POINT ( 'NONE', #11 ) ;
#1288 = CYLINDRICAL_SURFACE ( 'NONE', #2413, 0.4999999999999987200 ) ;
#1289 = ORIENTED_EDGE ( 'NONE', *, *, #2789, .T. ) ;
#1290 = EDGE_CURVE ( 'NONE', #2258, #3280, #3009, .T. ) ;
#1291 = CARTESIAN_POINT ( 'NONE',  ( 10.91473678873360400, 1.040834085586084300E-013, 13.89999999999999900 ) ) ;
#1292 = ADVANCED_FACE ( 'NONE', ( #1641 ), #3352, .T. ) ;
#1293 = DIRECTION ( 'NONE',  ( 0.0000000000000000000, 0.0000000000000000000, -1.000000000000000000 ) ) ;
#1294 = ORIENTED_EDGE ( 'NONE', *, *, #776, .F. ) ;
#1295 = DIRECTION ( 'NONE',  ( 1.000000000000000000, 0.0000000000000000000, 0.0000000000000000000 ) ) ;
#1296 = AXIS2_PLACEMENT_3D ( 'NONE', #552, #3429, #501 ) ;
#1297 = CIRCLE ( 'NONE', #374, 0.2500000000000000000 ) ;
#1298 = ORIENTED_EDGE ( 'NONE', *, *, #2949, .T. ) ;
#1299 = EDGE_CURVE ( 'NONE', #808, #3621, #2577, .T. ) ;
#1300 = PRESENTATION_STYLE_ASSIGNMENT (( #2684 ) ) ;
#1301 = ORIENTED_EDGE ( 'NONE', *, *, #2233, .F. ) ;
#1302 = DIRECTION ( 'NONE',  ( 1.000000000000000000, 0.0000000000000000000, 0.0000000000000000000 ) ) ;
#1303 = ORIENTED_EDGE ( 'NONE', *, *, #2842, .F. ) ;
#1304 = CARTESIAN_POINT ( 'NONE',  ( 0.0000000000000000000, 0.0000000000000000000, 13.89999999999999900 ) ) ;
#1305 = ORIENTED_EDGE ( 'NONE', *, *, #1603, .T. ) ;
#1306 = CIRCLE ( 'NONE', #508, 0.1000000000000020000 ) ;
#1307 = ORIENTED_EDGE ( 'NONE', *, *, #898, .F. ) ;
#1308 = DIRECTION ( 'NONE',  ( 2.154786096838998400E-017, 1.187285184015379800E-016, -1.000000000000000000 ) ) ;
#1309 = DIRECTION ( 'NONE',  ( 0.0000000000000000000, 0.0000000000000000000, 1.000000000000000000 ) ) ;
#1310 = CARTESIAN_POINT ( 'NONE',  ( 0.0000000000000000000, 0.0000000000000000000, 15.00000000000000000 ) ) ;
#1311 = CYLINDRICAL_SURFACE ( 'NONE', #2373, 0.1000000000000020000 ) ;
#1312 = DIRECTION ( 'NONE',  ( -0.0000000000000000000, -0.0000000000000000000, -1.000000000000000000 ) ) ;
#1313 = CYLINDRICAL_SURFACE ( 'NONE', #3397, 0.5500000000000001600 ) ;
#1314 = EDGE_CURVE ( 'NONE', #3521, #2235, #1243, .T. ) ;
#1315 = ADVANCED_FACE ( 'NONE', ( #1690, #2015 ), #1713, .T. ) ;
#1316 = CIRCLE ( 'NONE', #3213, 0.5500000000000000400 ) ;
#1317 = VERTEX_POINT ( 'NONE', #1749 ) ;
#1318 = DIRECTION ( 'NONE',  ( -1.000000000000000000, -0.0000000000000000000, -0.0000000000000000000 ) ) ;
#1319 = DIRECTION ( 'NONE',  ( 1.000000000000000000, 0.0000000000000000000, 0.0000000000000000000 ) ) ;
#1320 = CARTESIAN_POINT ( 'NONE',  ( 10.42483884017691200, 0.2500000000000000000, 13.89999999999999900 ) ) ;
#1321 =( LENGTH_UNIT ( ) NAMED_UNIT ( * ) SI_UNIT ( .MILLI., .METRE. ) );
#1322 = DIRECTION ( 'NONE',  ( -0.0000000000000000000, -0.0000000000000000000, -1.000000000000000000 ) ) ;
#1323 = DIRECTION ( 'NONE',  ( -1.000000000000000000, 0.0000000000000000000, 0.0000000000000000000 ) ) ;
#1324 = DIRECTION ( 'NONE',  ( 1.000000000000000000, 0.0000000000000000000, 0.0000000000000000000 ) ) ;
#1325 = STYLED_ITEM ( 'NONE', ( #1300 ), #2308 ) ;
#1326 = LINE ( 'NONE', #573, #3304 ) ;
#1327 = DIRECTION ( 'NONE',  ( 1.000000000000000000, 0.0000000000000000000, 0.0000000000000000000 ) ) ;
#1328 = DIRECTION ( 'NONE',  ( -2.585743316206813900E-017, -1.424742220818458900E-016, 1.000000000000000000 ) ) ;
#1329 = DIRECTION ( 'NONE',  ( 0.0000000000000000000, 0.0000000000000000000, 1.000000000000000000 ) ) ;
#1330 = ADVANCED_FACE ( 'NONE', ( #1153 ), #1783, .F. ) ;
#1331 = CARTESIAN_POINT ( 'NONE',  ( 10.06227446277608600, 51.51404007317351800, -1.153797724813211000 ) ) ;
#1332 = APPLICATION_CONTEXT ( 'automotive_design' ) ;
#1333 = DIRECTION ( 'NONE',  ( -0.0000000000000000000, -0.0000000000000000000, -1.000000000000000000 ) ) ;
#1334 = EDGE_CURVE ( 'NONE', #3174, #1746, #3099, .T. ) ;
#1335 = AXIS2_PLACEMENT_3D ( 'NONE', #2528, #1642, #1671 ) ;
#1336 = ORIENTED_EDGE ( 'NONE', *, *, #2076, .F. ) ;
#1337 = FACE_OUTER_BOUND ( 'NONE', #1542, .T. ) ;
#1338 = ORIENTED_EDGE ( 'NONE', *, *, #2010, .F. ) ;
#1339 = DIRECTION ( 'NONE',  ( -0.0000000000000000000, -0.0000000000000000000, -1.000000000000000000 ) ) ;
#1340 = EDGE_LOOP ( 'NONE', ( #25, #3053, #1406, #966, #1846 ) ) ;
#1341 = LINE ( 'NONE', #712, #1747 ) ;
#1342 = EDGE_CURVE ( 'NONE', #178, #3621, #2385, .T. ) ;
#1343 = STYLED_ITEM ( 'NONE', ( #3177 ), #3641 ) ;
#1344 = COLOUR_RGB ( '',0.7921568627450980000, 0.8196078431372548800, 0.9333333333333333500 ) ;
#1345 = VERTEX_POINT ( 'NONE', #471 ) ;
#1346 = DIRECTION ( 'NONE',  ( 0.0000000000000000000, 0.0000000000000000000, -1.000000000000000000 ) ) ;
#1347 = DIRECTION ( 'NONE',  ( 1.000000000000000000, 0.0000000000000000000, 0.0000000000000000000 ) ) ;
#1348 = CIRCLE ( 'NONE', #3077, 0.2500000000000000000 ) ;
#1349 = EDGE_CURVE ( 'NONE', #3560, #235, #885, .T. ) ;
#1350 = ORIENTED_EDGE ( 'NONE', *, *, #3005, .T. ) ;
#1351 = CARTESIAN_POINT ( 'NONE',  ( 10.36709637747703300, 51.56761150174494900, 15.00000000000000000 ) ) ;
#1352 = ORIENTED_EDGE ( 'NONE', *, *, #485, .T. ) ;
#1353 = DIRECTION ( 'NONE',  ( 0.0000000000000000000, 0.0000000000000000000, 1.000000000000000000 ) ) ;
#1354 = VERTEX_POINT ( 'NONE', #2522 ) ;
#1355 = ORIENTED_EDGE ( 'NONE', *, *, #2794, .T. ) ;
#1356 = CARTESIAN_POINT ( 'NONE',  ( 10.91473678873360400, 1.040834085586084300E-013, 13.89999999999999900 ) ) ;
#1357 = LINE ( 'NONE', #1413, #1086 ) ;
#1358 = ADVANCED_FACE ( 'NONE', ( #850 ), #673, .T. ) ;
#1359 = DIRECTION ( 'NONE',  ( 0.0000000000000000000, -1.000000000000000000, 0.0000000000000000000 ) ) ;
#1360 = CLOSED_SHELL ( 'NONE', ( #3716, #2531, #2218, #2553, #212, #3257, #801, #174, #2423, #2021, #1637, #1057, #3060, #458, #2153, #2255, #2695, #520, #3535, #3637, #478 ) ) ;
#1361 = CIRCLE ( 'NONE', #3517, 0.1000000000000032900 ) ;
#1362 = VERTEX_POINT ( 'NONE', #3362 ) ;
#1363 = DIRECTION ( 'NONE',  ( 1.000000000000000000, 0.0000000000000000000, 0.0000000000000000000 ) ) ;
#1364 = AXIS2_PLACEMENT_3D ( 'NONE', #2082, #48, #911 ) ;
#1365 = ORIENTED_EDGE ( 'NONE', *, *, #1405, .T. ) ;
#1366 = LINE ( 'NONE', #616, #1956 ) ;
#1367 = CARTESIAN_POINT ( 'NONE',  ( -0.1000000000000000100, 0.0000000000000000000, 15.00000000000000000 ) ) ;
#1368 = EDGE_CURVE ( 'NONE', #3521, #3062, #3458, .T. ) ;
#1369 = CARTESIAN_POINT ( 'NONE',  ( 0.0000000000000000000, 0.0000000000000000000, 1.100000000000000300 ) ) ;
#1370 = EDGE_CURVE ( 'NONE', #2111, #2214, #2884, .T. ) ;
#1371 = DIRECTION ( 'NONE',  ( -2.154786096838998400E-017, -1.187285184015380000E-016, 1.000000000000000000 ) ) ;
#1372 = CARTESIAN_POINT ( 'NONE',  ( 0.0000000000000000000, -0.2500000000000002200, 13.89999999999999900 ) ) ;
#1373 = EDGE_CURVE ( 'NONE', #3158, #110, #170, .T. ) ;
#1374 = DIRECTION ( 'NONE',  ( -0.0000000000000000000, -0.0000000000000000000, -1.000000000000000000 ) ) ;
#1375 = PRODUCT_DEFINITION_FORMATION_WITH_SPECIFIED_SOURCE ( 'ANY', '', #1525, .NOT_KNOWN. ) ;
#1376 = ORIENTED_EDGE ( 'NONE', *, *, #782, .T. ) ;
#1377 = DIRECTION ( 'NONE',  ( 0.0000000000000000000, 0.0000000000000000000, -1.000000000000000000 ) ) ;
#1378 = ADVANCED_FACE ( 'NONE', ( #2246 ), #1423, .F. ) ;
#1379 = VECTOR ( 'NONE', #2014, 1000.000000000000000 ) ;
#1380 = APPLICATION_CONTEXT ( 'automotive_design' ) ;
#1381 = VERTEX_POINT ( 'NONE', #3421 ) ;
#1382 = PLANE ( 'NONE',  #2523 ) ;
#1383 = LINE ( 'NONE', #3516, #306 ) ;
#1384 = DIRECTION ( 'NONE',  ( -1.000000000000000000, 0.0000000000000000000, 0.0000000000000000000 ) ) ;
#1385 = DIRECTION ( 'NONE',  ( -1.000000000000000000, 0.0000000000000000000, 0.0000000000000000000 ) ) ;
#1386 = CARTESIAN_POINT ( 'NONE',  ( 10.91473678873360400, 1.040834085586084300E-013, 0.0000000000000000000 ) ) ;
#1387 = CARTESIAN_POINT ( 'NONE',  ( 0.0000000000000000000, -0.2500000000000002200, 0.0000000000000000000 ) ) ;
#1388 = ORIENTED_EDGE ( 'NONE', *, *, #1928, .F. ) ;
#1389 = CARTESIAN_POINT ( 'NONE',  ( 0.5989120571285172500, 0.5000000000000004400, 15.00000000000000000 ) ) ;
#1390 = APPLICATION_PROTOCOL_DEFINITION ( 'draft international standard', 'automotive_design', 1998, #1973 ) ;
#1391 = CARTESIAN_POINT ( 'NONE',  ( 24.40108794287148400, 0.5000000000000004400, 15.00000000000000000 ) ) ;
#1392 = FACE_OUTER_BOUND ( 'NONE', #1162, .T. ) ;
#1393 = AXIS2_PLACEMENT_3D ( 'NONE', #3032, #1328, #477 ) ;
#1394 = EDGE_CURVE ( 'NONE', #1070, #993, #398, .T. ) ;
#1395 = CARTESIAN_POINT ( 'NONE',  ( 0.0000000000000000000, 0.2500000000000002200, 15.00000000000000000 ) ) ;
#1396 = MANIFOLD_SOLID_BREP ( 'Schnitt-Linear austragen3', #2303 ) ;
#1397 = CARTESIAN_POINT ( 'NONE',  ( 0.0000000000000000000, 0.0000000000000000000, 13.89999999999999900 ) ) ;
#1398 = FACE_OUTER_BOUND ( 'NONE', #2036, .T. ) ;
#1399 = ADVANCED_FACE ( 'NONE', ( #2297 ), #1829, .F. ) ;
#1400 = VERTEX_POINT ( 'NONE', #3440 ) ;
#1401 = AXIS2_PLACEMENT_3D ( 'NONE', #354, #368, #1543 ) ;
#1402 = CARTESIAN_POINT ( 'NONE',  ( 0.0000000000000000000, 0.0000000000000000000, 15.00000000000000000 ) ) ;
#1403 = LINE ( 'NONE', #2638, #2083 ) ;
#1404 = ORIENTED_EDGE ( 'NONE', *, *, #3574, .F. ) ;
#1405 = EDGE_CURVE ( 'NONE', #3311, #1317, #352, .T. ) ;
#1406 = ORIENTED_EDGE ( 'NONE', *, *, #2842, .T. ) ;
#1407 = CARTESIAN_POINT ( 'NONE',  ( 6.747453520334172300, 34.37840766782996100, 15.00000000000000000 ) ) ;
#1408 = APPLICATION_CONTEXT ( 'automotive_design' ) ;
#1409 = AXIS2_PLACEMENT_3D ( 'NONE', #1852, #719, #104 ) ;
#1410 = CIRCLE ( 'NONE', #1151, 0.5500000000000001600 ) ;
#1411 = PLANE ( 'NONE',  #834 ) ;
#1412 = EDGE_LOOP ( 'NONE', ( #2165, #3679, #2173, #2646, #326, #2904, #1388, #3334, #488, #1081, #2404, #2452, #172 ) ) ;
#1413 = CARTESIAN_POINT ( 'NONE',  ( 3.538524948905587200, 16.69724035841655400, -1.153797724813211000 ) ) ;
#1414 = VECTOR ( 'NONE', #3017, 1000.000000000000000 ) ;
#1415 = LINE ( 'NONE', #2931, #3726 ) ;
#1416 = DIRECTION ( 'NONE',  ( 1.000000000000000000, 0.0000000000000000000, 0.0000000000000000000 ) ) ;
#1417 = ORIENTED_EDGE ( 'NONE', *, *, #851, .T. ) ;
#1418 = AXIS2_PLACEMENT_3D ( 'NONE', #3674, #3360, #2564 ) ;
#1419 = CARTESIAN_POINT ( 'NONE',  ( 0.5500000000000000400, 0.0000000000000000000, 15.00000000000000000 ) ) ;
#1420 = DIRECTION ( 'NONE',  ( 0.0000000000000000000, 1.000000000000000000, 0.0000000000000000000 ) ) ;
#1421 = EDGE_CURVE ( 'NONE', #3639, #637, #1022, .T. ) ;
#1422 = EDGE_CURVE ( 'NONE', #1691, #2707, #2796, .T. ) ;
#1423 = CYLINDRICAL_SURFACE ( 'NONE', #2192, 0.5500000000000000400 ) ;
#1424 = AXIS2_PLACEMENT_3D ( 'NONE', #122, #393, #404 ) ;
#1425 = ORIENTED_EDGE ( 'NONE', *, *, #2197, .T. ) ;
#1426 = DIRECTION ( 'NONE',  ( -0.0000000000000000000, -0.0000000000000000000, -1.000000000000000000 ) ) ;
#1427 = LINE ( 'NONE', #3065, #760 ) ;
#1428 = DIRECTION ( 'NONE',  ( 0.0000000000000000000, 0.0000000000000000000, 1.000000000000000000 ) ) ;
#1429 = ORIENTED_EDGE ( 'NONE', *, *, #252, .F. ) ;
#1430 = ORIENTED_EDGE ( 'NONE', *, *, #3293, .F. ) ;
#1431 = CARTESIAN_POINT ( 'NONE',  ( 17.15402250301943400, -0.2499999999999585900, 1.100000000000000300 ) ) ;
#1432 = LINE ( 'NONE', #394, #3067 ) ;
#1433 = CARTESIAN_POINT ( 'NONE',  ( 16.66412455446277700, 0.2500000000000002200, 13.89999999999999900 ) ) ;
#1434 = EDGE_LOOP ( 'NONE', ( #2230, #3320, #1063, #642, #723, #2673, #2397, #2136, #1994, #1251, #3582, #3553 ) ) ;
#1435 = ORIENTED_EDGE ( 'NONE', *, *, #3574, .T. ) ;
#1436 = CIRCLE ( 'NONE', #931, 0.1000000000000028600 ) ;
#1437 = ORIENTED_EDGE ( 'NONE', *, *, #519, .T. ) ;
#1438 = DIRECTION ( 'NONE',  ( 0.0000000000000000000, 0.0000000000000000000, 1.000000000000000000 ) ) ;
#1439 = LINE ( 'NONE', #1740, #457 ) ;
#1440 = EDGE_CURVE ( 'NONE', #3062, #3521, #486, .T. ) ;
#1441 = CARTESIAN_POINT ( 'NONE',  ( 0.5081678060484401400, 0.0000000000000000000, 15.00000000000000000 ) ) ;
#1442 = EDGE_LOOP ( 'NONE', ( #1601, #2238, #3325, #730, #3651, #3435 ) ) ;
#1443 = CARTESIAN_POINT ( 'NONE',  ( 0.0000000000000000000, -0.2500000000000002200, 1.100000000000000300 ) ) ;
#1444 = CARTESIAN_POINT ( 'NONE',  ( 4.575451074447884500, 1.040834085586084300E-013, 1.100000000000000300 ) ) ;
#1445 = VERTEX_POINT ( 'NONE', #797 ) ;
#1446 = ORIENTED_EDGE ( 'NONE', *, *, #2610, .F. ) ;
#1447 = EDGE_CURVE ( 'NONE', #790, #1882, #261, .T. ) ;
#1448 = ORIENTED_EDGE ( 'NONE', *, *, #1754, .F. ) ;
#1449 = CARTESIAN_POINT ( 'NONE',  ( 0.0000000000000000000, 0.2500000000000000000, 13.89999999999999900 ) ) ;
#1450 = LINE ( 'NONE', #268, #1851 ) ;
#1451 = PRODUCT_DEFINITION ( 'UNKNOWN', '', #173, #1002 ) ;
#1452 = EDGE_LOOP ( 'NONE', ( #1034, #2537, #572, #1352 ) ) ;
#1453 = LINE ( 'NONE', #2038, #1630 ) ;
#1454 = SURFACE_STYLE_FILL_AREA ( #2769 ) ;
#1455 = DIRECTION ( 'NONE',  ( 0.0000000000000000000, -0.0000000000000000000, 1.000000000000000000 ) ) ;
#1456 = ORIENTED_EDGE ( 'NONE', *, *, #3187, .T. ) ;
#1457 = DIRECTION ( 'NONE',  ( 0.1785714285714290200, 0.9839269509968506800, 1.206680214229836000E-016 ) ) ;
#1458 = DIRECTION ( 'NONE',  ( -1.000000000000000000, 0.0000000000000000000, 0.0000000000000000000 ) ) ;
#1459 = CYLINDRICAL_SURFACE ( 'NONE', #1798, 0.4999999999999987200 ) ;
#1460 = DIRECTION ( 'NONE',  ( -1.000000000000000000, -0.0000000000000000000, -0.0000000000000000000 ) ) ;
#1461 = AXIS2_PLACEMENT_3D ( 'NONE', #2958, #2398, #1520 ) ;
#1462 = ORIENTED_EDGE ( 'NONE', *, *, #969, .F. ) ;
#1463 = EDGE_CURVE ( 'NONE', #3311, #133, #2344, .T. ) ;
#1464 = CARTESIAN_POINT ( 'NONE',  ( 10.91473678873360400, 1.040834085586084300E-013, 1.100000000000000300 ) ) ;
#1465 = AXIS2_PLACEMENT_3D ( 'NONE', #2370, #658, #929 ) ;
#1466 = DIRECTION ( 'NONE',  ( -1.000000000000000000, 0.0000000000000000000, 0.0000000000000000000 ) ) ;
#1467 = ORIENTED_EDGE ( 'NONE', *, *, #2717, .T. ) ;
#1468 = CARTESIAN_POINT ( 'NONE',  ( 0.5989120571285172500, 0.5000000000000004400, 15.00000000000000000 ) ) ;
#1469 = FACE_OUTER_BOUND ( 'NONE', #2071, .T. ) ;
#1470 = EDGE_CURVE ( 'NONE', #2776, #2169, #3, .T. ) ;
#1471 = AXIS2_PLACEMENT_3D ( 'NONE', #2966, #965, #435 ) ;
#1472 = PRODUCT_DEFINITION_SHAPE ( 'NONE', 'NONE',  #1451 ) ;
#1473 = DIRECTION ( 'NONE',  ( -1.000000000000000000, 0.0000000000000000000, 0.0000000000000000000 ) ) ;
#1474 = ORIENTED_EDGE ( 'NONE', *, *, #3217, .T. ) ;
#1475 = ORIENTED_EDGE ( 'NONE', *, *, #443, .F. ) ;
#1476 = LINE ( 'NONE', #505, #638 ) ;
#1477 = CARTESIAN_POINT ( 'NONE',  ( 10.42483884017702100, -0.2500000000000002200, 1.100000000000000300 ) ) ;
#1478 = ORIENTED_EDGE ( 'NONE', *, *, #1154, .T. ) ;
#1479 = VECTOR ( 'NONE', #2040, 1000.000000000000000 ) ;
#1480 = EDGE_LOOP ( 'NONE', ( #1478, #3276, #1054, #3712 ) ) ;
#1481 = DIRECTION ( 'NONE',  ( -0.0000000000000000000, -0.0000000000000000000, 1.000000000000000000 ) ) ;
#1482 = CARTESIAN_POINT ( 'NONE',  ( -0.2500000000000000000, 0.0000000000000000000, 13.89999999999999900 ) ) ;
#1483 = LINE ( 'NONE', #2301, #2498 ) ;
#1484 = ORIENTED_EDGE ( 'NONE', *, *, #3297, .F. ) ;
#1485 = ORIENTED_EDGE ( 'NONE', *, *, #2410, .T. ) ;
#1486 = EDGE_CURVE ( 'NONE', #917, #110, #1507, .T. ) ;
#1487 = DIRECTION ( 'NONE',  ( 1.000000000000000000, 0.0000000000000000000, 0.0000000000000000000 ) ) ;
#1488 = ORIENTED_EDGE ( 'NONE', *, *, #564, .T. ) ;
#1489 = VECTOR ( 'NONE', #221, 1000.000000000000100 ) ;
#1490 = CARTESIAN_POINT ( 'NONE',  ( 6.658167806048457000, 33.88644419233153800, -1.153797724813211000 ) ) ;
#1491 = EDGE_CURVE ( 'NONE', #3550, #2993, #1065, .T. ) ;
#1492 = ORIENTED_EDGE ( 'NONE', *, *, #891, .F. ) ;
#1493 = FACE_OUTER_BOUND ( 'NONE', #2732, .T. ) ;
#1494 = DIRECTION ( 'NONE',  ( -0.1785714285714290200, -0.9839269509968506800, -1.448016257075806300E-016 ) ) ;
#1495 = PRESENTATION_STYLE_ASSIGNMENT (( #452 ) ) ;
#1496 = ORIENTED_EDGE ( 'NONE', *, *, #3192, .F. ) ;
#1497 = FACE_OUTER_BOUND ( 'NONE', #482, .T. ) ;
#1498 = DIRECTION ( 'NONE',  ( -1.000000000000000000, 0.0000000000000000000, 0.0000000000000000000 ) ) ;
#1499 = DIRECTION ( 'NONE',  ( 0.0000000000000000000, 0.0000000000000000000, 1.000000000000000000 ) ) ;
#1500 = FACE_BOUND ( 'NONE', #1258, .T. ) ;
#1501 = CARTESIAN_POINT ( 'NONE',  ( 7.042631605633224500, 34.32483623925853100, 0.9999999999999974500 ) ) ;
#1502 = DIRECTION ( 'NONE',  ( 1.000000000000000000, 0.0000000000000000000, 0.0000000000000000000 ) ) ;
#1503 = CARTESIAN_POINT ( 'NONE',  ( 10.91473678873360400, 0.2500000000000000000, 13.89999999999999900 ) ) ;
#1504 = UNCERTAINTY_MEASURE_WITH_UNIT (LENGTH_MEASURE( 1.000000000000000100E-005 ), #2223, 'distance_accuracy_value', 'NONE');
#1505 = EDGE_LOOP ( 'NONE', ( #1048, #3198, #579, #2148 ) ) ;
#1506 = EDGE_CURVE ( 'NONE', #1710, #1042, #1915, .T. ) ;
#1507 = LINE ( 'NONE', #224, #758 ) ;
#1508 = CARTESIAN_POINT ( 'NONE',  ( 17.15402250301943400, 4.163336342344337000E-014, 13.89999999999999900 ) ) ;
#1509 = VERTEX_POINT ( 'NONE', #889 ) ;
#1510 = CARTESIAN_POINT ( 'NONE',  ( 10.91473678873360400, 0.2500000000000000000, 15.00000000000000000 ) ) ;
#1511 = DIRECTION ( 'NONE',  ( -0.0000000000000000000, -0.0000000000000000000, -1.000000000000000000 ) ) ;
#1512 = PRODUCT_RELATED_PRODUCT_CATEGORY ( 'part', '', ( #2470 ) ) ;
#1513 = DIRECTION ( 'NONE',  ( -1.000000000000000000, -4.760461918643516700E-019, 0.0000000000000000000 ) ) ;
#1514 = DIRECTION ( 'NONE',  ( -1.000000000000000000, 0.0000000000000000000, 0.0000000000000000000 ) ) ;
#1515 = DIRECTION ( 'NONE',  ( -0.0000000000000000000, -0.0000000000000000000, -1.000000000000000000 ) ) ;
#1516 = VERTEX_POINT ( 'NONE', #2645 ) ;
#1517 = ORIENTED_EDGE ( 'NONE', *, *, #2626, .F. ) ;
#1518 = AXIS2_PLACEMENT_3D ( 'NONE', #1815, #1000, #3291 ) ;
#1519 = FACE_BOUND ( 'NONE', #2685, .T. ) ;
#1520 = DIRECTION ( 'NONE',  ( 1.000000000000000000, 0.0000000000000000000, 0.0000000000000000000 ) ) ;
#1521 = ORIENTED_EDGE ( 'NONE', *, *, #1422, .F. ) ;
#1522 = LINE ( 'NONE', #2541, #1607 ) ;
#1523 = ORIENTED_EDGE ( 'NONE', *, *, #201, .T. ) ;
#1524 = CARTESIAN_POINT ( 'NONE',  ( 7.142631605633226900, 34.32483623925853100, 15.00000000000000000 ) ) ;
#1525 = PRODUCT ( 'Strebe li', 'Strebe li', '', ( #3406 ) ) ;
#1526 = CYLINDRICAL_SURFACE ( 'NONE', #118, 0.1000000000000000100 ) ;
#1527 = ORIENTED_EDGE ( 'NONE', *, *, #1681, .T. ) ;
#1528 = ORIENTED_EDGE ( 'NONE', *, *, #1470, .T. ) ;
#1529 = ORIENTED_EDGE ( 'NONE', *, *, #691, .T. ) ;
#1530 = AXIS2_PLACEMENT_3D ( 'NONE', #590, #2307, #1416 ) ;
#1531 = ORIENTED_EDGE ( 'NONE', *, *, #3569, .T. ) ;
#1532 = DIRECTION ( 'NONE',  ( 1.000000000000000000, 0.0000000000000000000, 0.0000000000000000000 ) ) ;
#1533 = LINE ( 'NONE', #3687, #1577 ) ;
#1534 = PRODUCT_DEFINITION_CONTEXT ( 'detailed design', #1112, 'design' ) ;
#1535 = DIRECTION ( 'NONE',  ( -1.000000000000000000, 0.0000000000000000000, 0.0000000000000000000 ) ) ;
#1536 = DIRECTION ( 'NONE',  ( -0.0000000000000000000, -0.0000000000000000000, -1.000000000000000000 ) ) ;
#1537 = ORIENTED_EDGE ( 'NONE', *, *, #2576, .T. ) ;
#1538 = VECTOR ( 'NONE', #1828, 999.9999999999998900 ) ;
#1539 = EDGE_CURVE ( 'NONE', #1561, #1140, #3405, .T. ) ;
#1540 = PRESENTATION_LAYER_ASSIGNMENT (  '', '', ( #1343 ) ) ;
#1541 = DIRECTION ( 'NONE',  ( -1.000000000000000000, 0.0000000000000000000, 0.0000000000000000000 ) ) ;
#1542 = EDGE_LOOP ( 'NONE', ( #2620, #1404, #1051 ) ) ;
#1543 = DIRECTION ( 'NONE',  ( 1.000000000000000000, 0.0000000000000000000, 0.0000000000000000000 ) ) ;
#1544 = EDGE_CURVE ( 'NONE', #2776, #2209, #3689, .T. ) ;
#1545 = VERTEX_POINT ( 'NONE', #905 ) ;
#1546 = VECTOR ( 'NONE', #155, 1000.000000000000000 ) ;
#1547 = DIRECTION ( 'NONE',  ( -1.000000000000000000, 0.0000000000000000000, 0.0000000000000000000 ) ) ;
#1548 = CARTESIAN_POINT ( 'NONE',  ( 0.0000000000000000000, 0.0000000000000000000, 13.89999999999999900 ) ) ;
#1549 = DIRECTION ( 'NONE',  ( 0.0000000000000000000, 0.0000000000000000000, 1.000000000000000000 ) ) ;
#1550 = CARTESIAN_POINT ( 'NONE',  ( 7.042631605633224500, 34.32483623925853100, -1.153797724813211000 ) ) ;
#1551 = CARTESIAN_POINT ( 'NONE',  ( 7.247453520334162600, 34.37840766782996100, -1.153797724813211000 ) ) ;
#1552 = EDGE_LOOP ( 'NONE', ( #2939, #3707, #2224 ) ) ;
#1553 = LINE ( 'NONE', #592, #217 ) ;
#1554 = DIRECTION ( 'NONE',  ( 1.000000000000000000, 0.0000000000000000000, 0.0000000000000000000 ) ) ;
#1555 = EDGE_CURVE ( 'NONE', #2461, #1261, #2843, .T. ) ;
#1556 = CARTESIAN_POINT ( 'NONE',  ( 6.747453520334172300, 34.37840766782996100, 13.99999999999999800 ) ) ;
#1557 = EDGE_CURVE ( 'NONE', #1691, #2125, #2147, .T. ) ;
#1558 = EDGE_CURVE ( 'NONE', #1737, #543, #3498, .T. ) ;
#1559 = ADVANCED_FACE ( 'NONE', ( #2062 ), #2741, .T. ) ;
#1560 = DIRECTION ( 'NONE',  ( 0.0000000000000000000, 1.000000000000000000, 0.0000000000000000000 ) ) ;
#1561 = VERTEX_POINT ( 'NONE', #1503 ) ;
#1562 = FACE_OUTER_BOUND ( 'NONE', #864, .T. ) ;
#1563 = ORIENTED_EDGE ( 'NONE', *, *, #1648, .F. ) ;
#1564 = DIRECTION ( 'NONE',  ( -0.0000000000000000000, -0.0000000000000000000, -1.000000000000000000 ) ) ;
#1565 = CARTESIAN_POINT ( 'NONE',  ( 0.0000000000000000000, 0.0000000000000000000, 15.00000000000000000 ) ) ;
#1566 = VERTEX_POINT ( 'NONE', #657 ) ;
#1567 = CARTESIAN_POINT ( 'NONE',  ( 0.4898979485566356000, 0.2500000000000000000, 13.89999999999999900 ) ) ;
#1568 = LINE ( 'NONE', #575, #2269 ) ;
#1569 = CARTESIAN_POINT ( 'NONE',  ( 7.042631605633224500, 34.32483623925853100, 13.99999999999999600 ) ) ;
#1570 = ORIENTED_EDGE ( 'NONE', *, *, #539, .F. ) ;
#1571 = LINE ( 'NONE', #257, #2639 ) ;
#1572 = CARTESIAN_POINT ( 'NONE',  ( 0.0000000000000000000, -0.2500000000000002200, 15.00000000000000000 ) ) ;
#1573 =( NAMED_UNIT ( * ) SI_UNIT ( $, .STERADIAN. ) SOLID_ANGLE_UNIT ( ) );
#1574 = CARTESIAN_POINT ( 'NONE',  ( 0.0000000000000000000, 0.0000000000000000000, 0.0000000000000000000 ) ) ;
#1575 = ORIENTED_EDGE ( 'NONE', *, *, #2351, .F. ) ;
#1576 = VERTEX_POINT ( 'NONE', #319 ) ;
#1577 = VECTOR ( 'NONE', #3321, 1000.000000000000000 ) ;
#1578 = AXIS2_PLACEMENT_3D ( 'NONE', #1016, #1023, #3650 ) ;
#1579 = EDGE_CURVE ( 'NONE', #917, #697, #1968, .T. ) ;
#1580 = ADVANCED_FACE ( 'NONE', ( #2926 ), #627, .F. ) ;
#1581 = VERTEX_POINT ( 'NONE', #715 ) ;
#1582 = DIRECTION ( 'NONE',  ( 0.0000000000000000000, 0.0000000000000000000, 1.000000000000000000 ) ) ;
#1583 = DIRECTION ( 'NONE',  ( -0.0000000000000000000, -0.0000000000000000000, -1.000000000000000000 ) ) ;
#1584 = CARTESIAN_POINT ( 'NONE',  ( 0.0000000000000000000, 0.0000000000000000000, 13.89999999999999900 ) ) ;
#1585 =( GEOMETRIC_REPRESENTATION_CONTEXT ( 3 ) GLOBAL_UNCERTAINTY_ASSIGNED_CONTEXT ( ( #449 ) ) GLOBAL_UNIT_ASSIGNED_CONTEXT ( ( #1240, #2116, #1573 ) ) REPRESENTATION_CONTEXT ( 'NONE', 'WORKASPACE' ) );
#1586 = LINE ( 'NONE', #530, #2566 ) ;
#1587 = CARTESIAN_POINT ( 'NONE',  ( 3.717096377477017800, 17.68116730941341100, 0.9999999999999956700 ) ) ;
#1588 = FACE_OUTER_BOUND ( 'NONE', #645, .T. ) ;
#1589 =( LENGTH_UNIT ( ) NAMED_UNIT ( * ) SI_UNIT ( .MILLI., .METRE. ) );
#1590 = DIRECTION ( 'NONE',  ( -0.0000000000000000000, -0.0000000000000000000, -1.000000000000000000 ) ) ;
#1591 = EDGE_CURVE ( 'NONE', #14, #2698, #1198, .T. ) ;
#1592 = AXIS2_PLACEMENT_3D ( 'NONE', #320, #2346, #622 ) ;
#1593 = DIRECTION ( 'NONE',  ( 0.1785714285714290700, 0.9839269509968507900, 0.0000000000000000000 ) ) ;
#1594 = CARTESIAN_POINT ( 'NONE',  ( 0.4898979485566390400, -0.2500000000000002200, 1.100000000000000300 ) ) ;
#1595 = CARTESIAN_POINT ( 'NONE',  ( 12.50000000000003900, 66.07488656977956500, 0.0000000000000000000 ) ) ;
#1596 = ORIENTED_EDGE ( 'NONE', *, *, #242, .F. ) ;
#1597 = ADVANCED_FACE ( 'NONE', ( #1276 ), #1739, .F. ) ;
#1598 = CARTESIAN_POINT ( 'NONE',  ( 0.0000000000000000000, 0.0000000000000000000, 1.100000000000000300 ) ) ;
#1599 = VECTOR ( 'NONE', #2278, 1000.000000000000000 ) ;
#1600 = DIRECTION ( 'NONE',  ( 1.000000000000000000, 0.0000000000000000000, 0.0000000000000000000 ) ) ;
#1601 = ORIENTED_EDGE ( 'NONE', *, *, #1106, .T. ) ;
#1602 = CARTESIAN_POINT ( 'NONE',  ( 0.0000000000000000000, -0.2500000000000002200, 1.100000000000000300 ) ) ;
#1603 = EDGE_CURVE ( 'NONE', #1345, #10, #401, .T. ) ;
#1604 = DIRECTION ( 'NONE',  ( -1.000000000000000000, 0.0000000000000000000, 0.0000000000000000000 ) ) ;
#1605 = ORIENTED_EDGE ( 'NONE', *, *, #2149, .F. ) ;
#1606 = ORIENTED_EDGE ( 'NONE', *, *, #1285, .F. ) ;
#1607 = VECTOR ( 'NONE', #1374, 1000.000000000000000 ) ;
#1608 = EDGE_CURVE ( 'NONE', #92, #3341, #490, .T. ) ;
#1609 =( LENGTH_UNIT ( ) NAMED_UNIT ( * ) SI_UNIT ( .MILLI., .METRE. ) );
#1610 = AXIS2_PLACEMENT_3D ( 'NONE', #1015, #3030, #1283 ) ;
#1611 = LINE ( 'NONE', #1043, #1479 ) ;
#1612 = CIRCLE ( 'NONE', #3485, 0.5000000000000004400 ) ;
#1613 = ORIENTED_EDGE ( 'NONE', *, *, #1506, .F. ) ;
#1614 = DIRECTION ( 'NONE',  ( 0.0000000000000000000, 0.0000000000000000000, 1.000000000000000000 ) ) ;
#1615 = CYLINDRICAL_SURFACE ( 'NONE', #496, 0.5499999999999992700 ) ;
#1616 = ADVANCED_FACE ( 'NONE', ( #535 ), #3249, .F. ) ;
#1617 = ORIENTED_EDGE ( 'NONE', *, *, #2631, .F. ) ;
#1618 = UNCERTAINTY_MEASURE_WITH_UNIT (LENGTH_MEASURE( 1.000000000000000100E-005 ), #1055, 'distance_accuracy_value', 'NONE');
#1619 = DIRECTION ( 'NONE',  ( 0.0000000000000000000, -1.000000000000000000, 0.0000000000000000000 ) ) ;
#1620 = PLANE ( 'NONE',  #2669 ) ;
#1621 = ORIENTED_EDGE ( 'NONE', *, *, #831, .T. ) ;
#1622 = ORIENTED_EDGE ( 'NONE', *, *, #584, .F. ) ;
#1623 = DIRECTION ( 'NONE',  ( -0.0000000000000000000, -0.0000000000000000000, -1.000000000000000000 ) ) ;
#1624 = VECTOR ( 'NONE', #2466, 1000.000000000000000 ) ;
#1625 = DIRECTION ( 'NONE',  ( 0.0000000000000000000, 0.0000000000000000000, 1.000000000000000000 ) ) ;
#1626 = ORIENTED_EDGE ( 'NONE', *, *, #1059, .T. ) ;
#1627 = CARTESIAN_POINT ( 'NONE',  ( 16.66412455446282000, -0.2500000000000002200, 13.89999999999999900 ) ) ;
#1628 = DIRECTION ( 'NONE',  ( 1.000000000000000000, 0.0000000000000000000, 0.0000000000000000000 ) ) ;
#1629 = DIRECTION ( 'NONE',  ( -1.000000000000000000, 0.0000000000000000000, 0.0000000000000000000 ) ) ;
#1630 = VECTOR ( 'NONE', #613, 1000.000000000000000 ) ;
#1631 = PRESENTATION_STYLE_ASSIGNMENT (( #736 ) ) ;
#1632 = CARTESIAN_POINT ( 'NONE',  ( 4.185553125891302400, -0.2500000000000002200, 1.100000000000000300 ) ) ;
#1633 = ORIENTED_EDGE ( 'NONE', *, *, #989, .T. ) ;
#1634 = EDGE_CURVE ( 'NONE', #1566, #1287, #2347, .T. ) ;
#1635 = EDGE_CURVE ( 'NONE', #1863, #1259, #2529, .T. ) ;
#1636 = DIRECTION ( 'NONE',  ( 1.000000000000000000, 0.0000000000000000000, 0.0000000000000000000 ) ) ;
#1637 = ADVANCED_FACE ( 'NONE', ( #5 ), #2435, .F. ) ;
#1638 = CARTESIAN_POINT ( 'NONE',  ( 0.0000000000000000000, -0.2500000000000002200, 1.100000000000000300 ) ) ;
#1639 = CARTESIAN_POINT ( 'NONE',  ( 0.0000000000000000000, 0.0000000000000000000, 0.0000000000000000000 ) ) ;
#1640 = VERTEX_POINT ( 'NONE', #396 ) ;
#1641 = FACE_OUTER_BOUND ( 'NONE', #2455, .T. ) ;
#1642 = DIRECTION ( 'NONE',  ( 0.0000000000000000000, 0.0000000000000000000, 1.000000000000000000 ) ) ;
#1643 = DIRECTION ( 'NONE',  ( 0.0000000000000000000, -1.000000000000000000, -1.187285184015380000E-016 ) ) ;
#1644 = FACE_OUTER_BOUND ( 'NONE', #1116, .T. ) ;
#1645 = CARTESIAN_POINT ( 'NONE',  ( 0.0000000000000000000, 0.0000000000000000000, 1.100000000000000300 ) ) ;
#1646 = AXIS2_PLACEMENT_3D ( 'NONE', #510, #2787, #2536 ) ;
#1647 = CARTESIAN_POINT ( 'NONE',  ( 10.16227446277608800, 51.51404007317351800, 0.0000000000000000000 ) ) ;
#1648 = EDGE_CURVE ( 'NONE', #2783, #814, #807, .T. ) ;
#1649 = ADVANCED_FACE ( 'NONE', ( #1644 ), #2967, .T. ) ;
#1650 = CARTESIAN_POINT ( 'NONE',  ( 12.50000000000003900, 68.87488656977954800, 0.0000000000000000000 ) ) ;
#1651 = EDGE_LOOP ( 'NONE', ( #1219, #683 ) ) ;
#1652 = ORIENTED_EDGE ( 'NONE', *, *, #2335, .T. ) ;
#1653 = CARTESIAN_POINT ( 'NONE',  ( 11.92423599375645100, 51.70243212010051100, 1.000000000000000900 ) ) ;
#1654 = AXIS2_PLACEMENT_3D ( 'NONE', #636, #602, #1941 ) ;
#1655 = EDGE_LOOP ( 'NONE', ( #2438, #1977, #1089, #2161, #1074, #455 ) ) ;
#1656 = VERTEX_POINT ( 'NONE', #580 ) ;
#1657 = CYLINDRICAL_SURFACE ( 'NONE', #2012, 0.5500000000000000400 ) ;
#1658 = EDGE_CURVE ( 'NONE', #742, #790, #1108, .T. ) ;
#1659 = ORIENTED_EDGE ( 'NONE', *, *, #3455, .T. ) ;
#1660 = ORIENTED_EDGE ( 'NONE', *, *, #3444, .F. ) ;
#1661 = PRODUCT_CONTEXT ( 'NONE', #1907, 'mechanical' ) ;
#1662 = AXIS2_PLACEMENT_3D ( 'NONE', #1835, #1564, #725 ) ;
#1663 = DIRECTION ( 'NONE',  ( -2.585743316206813900E-017, -1.424742220818458900E-016, 1.000000000000000000 ) ) ;
#1664 = VERTEX_POINT ( 'NONE', #2870 ) ;
#1665 = LINE ( 'NONE', #1115, #511 ) ;
#1666 = VERTEX_POINT ( 'NONE', #1139 ) ;
#1667 = DIRECTION ( 'NONE',  ( -0.0000000000000000000, -0.0000000000000000000, -1.000000000000000000 ) ) ;
#1668 = ORIENTED_EDGE ( 'NONE', *, *, #347, .F. ) ;
#1669 = CIRCLE ( 'NONE', #2574, 0.5500000000000001600 ) ;
#1670 = DIRECTION ( 'NONE',  ( 0.0000000000000000000, 0.0000000000000000000, 1.000000000000000000 ) ) ;
#1671 = DIRECTION ( 'NONE',  ( -1.000000000000000000, 0.0000000000000000000, 0.0000000000000000000 ) ) ;
#1672 = DIRECTION ( 'NONE',  ( 0.0000000000000000000, 0.0000000000000000000, 1.000000000000000000 ) ) ;
#1673 = VERTEX_POINT ( 'NONE', #828 ) ;
#1674 = ADVANCED_FACE ( 'NONE', ( #3502 ), #890, .T. ) ;
#1675 = AXIS2_PLACEMENT_3D ( 'NONE', #1310, #1322, #2807 ) ;
#1676 = PRODUCT_CONTEXT ( 'NONE', #1962, 'mechanical' ) ;
#1677 = VERTEX_POINT ( 'NONE', #842 ) ;
#1678 = LINE ( 'NONE', #238, #3396 ) ;
#1679 = CARTESIAN_POINT ( 'NONE',  ( 0.4898979485566356000, 0.2500000000000000000, 13.89999999999999900 ) ) ;
#1680 = DIRECTION ( 'NONE',  ( 0.0000000000000000000, 0.0000000000000000000, -1.000000000000000000 ) ) ;
#1681 = EDGE_CURVE ( 'NONE', #2485, #2264, #2199, .T. ) ;
#1682 = EDGE_CURVE ( 'NONE', #3387, #1666, #2745, .T. ) ;
#1683 = DIRECTION ( 'NONE',  ( -0.0000000000000000000, -0.0000000000000000000, 1.000000000000000000 ) ) ;
#1684 = AXIS2_PLACEMENT_3D ( 'NONE', #2157, #438, #3616 ) ;
#1685 = CARTESIAN_POINT ( 'NONE',  ( 3.627810663191302500, 17.18920383391498100, -1.153797724813211000 ) ) ;
#1686 = APPLICATION_PROTOCOL_DEFINITION ( 'draft international standard', 'automotive_design', 1998, #239 ) ;
#1687 = FILL_AREA_STYLE_COLOUR ( '', #803 ) ;
#1688 = ORIENTED_EDGE ( 'NONE', *, *, #3626, .F. ) ;
#1689 = DIRECTION ( 'NONE',  ( -0.0000000000000000000, -0.0000000000000000000, 1.000000000000000000 ) ) ;
#1690 = FACE_BOUND ( 'NONE', #3383, .T. ) ;
#1691 = VERTEX_POINT ( 'NONE', #3327 ) ;
#1692 = CARTESIAN_POINT ( 'NONE',  ( 10.91473678873360400, 1.040834085586084300E-013, 0.0000000000000000000 ) ) ;
#1693 = CARTESIAN_POINT ( 'NONE',  ( 10.91473678873360400, 1.040834085586084300E-013, 13.89999999999999900 ) ) ;
#1694 = ORIENTED_EDGE ( 'NONE', *, *, #1975, .T. ) ;
#1695 = ORIENTED_EDGE ( 'NONE', *, *, #347, .T. ) ;
#1696 = PRODUCT_CONTEXT ( 'NONE', #1332, 'mechanical' ) ;
#1697 = DIRECTION ( 'NONE',  ( -2.585743316206813900E-017, -1.424742220818458900E-016, 1.000000000000000000 ) ) ;
#1698 = VECTOR ( 'NONE', #1494, 1000.000000000000100 ) ;
#1699 = EDGE_CURVE ( 'NONE', #955, #1362, #1427, .T. ) ;
#1700 = DIRECTION ( 'NONE',  ( 0.0000000000000000000, 0.0000000000000000000, 1.000000000000000000 ) ) ;
#1701 = DIRECTION ( 'NONE',  ( 1.000000000000000000, 0.0000000000000000000, 0.0000000000000000000 ) ) ;
#1702 = ORIENTED_EDGE ( 'NONE', *, *, #728, .T. ) ;
#1703 = FACE_OUTER_BOUND ( 'NONE', #3698, .T. ) ;
#1704 = VECTOR ( 'NONE', #1672, 1000.000000000000000 ) ;
#1705 = ORIENTED_EDGE ( 'NONE', *, *, #219, .T. ) ;
#1706 = CARTESIAN_POINT ( 'NONE',  ( 0.0000000000000000000, 0.0000000000000000000, 1.100000000000000300 ) ) ;
#1707 = FACE_BOUND ( 'NONE', #3528, .T. ) ;
#1708 = VERTEX_POINT ( 'NONE', #7 ) ;
#1709 = DIRECTION ( 'NONE',  ( 1.000000000000000000, 0.0000000000000000000, 0.0000000000000000000 ) ) ;
#1710 = VERTEX_POINT ( 'NONE', #3434 ) ;
#1711 = ORIENTED_EDGE ( 'NONE', *, *, #8, .F. ) ;
#1712 = ORIENTED_EDGE ( 'NONE', *, *, #466, .F. ) ;
#1713 = PLANE ( 'NONE',  #2858 ) ;
#1714 = CIRCLE ( 'NONE', #3338, 0.5500000000000000400 ) ;
#1715 = PRODUCT_DEFINITION_SHAPE ( 'NONE', 'NONE',  #3733 ) ;
#1716 = DIRECTION ( 'NONE',  ( 1.000000000000000000, 0.0000000000000000000, 0.0000000000000000000 ) ) ;
#1717 = ORIENTED_EDGE ( 'NONE', *, *, #2977, .T. ) ;
#1718 = CONTEXT_DEPENDENT_SHAPE_REPRESENTATION ( #3420, #3665 ) ;
#1719 = DIRECTION ( 'NONE',  ( -1.000000000000000000, 0.0000000000000000000, 0.0000000000000000000 ) ) ;
#1720 = ORIENTED_EDGE ( 'NONE', *, *, #3696, .T. ) ;
#1721 = CIRCLE ( 'NONE', #105, 0.1000000000000011300 ) ;
#1722 = DIRECTION ( 'NONE',  ( 1.000000000000000000, 0.0000000000000000000, 0.0000000000000000000 ) ) ;
#1723 = VERTEX_POINT ( 'NONE', #3721 ) ;
#1724 = FACE_OUTER_BOUND ( 'NONE', #27, .T. ) ;
#1725 = AXIS2_PLACEMENT_3D ( 'NONE', #186, #2155, #1005 ) ;
#1726 = DIRECTION ( 'NONE',  ( 1.000000000000000000, 0.0000000000000000000, 0.0000000000000000000 ) ) ;
#1727 = DIRECTION ( 'NONE',  ( 1.000000000000000000, 0.0000000000000000000, -0.0000000000000000000 ) ) ;
#1728 = DIRECTION ( 'NONE',  ( -0.0000000000000000000, -0.0000000000000000000, 1.000000000000000000 ) ) ;
#1729 = EDGE_CURVE ( 'NONE', #1673, #955, #46, .T. ) ;
#1730 = MECHANICAL_DESIGN_GEOMETRIC_PRESENTATION_REPRESENTATION (  '', ( #1343 ), #2128 ) ;
#1731 = DIRECTION ( 'NONE',  ( -0.0000000000000000000, -0.0000000000000000000, -1.000000000000000000 ) ) ;
#1732 = EDGE_LOOP ( 'NONE', ( #846, #408, #1720, #740 ) ) ;
#1733 = EDGE_CURVE ( 'NONE', #3131, #699, #3544, .T. ) ;
#1734 =( LENGTH_UNIT ( ) NAMED_UNIT ( * ) SI_UNIT ( .MILLI., .METRE. ) );
#1735 = ADVANCED_BREP_SHAPE_REPRESENTATION ( '', ( #1396, #2765 ), #2402 ) ;
#1736 = AXIS2_PLACEMENT_3D ( 'NONE', #1584, #3331, #1347 ) ;
#1737 = VERTEX_POINT ( 'NONE', #1983 ) ;
#1738 = CARTESIAN_POINT ( 'NONE',  ( 17.15402250301943400, 4.163336342344337000E-014, 1.100000000000000300 ) ) ;
#1739 = CYLINDRICAL_SURFACE ( 'NONE', #1102, 0.5500000000000001600 ) ;
#1740 = CARTESIAN_POINT ( 'NONE',  ( 9.956382091762749900, 52.05957497724337200, 1.000000000000000000 ) ) ;
#1741 = DIRECTION ( 'NONE',  ( 0.0000000000000000000, 0.0000000000000000000, 1.000000000000000000 ) ) ;
#1742 = ORIENTED_EDGE ( 'NONE', *, *, #1447, .T. ) ;
#1743 = CARTESIAN_POINT ( 'NONE',  ( 3.627810663191302500, 17.18920383391498100, 15.00000000000000000 ) ) ;
#1744 = CARTESIAN_POINT ( 'NONE',  ( 0.4898979485566356000, 0.2500000000000002200, 15.00000000000000000 ) ) ;
#1745 = AXIS2_PLACEMENT_3D ( 'NONE', #2390, #3509, #1514 ) ;
#1746 = VERTEX_POINT ( 'NONE', #250 ) ;
#1747 = VECTOR ( 'NONE', #2693, 1000.000000000000000 ) ;
#1748 = LINE ( 'NONE', #384, #1169 ) ;
#1749 = CARTESIAN_POINT ( 'NONE',  ( 24.40108794287148400, 0.5000000000000004400, 0.0000000000000000000 ) ) ;
#1750 = ORIENTED_EDGE ( 'NONE', *, *, #3432, .F. ) ;
#1751 = CARTESIAN_POINT ( 'NONE',  ( 17.15402250301943400, 4.163336342344337000E-014, 0.0000000000000000000 ) ) ;
#1752 = DIRECTION ( 'NONE',  ( 0.0000000000000000000, 0.0000000000000000000, 1.000000000000000000 ) ) ;
#1753 = LINE ( 'NONE', #3609, #3278 ) ;
#1754 = EDGE_CURVE ( 'NONE', #3229, #178, #1873, .T. ) ;
#1755 = ORIENTED_EDGE ( 'NONE', *, *, #3059, .T. ) ;
#1756 = DIRECTION ( 'NONE',  ( 0.0000000000000000000, 0.0000000000000000000, 1.000000000000000000 ) ) ;
#1757 = ORIENTED_EDGE ( 'NONE', *, *, #800, .T. ) ;
#1758 = DIRECTION ( 'NONE',  ( -1.000000000000000000, 0.0000000000000000000, 0.0000000000000000000 ) ) ;
#1759 = CARTESIAN_POINT ( 'NONE',  ( 17.15402250301943400, 4.163336342344337000E-014, 1.100000000000000300 ) ) ;
#1760 = EDGE_CURVE ( 'NONE', #247, #2857, #1279, .T. ) ;
#1761 = ORIENTED_EDGE ( 'NONE', *, *, #668, .T. ) ;
#1762 = FACE_OUTER_BOUND ( 'NONE', #2394, .T. ) ;
#1763 = ORIENTED_EDGE ( 'NONE', *, *, #2300, .T. ) ;
#1764 = CARTESIAN_POINT ( 'NONE',  ( 4.022988748490359300, 17.13563240534355700, 0.0000000000000000000 ) ) ;
#1765 = VERTEX_POINT ( 'NONE', #3493 ) ;
#1766 = LINE ( 'NONE', #1934, #1007 ) ;
#1767 = DIRECTION ( 'NONE',  ( 1.000000000000000000, 0.0000000000000000000, 0.0000000000000000000 ) ) ;
#1768 = ORIENTED_EDGE ( 'NONE', *, *, #3045, .T. ) ;
#1769 = DIRECTION ( 'NONE',  ( -1.000000000000000000, 0.0000000000000000000, -0.0000000000000000000 ) ) ;
#1770 = ORIENTED_EDGE ( 'NONE', *, *, #3005, .F. ) ;
#1771 = DIRECTION ( 'NONE',  ( 0.0000000000000000000, -1.000000000000000000, 0.0000000000000000000 ) ) ;
#1772 = DIRECTION ( 'NONE',  ( 0.0000000000000000000, 0.0000000000000000000, 1.000000000000000000 ) ) ;
#1773 = FACE_OUTER_BOUND ( 'NONE', #1027, .T. ) ;
#1774 = SHAPE_REPRESENTATION_RELATIONSHIP ( 'NONE' , 'NONE' ,  #3686, #2871 ) ;
#1775 = CARTESIAN_POINT ( 'NONE',  ( 16.66412455446277700, 0.2500000000000002200, 0.0000000000000000000 ) ) ;
#1776 = AXIS2_PLACEMENT_3D ( 'NONE', #1149, #3144, #852 ) ;
#1777 = EDGE_CURVE ( 'NONE', #3280, #679, #2702, .T. ) ;
#1778 = DIRECTION ( 'NONE',  ( 0.0000000000000000000, 0.0000000000000000000, 1.000000000000000000 ) ) ;
#1779 = CARTESIAN_POINT ( 'NONE',  ( 0.0000000000000000000, 0.2500000000000002200, 13.89999999999999900 ) ) ;
#1780 = CARTESIAN_POINT ( 'NONE',  ( 10.91473678873360400, 1.040834085586084300E-013, 1.100000000000000300 ) ) ;
#1781 = AXIS2_PLACEMENT_3D ( 'NONE', #2636, #896, #1466 ) ;
#1782 = MANIFOLD_SOLID_BREP ( 'Schnitt-Linear austragen3', #2041 ) ;
#1783 = CYLINDRICAL_SURFACE ( 'NONE', #337, 0.1000000000000000100 ) ;
#1784 = EDGE_CURVE ( 'NONE', #697, #509, #2151, .T. ) ;
#1785 = DIRECTION ( 'NONE',  ( -0.0000000000000000000, -0.0000000000000000000, 1.000000000000000000 ) ) ;
#1786 = PLANE ( 'NONE',  #722 ) ;
#1787 = DIRECTION ( 'NONE',  ( 0.0000000000000000000, -1.000000000000000000, -1.187285184015380000E-016 ) ) ;
#1788 = CARTESIAN_POINT ( 'NONE',  ( 17.15402250301943400, 0.2500000000000002200, 15.00000000000000000 ) ) ;
#1789 = ORIENTED_EDGE ( 'NONE', *, *, #2300, .F. ) ;
#1790 = LINE ( 'NONE', #42, #3230 ) ;
#1791 = CARTESIAN_POINT ( 'NONE',  ( 0.5081678060484401400, 0.0000000000000000000, 0.0000000000000000000 ) ) ;
#1792 = DIRECTION ( 'NONE',  ( -4.760461918643516700E-019, 1.000000000000000000, 0.0000000000000000000 ) ) ;
#1793 = ORIENTED_EDGE ( 'NONE', *, *, #2355, .T. ) ;
#1794 = EDGE_LOOP ( 'NONE', ( #362, #2034 ) ) ;
#1795 = VECTOR ( 'NONE', #1967, 1000.000000000000000 ) ;
#1796 = CIRCLE ( 'NONE', #3436, 0.2500000000000000000 ) ;
#1797 = ORIENTED_EDGE ( 'NONE', *, *, #65, .F. ) ;
#1798 = AXIS2_PLACEMENT_3D ( 'NONE', #3021, #1009, #363 ) ;
#1799 = FACE_OUTER_BOUND ( 'NONE', #1442, .T. ) ;
#1800 = ORIENTED_EDGE ( 'NONE', *, *, #2132, .T. ) ;
#1801 = CARTESIAN_POINT ( 'NONE',  ( 0.0000000000000000000, -0.2500000000000002200, 1.100000000000000300 ) ) ;
#1802 = DIRECTION ( 'NONE',  ( -0.0000000000000000000, -0.0000000000000000000, -1.000000000000000000 ) ) ;
#1803 = EDGE_CURVE ( 'NONE', #948, #1856, #1832, .T. ) ;
#1804 = ORIENTED_EDGE ( 'NONE', *, *, #1422, .T. ) ;
#1805 = DIRECTION ( 'NONE',  ( 0.0000000000000000000, 1.000000000000000000, 0.0000000000000000000 ) ) ;
#1806 = CARTESIAN_POINT ( 'NONE',  ( 11.01473678873360200, 1.040956550265999000E-013, 1.100000000000000300 ) ) ;
#1807 = ORIENTED_EDGE ( 'NONE', *, *, #800, .F. ) ;
#1808 = CIRCLE ( 'NONE', #1776, 0.5499999999999992700 ) ;
#1809 = CARTESIAN_POINT ( 'NONE',  ( 4.675451074447882300, 0.2500000000000002200, 1.100000000000000300 ) ) ;
#1810 = EDGE_CURVE ( 'NONE', #2270, #1259, #441, .T. ) ;
#1811 = ORIENTED_EDGE ( 'NONE', *, *, #732, .T. ) ;
#1812 = PRESENTATION_LAYER_ASSIGNMENT (  '', '', ( #399 ) ) ;
#1813 = VECTOR ( 'NONE', #1604, 1000.000000000000000 ) ;
#1814 = DIRECTION ( 'NONE',  ( 0.0000000000000000000, 0.0000000000000000000, -1.000000000000000000 ) ) ;
#1815 = CARTESIAN_POINT ( 'NONE',  ( 6.747453520334172300, 34.37840766782996100, 0.0000000000000000000 ) ) ;
#1816 = VERTEX_POINT ( 'NONE', #1764 ) ;
#1817 = CARTESIAN_POINT ( 'NONE',  ( 0.0000000000000000000, 0.0000000000000000000, 0.0000000000000000000 ) ) ;
#1818 = DIRECTION ( 'NONE',  ( 1.000000000000000000, 0.0000000000000000000, 0.0000000000000000000 ) ) ;
#1819 = LINE ( 'NONE', #3585, #2098 ) ;
#1820 = EDGE_LOOP ( 'NONE', ( #981, #1523, #1702, #1474 ) ) ;
#1821 = DIRECTION ( 'NONE',  ( 0.0000000000000000000, 0.0000000000000000000, -1.000000000000000000 ) ) ;
#1822 =( NAMED_UNIT ( * ) SI_UNIT ( $, .STERADIAN. ) SOLID_ANGLE_UNIT ( ) );
#1823 = DIRECTION ( 'NONE',  ( 0.0000000000000000000, 0.0000000000000000000, -1.000000000000000000 ) ) ;
#1824 = PRESENTATION_LAYER_ASSIGNMENT (  '', '', ( #2786 ) ) ;
#1825 = DIRECTION ( 'NONE',  ( -0.0000000000000000000, -0.0000000000000000000, -1.000000000000000000 ) ) ;
#1826 = EDGE_LOOP ( 'NONE', ( #597, #2447, #582, #1365 ) ) ;
#1827 = EDGE_CURVE ( 'NONE', #3478, #3658, #1553, .T. ) ;
#1828 = DIRECTION ( 'NONE',  ( -0.1785714285714290700, -0.9839269509968507900, 0.0000000000000000000 ) ) ;
#1829 = CYLINDRICAL_SURFACE ( 'NONE', #2426, 0.5500000000000000400 ) ;
#1830 = ORIENTED_EDGE ( 'NONE', *, *, #323, .F. ) ;
#1831 = EDGE_CURVE ( 'NONE', #2487, #2885, #3103, .T. ) ;
#1832 = LINE ( 'NONE', #609, #3265 ) ;
#1833 = DIRECTION ( 'NONE',  ( 0.0000000000000000000, -1.000000000000000000, 0.0000000000000000000 ) ) ;
#1834 = CARTESIAN_POINT ( 'NONE',  ( 17.15402250301943400, 4.163336342344337000E-014, 15.00000000000000000 ) ) ;
#1835 = CARTESIAN_POINT ( 'NONE',  ( 17.15402250301943400, 4.163336342344337000E-014, 15.00000000000000000 ) ) ;
#1836 = FACE_BOUND ( 'NONE', #608, .T. ) ;
#1837 = PRODUCT_DEFINITION_SHAPE ( 'NONE', 'NONE',  #3730 ) ;
#1838 = DIRECTION ( 'NONE',  ( -1.000000000000000000, 0.0000000000000000000, 0.0000000000000000000 ) ) ;
#1839 = ORIENTED_EDGE ( 'NONE', *, *, #88, .F. ) ;
#1840 = CIRCLE ( 'NONE', #2980, 0.5500000000000000400 ) ;
#1841 = LINE ( 'NONE', #2261, #689 ) ;
#1842 = DIRECTION ( 'NONE',  ( -0.0000000000000000000, -0.0000000000000000000, -1.000000000000000000 ) ) ;
#1843 =( LENGTH_UNIT ( ) NAMED_UNIT ( * ) SI_UNIT ( .MILLI., .METRE. ) );
#1844 = CARTESIAN_POINT ( 'NONE',  ( 0.0000000000000000000, 0.0000000000000000000, 13.89999999999999900 ) ) ;
#1845 = FACE_OUTER_BOUND ( 'NONE', #2671, .T. ) ;
#1846 = ORIENTED_EDGE ( 'NONE', *, *, #2820, .T. ) ;
#1847 = ORIENTED_EDGE ( 'NONE', *, *, #1603, .F. ) ;
#1848 = AXIS2_PLACEMENT_3D ( 'NONE', #2078, #2026, #1458 ) ;
#1849 = ADVANCED_FACE ( 'NONE', ( #3411, #676 ), #325, .T. ) ;
#1850 = ORIENTED_EDGE ( 'NONE', *, *, #416, .T. ) ;
#1851 = VECTOR ( 'NONE', #2302, 1000.000000000000000 ) ;
#1852 = CARTESIAN_POINT ( 'NONE',  ( 0.0000000000000000000, 0.0000000000000000000, 13.89999999999999900 ) ) ;
#1853 = EDGE_CURVE ( 'NONE', #2608, #1765, #3013, .T. ) ;
#1854 = ORIENTED_EDGE ( 'NONE', *, *, #1036, .T. ) ;
#1855 = DIRECTION ( 'NONE',  ( 1.000000000000000000, 0.0000000000000000000, 0.0000000000000000000 ) ) ;
#1856 = VERTEX_POINT ( 'NONE', #1744 ) ;
#1857 = LINE ( 'NONE', #516, #958 ) ;
#1858 = AXIS2_PLACEMENT_3D ( 'NONE', #556, #1377, #3389 ) ;
#1859 = CARTESIAN_POINT ( 'NONE',  ( 0.0000000000000000000, -0.2500000000000002200, 13.89999999999999900 ) ) ;
#1860 =( NAMED_UNIT ( * ) PLANE_ANGLE_UNIT ( ) SI_UNIT ( $, .RADIAN. ) );
#1861 = EDGE_LOOP ( 'NONE', ( #1338, #188, #1488, #427 ) ) ;
#1862 = EDGE_CURVE ( 'NONE', #1576, #2776, #982, .T. ) ;
#1863 = VERTEX_POINT ( 'NONE', #301 ) ;
#1864 = AXIS2_PLACEMENT_3D ( 'NONE', #1565, #3302, #986 ) ;
#1865 = LINE ( 'NONE', #1859, #3090 ) ;
#1866 = DIRECTION ( 'NONE',  ( -1.000000000000000000, 0.0000000000000000000, 0.0000000000000000000 ) ) ;
#1867 = CIRCLE ( 'NONE', #585, 0.1000000000000000100 ) ;
#1868 = ADVANCED_FACE ( 'NONE', ( #1200 ), #2251, .F. ) ;
#1869 = DIRECTION ( 'NONE',  ( 0.0000000000000000000, 0.0000000000000000000, 1.000000000000000000 ) ) ;
#1870 = AXIS2_PLACEMENT_3D ( 'NONE', #3301, #3561, #2117 ) ;
#1871 = ORIENTED_EDGE ( 'NONE', *, *, #3142, .T. ) ;
#1872 = DIRECTION ( 'NONE',  ( 0.0000000000000000000, 0.0000000000000000000, 1.000000000000000000 ) ) ;
#1873 = LINE ( 'NONE', #2889, #2887 ) ;
#1874 = DIRECTION ( 'NONE',  ( 1.000000000000000000, 0.0000000000000000000, -0.0000000000000000000 ) ) ;
#1875 = EDGE_CURVE ( 'NONE', #637, #3639, #2659, .T. ) ;
#1876 = DIRECTION ( 'NONE',  ( 0.1785714285714290700, 0.9839269509968507900, 0.0000000000000000000 ) ) ;
#1877 = CARTESIAN_POINT ( 'NONE',  ( 0.0000000000000000000, -0.2500000000000002200, 1.100000000000000300 ) ) ;
#1878 = EDGE_CURVE ( 'NONE', #1261, #2993, #1383, .T. ) ;
#1879 = DIRECTION ( 'NONE',  ( -1.000000000000000000, 0.0000000000000000000, 0.0000000000000000000 ) ) ;
#1880 = CARTESIAN_POINT ( 'NONE',  ( -38.06584600909516800, -36.07142857142856200, -7.500000000000000000 ) ) ;
#1881 = AXIS2_PLACEMENT_3D ( 'NONE', #3668, #1069, #3094 ) ;
#1882 = VERTEX_POINT ( 'NONE', #2100 ) ;
#1883 = EDGE_LOOP ( 'NONE', ( #2554, #1871, #336, #2658 ) ) ;
#1884 = CYLINDRICAL_SURFACE ( 'NONE', #3049, 0.4999999999999978400 ) ;
#1885 = VERTEX_POINT ( 'NONE', #949 ) ;
#1886 = CIRCLE ( 'NONE', #2850, 0.1000000000000000100 ) ;
#1887 = ORIENTED_EDGE ( 'NONE', *, *, #262, .T. ) ;
#1888 = FACE_OUTER_BOUND ( 'NONE', #370, .T. ) ;
#1889 = ORIENTED_EDGE ( 'NONE', *, *, #3171, .F. ) ;
#1890 = ORIENTED_EDGE ( 'NONE', *, *, #1019, .T. ) ;
#1891 =( NAMED_UNIT ( * ) SI_UNIT ( $, .STERADIAN. ) SOLID_ANGLE_UNIT ( ) );
#1892 = EDGE_LOOP ( 'NONE', ( #909, #386 ) ) ;
#1893 = PLANE ( 'NONE',  #2704 ) ;
#1894 = FACE_OUTER_BOUND ( 'NONE', #953, .T. ) ;
#1895 = PRODUCT_DEFINITION_CONTEXT ( 'detailed design', #239, 'design' ) ;
#1896 = EDGE_CURVE ( 'NONE', #371, #3211, #3194, .T. ) ;
#1897 = UNCERTAINTY_MEASURE_WITH_UNIT (LENGTH_MEASURE( 1.000000000000000100E-005 ), #3251, 'distance_accuracy_value', 'NONE');
#1898 = DIRECTION ( 'NONE',  ( -0.0000000000000000000, -0.0000000000000000000, -1.000000000000000000 ) ) ;
#1899 = EDGE_LOOP ( 'NONE', ( #2073, #1446 ) ) ;
#1900 = LINE ( 'NONE', #1208, #2994 ) ;
#1901 = PRODUCT_DEFINITION_FORMATION_WITH_SPECIFIED_SOURCE ( 'ANY', '', #2470, .NOT_KNOWN. ) ;
#1902 = ORIENTED_EDGE ( 'NONE', *, *, #2738, .T. ) ;
#1903 = ADVANCED_FACE ( 'NONE', ( #1469 ), #649, .F. ) ;
#1904 = FACE_OUTER_BOUND ( 'NONE', #1340, .T. ) ;
#1905 = DIRECTION ( 'NONE',  ( 1.000000000000000000, 0.0000000000000000000, 0.0000000000000000000 ) ) ;
#1906 = ORIENTED_EDGE ( 'NONE', *, *, #3187, .F. ) ;
#1907 = APPLICATION_CONTEXT ( 'automotive_design' ) ;
#1908 = DIRECTION ( 'NONE',  ( 1.000000000000000000, 0.0000000000000000000, 0.0000000000000000000 ) ) ;
#1909 = DIRECTION ( 'NONE',  ( 1.000000000000000000, 0.0000000000000000000, 0.0000000000000000000 ) ) ;
#1910 = DIRECTION ( 'NONE',  ( 0.0000000000000000000, 0.0000000000000000000, 1.000000000000000000 ) ) ;
#1911 = PLANE ( 'NONE',  #1654 ) ;
#1912 = CARTESIAN_POINT ( 'NONE',  ( 0.0000000000000000000, -0.2500000000000002200, 1.100000000000000300 ) ) ;
#1913 = DIRECTION ( 'NONE',  ( -1.000000000000000000, 0.0000000000000000000, 0.0000000000000000000 ) ) ;
#1914 = ORIENTED_EDGE ( 'NONE', *, *, #2610, .T. ) ;
#1915 = LINE ( 'NONE', #2052, #980 ) ;
#1916 = FILL_AREA_STYLE ('',( #768 ) ) ;
#1917 = AXIS2_PLACEMENT_3D ( 'NONE', #811, #2324, #3430 ) ;
#1918 = EDGE_LOOP ( 'NONE', ( #1305, #211, #447, #377 ) ) ;
#1919 = DIRECTION ( 'NONE',  ( -0.0000000000000000000, -0.0000000000000000000, -1.000000000000000000 ) ) ;
#1920 = PRESENTATION_STYLE_ASSIGNMENT (( #1174 ) ) ;
#1921 = ADVANCED_FACE ( 'NONE', ( #2442 ), #630, .F. ) ;
#1922 = CARTESIAN_POINT ( 'NONE',  ( 0.0000000000000000000, 0.0000000000000000000, 1.100000000000000300 ) ) ;
#1923 = MECHANICAL_DESIGN_GEOMETRIC_PRESENTATION_REPRESENTATION (  '', ( #392 ), #1155 ) ;
#1924 = DIRECTION ( 'NONE',  ( 1.000000000000000000, 0.0000000000000000000, 0.0000000000000000000 ) ) ;
#1925 = CARTESIAN_POINT ( 'NONE',  ( 11.92423599375645100, 51.70243212010051100, 1.000000000000000900 ) ) ;
#1926 = CYLINDRICAL_SURFACE ( 'NONE', #2917, 0.2500000000000000000 ) ;
#1927 = ORIENTED_EDGE ( 'NONE', *, *, #2335, .F. ) ;
#1928 = EDGE_CURVE ( 'NONE', #869, #3560, #305, .T. ) ;
#1929 = ORIENTED_EDGE ( 'NONE', *, *, #1150, .T. ) ;
#1930 = DIRECTION ( 'NONE',  ( 0.0000000000000000000, 0.0000000000000000000, 1.000000000000000000 ) ) ;
#1931 = AXIS2_PLACEMENT_3D ( 'NONE', #364, #2102, #924 ) ;
#1932 = DIRECTION ( 'NONE',  ( 0.1785714285714259900, -0.9839269509968512400, 0.0000000000000000000 ) ) ;
#1933 = CIRCLE ( 'NONE', #594, 0.09999999999999939500 ) ;
#1934 = CARTESIAN_POINT ( 'NONE',  ( 3.822988748490352000, 17.13563240534355700, -1.153797724813211000 ) ) ;
#1935 = VERTEX_POINT ( 'NONE', #1594 ) ;
#1936 = ORIENTED_EDGE ( 'NONE', *, *, #2794, .F. ) ;
#1937 = DIRECTION ( 'NONE',  ( 0.0000000000000000000, 0.0000000000000000000, 1.000000000000000000 ) ) ;
#1938 = VERTEX_POINT ( 'NONE', #3042 ) ;
#1939 = DIRECTION ( 'NONE',  ( -0.0000000000000000000, 0.0000000000000000000, 1.000000000000000000 ) ) ;
#1940 = ORIENTED_EDGE ( 'NONE', *, *, #3001, .F. ) ;
#1941 = DIRECTION ( 'NONE',  ( -1.000000000000000000, 0.0000000000000000000, -0.0000000000000000000 ) ) ;
#1942 = DIRECTION ( 'NONE',  ( 0.0000000000000000000, 0.0000000000000000000, 1.000000000000000000 ) ) ;
#1943 = FACE_OUTER_BOUND ( 'NONE', #2587, .T. ) ;
#1944 = ADVANCED_FACE ( 'NONE', ( #3296 ), #3586, .T. ) ;
#1945 = ORIENTED_EDGE ( 'NONE', *, *, #1986, .T. ) ;
#1946 = ITEM_DEFINED_TRANSFORMATION ( 'NONE', 'NONE', #317,  #2765 ) ;
#1947 = AXIS2_PLACEMENT_3D ( 'NONE', #2237, #2839, #1905 ) ;
#1948 = EDGE_LOOP ( 'NONE', ( #2915, #555, #3476, #450 ) ) ;
#1949 = CARTESIAN_POINT ( 'NONE',  ( 0.4898979485566356000, -0.2500000000000002200, 15.00000000000000000 ) ) ;
#1950 = DIRECTION ( 'NONE',  ( -1.000000000000000000, 0.0000000000000000000, 0.0000000000000000000 ) ) ;
#1951 = FACE_OUTER_BOUND ( 'NONE', #2721, .T. ) ;
#1952 = CARTESIAN_POINT ( 'NONE',  ( -0.1000000000000000100, 0.0000000000000000000, 13.89999999999999900 ) ) ;
#1953 = ORIENTED_EDGE ( 'NONE', *, *, #1248, .F. ) ;
#1954 = EDGE_CURVE ( 'NONE', #869, #334, #3447, .T. ) ;
#1955 = DIRECTION ( 'NONE',  ( -1.000000000000000000, 0.0000000000000000000, 0.0000000000000000000 ) ) ;
#1956 = VECTOR ( 'NONE', #1756, 1000.000000000000000 ) ;
#1957 = EDGE_CURVE ( 'NONE', #993, #629, #598, .T. ) ;
#1958 = CARTESIAN_POINT ( 'NONE',  ( 0.4898979485566390400, 0.2500000000000002200, 13.89999999999999900 ) ) ;
#1959 = LINE ( 'NONE', #311, #2375 ) ;
#1960 = PRODUCT_DEFINITION ( 'UNKNOWN', '', #1375, #2831 ) ;
#1961 = DIRECTION ( 'NONE',  ( 0.0000000000000000000, 0.0000000000000000000, 1.000000000000000000 ) ) ;
#1962 = APPLICATION_CONTEXT ( 'automotive_design' ) ;
#1963 = DIRECTION ( 'NONE',  ( 2.154786096838998400E-017, 1.187285184015379800E-016, -1.000000000000000000 ) ) ;
#1964 = CARTESIAN_POINT ( 'NONE',  ( 0.0000000000000000000, 0.0000000000000000000, 15.00000000000000000 ) ) ;
#1965 = CARTESIAN_POINT ( 'NONE',  ( 4.675451074447882300, 1.040834085586084300E-013, 15.00000000000000000 ) ) ;
#1966 = ADVANCED_FACE ( 'NONE', ( #1215, #3514 ), #1003, .T. ) ;
#1967 = DIRECTION ( 'NONE',  ( 1.000000000000000000, 0.0000000000000000000, 0.0000000000000000000 ) ) ;
#1968 = CIRCLE ( 'NONE', #2391, 0.5000000000000013300 ) ;
#1969 = PLANE ( 'NONE',  #2248 ) ;
#1970 = EDGE_LOOP ( 'NONE', ( #2817, #822, #2819, #3727 ) ) ;
#1971 = CARTESIAN_POINT ( 'NONE',  ( 3.717096377477017800, 17.68116730941341100, -1.153797724813211000 ) ) ;
#1972 = DIRECTION ( 'NONE',  ( 1.000000000000000000, 0.0000000000000000000, 0.0000000000000000000 ) ) ;
#1973 = APPLICATION_CONTEXT ( 'automotive_design' ) ;
#1974 = CARTESIAN_POINT ( 'NONE',  ( 0.0000000000000000000, 0.0000000000000000000, 1.100000000000000300 ) ) ;
#1975 = EDGE_CURVE ( 'NONE', #14, #2824, #2766, .T. ) ;
#1976 = CARTESIAN_POINT ( 'NONE',  ( 0.5989120571285172500, 0.5000000000000004400, 15.00000000000000000 ) ) ;
#1977 = ORIENTED_EDGE ( 'NONE', *, *, #149, .T. ) ;
#1978 = ORIENTED_EDGE ( 'NONE', *, *, #2168, .T. ) ;
#1979 = VECTOR ( 'NONE', #2476, 999.9999999999998900 ) ;
#1980 = AXIS2_PLACEMENT_3D ( 'NONE', #62, #3227, #3214 ) ;
#1981 = PLANE ( 'NONE',  #3678 ) ;
#1982 = ORIENTED_EDGE ( 'NONE', *, *, #3192, .T. ) ;
#1983 = CARTESIAN_POINT ( 'NONE',  ( 4.125451074447883400, 1.040834085586084300E-013, 1.100000000000000300 ) ) ;
#1984 = ORIENTED_EDGE ( 'NONE', *, *, #3371, .T. ) ;
#1985 = CYLINDRICAL_SURFACE ( 'NONE', #2182, 0.1000000000000000100 ) ;
#1986 = EDGE_CURVE ( 'NONE', #1070, #1445, #2861, .T. ) ;
#1987 = EDGE_LOOP ( 'NONE', ( #1531, #2086, #726, #3649 ) ) ;
#1988 = DIRECTION ( 'NONE',  ( 1.000000000000000000, 0.0000000000000000000, 0.0000000000000000000 ) ) ;
#1989 = MECHANICAL_DESIGN_GEOMETRIC_PRESENTATION_REPRESENTATION (  '', ( #1325 ), #1091 ) ;
#1990 = DIRECTION ( 'NONE',  ( -0.0000000000000000000, -0.0000000000000000000, -1.000000000000000000 ) ) ;
#1991 = EDGE_LOOP ( 'NONE', ( #54, #604, #412, #1216 ) ) ;
#1992 = ORIENTED_EDGE ( 'NONE', *, *, #2631, .T. ) ;
#1993 = ORIENTED_EDGE ( 'NONE', *, *, #963, .T. ) ;
#1994 = ORIENTED_EDGE ( 'NONE', *, *, #1803, .F. ) ;
#1995 = CIRCLE ( 'NONE', #1335, 0.4999999999999978400 ) ;
#1996 = DIRECTION ( 'NONE',  ( 0.0000000000000000000, 1.000000000000000000, 0.0000000000000000000 ) ) ;
#1997 = CONTEXT_DEPENDENT_SHAPE_REPRESENTATION ( #3725, #2396 ) ;
#1998 = ORIENTED_EDGE ( 'NONE', *, *, #1729, .F. ) ;
#1999 = LINE ( 'NONE', #2791, #34 ) ;
#2000 = AXIS2_PLACEMENT_3D ( 'NONE', #2874, #560, #1972 ) ;
#2001 = SHAPE_DEFINITION_REPRESENTATION ( #2280, #3584 ) ;
#2002 = PLANE ( 'NONE',  #1026 ) ;
#2003 = DIRECTION ( 'NONE',  ( -8.673617379884027600E-016, 1.000000000000000000, 0.0000000000000000000 ) ) ;
#2004 = FACE_OUTER_BOUND ( 'NONE', #1480, .T. ) ;
#2005 = DIRECTION ( 'NONE',  ( 0.0000000000000000000, 0.0000000000000000000, -1.000000000000000000 ) ) ;
#2006 = VECTOR ( 'NONE', #1195, 1000.000000000000000 ) ;
#2007 = ORIENTED_EDGE ( 'NONE', *, *, #871, .F. ) ;
#2008 = EDGE_CURVE ( 'NONE', #2125, #1691, #3431, .T. ) ;
#2009 = CARTESIAN_POINT ( 'NONE',  ( 0.0000000000000000000, 0.0000000000000000000, 15.00000000000000000 ) ) ;
#2010 = EDGE_CURVE ( 'NONE', #3241, #2111, #2033, .T. ) ;
#2011 = CARTESIAN_POINT ( 'NONE',  ( 12.50000000000003900, 66.07488656977956500, 15.00000000000000000 ) ) ;
#2012 = AXIS2_PLACEMENT_3D ( 'NONE', #1548, #2982, #1532 ) ;
#2013 = CARTESIAN_POINT ( 'NONE',  ( 16.66412455446277700, 0.2500000000000002200, 1.100000000000000300 ) ) ;
#2014 = DIRECTION ( 'NONE',  ( -1.000000000000000000, 0.0000000000000000000, 0.0000000000000000000 ) ) ;
#2015 = FACE_OUTER_BOUND ( 'NONE', #862, .T. ) ;
#2016 = VERTEX_POINT ( 'NONE', #436 ) ;
#2017 = CARTESIAN_POINT ( 'NONE',  ( 0.5500000000000000400, 0.0000000000000000000, 15.00000000000000000 ) ) ;
#2018 = DIRECTION ( 'NONE',  ( 0.0000000000000000000, 0.0000000000000000000, 1.000000000000000000 ) ) ;
#2019 = UNCERTAINTY_MEASURE_WITH_UNIT (LENGTH_MEASURE( 1.000000000000000100E-005 ), #290, 'distance_accuracy_value', 'NONE');
#2020 = AXIS2_PLACEMENT_3D ( 'NONE', #2546, #3380, #2520 ) ;
#2021 = ADVANCED_FACE ( 'NONE', ( #816 ), #1411, .T. ) ;
#2022 = CARTESIAN_POINT ( 'NONE',  ( 10.81473678873360600, 1.040834085586084300E-013, 13.89999999999999900 ) ) ;
#2023 = FACE_OUTER_BOUND ( 'NONE', #138, .T. ) ;
#2024 = ORIENTED_EDGE ( 'NONE', *, *, #1368, .F. ) ;
#2025 = EDGE_CURVE ( 'NONE', #1070, #2367, #2124, .T. ) ;
#2026 = DIRECTION ( 'NONE',  ( -0.0000000000000000000, -0.0000000000000000000, 1.000000000000000000 ) ) ;
#2027 = DIRECTION ( 'NONE',  ( 0.0000000000000000000, -0.0000000000000000000, -1.000000000000000000 ) ) ;
#2028 = VERTEX_POINT ( 'NONE', #256 ) ;
#2029 = ORIENTED_EDGE ( 'NONE', *, *, #397, .T. ) ;
#2030 = FACE_OUTER_BOUND ( 'NONE', #921, .T. ) ;
#2031 = FACE_BOUND ( 'NONE', #198, .T. ) ;
#2032 = EDGE_CURVE ( 'NONE', #2988, #2028, #1348, .T. ) ;
#2033 = CIRCLE ( 'NONE', #1409, 0.5500000000000000400 ) ;
#2034 = ORIENTED_EDGE ( 'NONE', *, *, #1557, .F. ) ;
#2035 = ORIENTED_EDGE ( 'NONE', *, *, #898, .T. ) ;
#2036 = EDGE_LOOP ( 'NONE', ( #2991, #1914, #1029, #3511 ) ) ;
#2037 = ORIENTED_EDGE ( 'NONE', *, *, #1158, .T. ) ;
#2038 = CARTESIAN_POINT ( 'NONE',  ( 4.022988748490359300, 17.13563240534355700, -1.153797724813211000 ) ) ;
#2039 = FACE_OUTER_BOUND ( 'NONE', #912, .T. ) ;
#2040 = DIRECTION ( 'NONE',  ( 0.0000000000000000000, 0.0000000000000000000, -1.000000000000000000 ) ) ;
#2041 = CLOSED_SHELL ( 'NONE', ( #813, #3578, #1330, #2515, #1110, #1674, #2472, #1868, #3309, #1228, #1616, #2241, #762, #3401, #1849, #1580, #2712, #1399, #3551, #3594, #1315 ) ) ;
#2042 = CARTESIAN_POINT ( 'NONE',  ( 0.0000000000000000000, 0.0000000000000000000, 13.89999999999999900 ) ) ;
#2043 = ORIENTED_EDGE ( 'NONE', *, *, #1591, .F. ) ;
#2044 = CIRCLE ( 'NONE', #2050, 0.09999999999999766000 ) ;
#2045 = CARTESIAN_POINT ( 'NONE',  ( 3.627810663191302500, 17.18920383391498100, 0.0000000000000000000 ) ) ;
#2046 = CARTESIAN_POINT ( 'NONE',  ( 3.822988748490359100, 17.13563240534355700, 15.00000000000000000 ) ) ;
#2047 = ORIENTED_EDGE ( 'NONE', *, *, #1246, .T. ) ;
#2048 = VERTEX_POINT ( 'NONE', #2894 ) ;
#2049 = FACE_OUTER_BOUND ( 'NONE', #3438, .T. ) ;
#2050 = AXIS2_PLACEMENT_3D ( 'NONE', #3587, #3255, #1855 ) ;
#2051 = CARTESIAN_POINT ( 'NONE',  ( 6.836739234619880500, 34.87037114332839100, -1.153797724813211000 ) ) ;
#2052 = CARTESIAN_POINT ( 'NONE',  ( 0.0000000000000000000, -0.2500000000000002200, 1.100000000000000300 ) ) ;
#2053 = CYLINDRICAL_SURFACE ( 'NONE', #2453, 0.1000000000000020000 ) ;
#2054 = ORIENTED_EDGE ( 'NONE', *, *, #3501, .F. ) ;
#2055 = CARTESIAN_POINT ( 'NONE',  ( 0.0000000000000000000, 0.2500000000000000000, 15.00000000000000000 ) ) ;
#2056 = CARTESIAN_POINT ( 'NONE',  ( 10.91473678873360400, 1.040834085586084300E-013, 15.00000000000000000 ) ) ;
#2057 = CARTESIAN_POINT ( 'NONE',  ( 9.867096377477034600, 51.56761150174494900, 15.00000000000000000 ) ) ;
#2058 = AXIS2_PLACEMENT_3D ( 'NONE', #2380, #2081, #934 ) ;
#2059 = DIRECTION ( 'NONE',  ( 1.000000000000000000, 0.0000000000000000000, 0.0000000000000000000 ) ) ;
#2060 = EDGE_CURVE ( 'NONE', #1666, #2866, #2944, .T. ) ;
#2061 = DIRECTION ( 'NONE',  ( 2.154786096838998400E-017, 1.187285184015379800E-016, -1.000000000000000000 ) ) ;
#2062 = FACE_OUTER_BOUND ( 'NONE', #2640, .T. ) ;
#2063 = MECHANICAL_DESIGN_GEOMETRIC_PRESENTATION_REPRESENTATION (  '', ( #2786 ), #444 ) ;
#2064 = ORIENTED_EDGE ( 'NONE', *, *, #2431, .T. ) ;
#2065 = VECTOR ( 'NONE', #357, 1000.000000000000000 ) ;
#2066 = DIRECTION ( 'NONE',  ( -1.000000000000000000, 0.0000000000000000000, 0.0000000000000000000 ) ) ;
#2067 = DIRECTION ( 'NONE',  ( -0.0000000000000000000, -0.0000000000000000000, 1.000000000000000000 ) ) ;
#2068 = CARTESIAN_POINT ( 'NONE',  ( 17.15402250301943400, 4.163336342344337000E-014, 13.89999999999999900 ) ) ;
#2069 = DIRECTION ( 'NONE',  ( 1.000000000000000000, 0.0000000000000000000, -0.0000000000000000000 ) ) ;
#2070 = AXIS2_PLACEMENT_3D ( 'NONE', #3207, #1697, #2003 ) ;
#2071 = EDGE_LOOP ( 'NONE', ( #780, #3488, #2194, #162, #1789 ) ) ;
#2072 = CIRCLE ( 'NONE', #2613, 0.1000000000000000100 ) ;
#2073 = ORIENTED_EDGE ( 'NONE', *, *, #416, .F. ) ;
#2074 = ORIENTED_EDGE ( 'NONE', *, *, #3647, .T. ) ;
#2075 = LINE ( 'NONE', #246, #1795 ) ;
#2076 = EDGE_CURVE ( 'NONE', #742, #3074, #3028, .T. ) ;
#2077 = ORIENTED_EDGE ( 'NONE', *, *, #3165, .T. ) ;
#2078 = CARTESIAN_POINT ( 'NONE',  ( 6.747453520334172300, 34.37840766782996100, 0.0000000000000000000 ) ) ;
#2079 = PLANE ( 'NONE',  #2935 ) ;
#2080 = CARTESIAN_POINT ( 'NONE',  ( 0.1000000000000000100, 1.224646799147353300E-017, 15.00000000000000000 ) ) ;
#2081 = DIRECTION ( 'NONE',  ( 0.0000000000000000000, 0.0000000000000000000, 1.000000000000000000 ) ) ;
#2082 = CARTESIAN_POINT ( 'NONE',  ( 3.627810663191302500, 17.18920383391498100, -1.153797724813211000 ) ) ;
#2083 = VECTOR ( 'NONE', #44, 1000.000000000000000 ) ;
#2084 = EDGE_CURVE ( 'NONE', #3409, #997, #1568, .T. ) ;
#2085 = VERTEX_POINT ( 'NONE', #3410 ) ;
#2086 = ORIENTED_EDGE ( 'NONE', *, *, #2181, .T. ) ;
#2087 = ORIENTED_EDGE ( 'NONE', *, *, #1061, .F. ) ;
#2088 = LINE ( 'NONE', #1372, #2947 ) ;
#2089 = CARTESIAN_POINT ( 'NONE',  ( 0.0000000000000000000, 0.0000000000000000000, 15.00000000000000000 ) ) ;
#2090 = ORIENTED_EDGE ( 'NONE', *, *, #1290, .T. ) ;
#2091 = ITEM_DEFINED_TRANSFORMATION ( 'NONE', 'NONE', #3120,  #2765 ) ;
#2092 = CARTESIAN_POINT ( 'NONE',  ( 17.15402250301943400, 4.163336342344337000E-014, 1.100000000000000300 ) ) ;
#2093 = DIRECTION ( 'NONE',  ( 0.9839269509968512400, 0.1785714285714260200, -0.0000000000000000000 ) ) ;
#2094 = LINE ( 'NONE', #2928, #3081 ) ;
#2095 = DIRECTION ( 'NONE',  ( -0.9839269509968507900, 0.1785714285714290700, 0.0000000000000000000 ) ) ;
#2096 = PLANE ( 'NONE',  #2481 ) ;
#2097 = CIRCLE ( 'NONE', #3091, 0.2500000000000000000 ) ;
#2098 = VECTOR ( 'NONE', #12, 1000.000000000000000 ) ;
#2099 = DIRECTION ( 'NONE',  ( 0.0000000000000000000, -1.000000000000000000, 0.0000000000000000000 ) ) ;
#2100 = CARTESIAN_POINT ( 'NONE',  ( 10.26227446277608900, 51.51404007317351800, 15.00000000000000000 ) ) ;
#2101 = AXIS2_PLACEMENT_3D ( 'NONE', #2970, #131, #95 ) ;
#2102 = DIRECTION ( 'NONE',  ( -2.585743316206813900E-017, -1.424742220818458900E-016, 1.000000000000000000 ) ) ;
#2103 = CARTESIAN_POINT ( 'NONE',  ( 0.0000000000000000000, 0.0000000000000000000, 0.0000000000000000000 ) ) ;
#2104 = PRODUCT_RELATED_PRODUCT_CATEGORY ( 'part', '', ( #3015 ) ) ;
#2105 = DIRECTION ( 'NONE',  ( 1.000000000000000000, 0.0000000000000000000, 0.0000000000000000000 ) ) ;
#2106 = DIRECTION ( 'NONE',  ( -1.000000000000000000, 0.0000000000000000000, 0.0000000000000000000 ) ) ;
#2107 = ORIENTED_EDGE ( 'NONE', *, *, #2381, .T. ) ;
#2108 = CARTESIAN_POINT ( 'NONE',  ( 10.42483884017691200, 0.2500000000000000000, 15.00000000000000000 ) ) ;
#2109 = AXIS2_PLACEMENT_3D ( 'NONE', #50, #2061, #66 ) ;
#2110 = COLOUR_RGB ( '',0.7921568627450980000, 0.8196078431372548800, 0.9333333333333333500 ) ;
#2111 = VERTEX_POINT ( 'NONE', #1679 ) ;
#2112 = ORIENTED_EDGE ( 'NONE', *, *, #130, .T. ) ;
#2113 = PLANE ( 'NONE',  #2203 ) ;
#2114 = FACE_OUTER_BOUND ( 'NONE', #1552, .T. ) ;
#2115 = CARTESIAN_POINT ( 'NONE',  ( -0.1000000000000000100, 0.0000000000000000000, 1.100000000000000300 ) ) ;
#2116 =( NAMED_UNIT ( * ) PLANE_ANGLE_UNIT ( ) SI_UNIT ( $, .RADIAN. ) );
#2117 = DIRECTION ( 'NONE',  ( 1.000000000000000000, 0.0000000000000000000, -0.0000000000000000000 ) ) ;
#2118 = EDGE_LOOP ( 'NONE', ( #3619, #1298, #1096, #1467 ) ) ;
#2119 = VERTEX_POINT ( 'NONE', #3152 ) ;
#2120 = CIRCLE ( 'NONE', #2379, 0.5500000000000000400 ) ;
#2121 = EDGE_LOOP ( 'NONE', ( #1336, #1204, #1742, #282 ) ) ;
#2122 = AXIS2_PLACEMENT_3D ( 'NONE', #779, #2799, #1924 ) ;
#2123 = CARTESIAN_POINT ( 'NONE',  ( 0.0000000000000000000, 0.0000000000000000000, 1.100000000000000300 ) ) ;
#2124 = CIRCLE ( 'NONE', #2891, 0.5500000000000000400 ) ;
#2125 = VERTEX_POINT ( 'NONE', #3454 ) ;
#2126 = DIRECTION ( 'NONE',  ( 0.0000000000000000000, 0.0000000000000000000, 1.000000000000000000 ) ) ;
#2127 = VERTEX_POINT ( 'NONE', #243 ) ;
#2128 =( GEOMETRIC_REPRESENTATION_CONTEXT ( 3 ) GLOBAL_UNCERTAINTY_ASSIGNED_CONTEXT ( ( #1618 ) ) GLOBAL_UNIT_ASSIGNED_CONTEXT ( ( #1055, #1025, #3035 ) ) REPRESENTATION_CONTEXT ( 'NONE', 'WORKASPACE' ) );
#2129 = ORIENTED_EDGE ( 'NONE', *, *, #2949, .F. ) ;
#2130 = ORIENTED_EDGE ( 'NONE', *, *, #2181, .F. ) ;
#2131 = CIRCLE ( 'NONE', #3538, 0.2500000000000000000 ) ;
#2132 = EDGE_CURVE ( 'NONE', #1863, #2767, #2672, .T. ) ;
#2133 = ORIENTED_EDGE ( 'NONE', *, *, #314, .T. ) ;
#2134 = LINE ( 'NONE', #651, #289 ) ;
#2135 = CARTESIAN_POINT ( 'NONE',  ( 4.675451074447882300, 1.040834085586084300E-013, 15.00000000000000000 ) ) ;
#2136 = ORIENTED_EDGE ( 'NONE', *, *, #242, .T. ) ;
#2137 = CARTESIAN_POINT ( 'NONE',  ( 0.0000000000000000000, 0.0000000000000000000, 13.89999999999999900 ) ) ;
#2138 = DIRECTION ( 'NONE',  ( 1.000000000000000000, 0.0000000000000000000, 0.0000000000000000000 ) ) ;
#2139 = CIRCLE ( 'NONE', #37, 0.09999999999999939500 ) ;
#2140 = PLANE ( 'NONE',  #1424 ) ;
#2141 = ADVANCED_FACE ( 'NONE', ( #554, #2812, #1707, #63 ), #533, .T. ) ;
#2142 = PRODUCT ( 'Querstrebe 02', 'Querstrebe 02', '', ( #1661 ) ) ;
#2143 = AXIS2_PLACEMENT_3D ( 'NONE', #3693, #1961, #786 ) ;
#2144 = ORIENTED_EDGE ( 'NONE', *, *, #2530, .T. ) ;
#2145 = EDGE_CURVE ( 'NONE', #1317, #699, #1483, .T. ) ;
#2146 = DIRECTION ( 'NONE',  ( -1.000000000000000000, 0.0000000000000000000, 0.0000000000000000000 ) ) ;
#2147 = CIRCLE ( 'NONE', #984, 0.09999999999999939500 ) ;
#2148 = ORIENTED_EDGE ( 'NONE', *, *, #3365, .F. ) ;
#2149 = EDGE_CURVE ( 'NONE', #2985, #808, #952, .T. ) ;
#2150 = CARTESIAN_POINT ( 'NONE',  ( 7.042631605633224500, 34.32483623925853100, 13.99999999999999600 ) ) ;
#2151 = CIRCLE ( 'NONE', #902, 0.5000000000000013300 ) ;
#2152 = CARTESIAN_POINT ( 'NONE',  ( 10.91473678873360400, 1.040834085586084300E-013, 1.100000000000000300 ) ) ;
#2153 = ADVANCED_FACE ( 'NONE', ( #773, #1799 ), #2281, .T. ) ;
#2154 = CARTESIAN_POINT ( 'NONE',  ( 7.142631605633226900, 34.32483623925853100, 0.9999999999999974500 ) ) ;
#2155 = DIRECTION ( 'NONE',  ( 0.0000000000000000000, 0.0000000000000000000, 1.000000000000000000 ) ) ;
#2156 = ORIENTED_EDGE ( 'NONE', *, *, #2962, .F. ) ;
#2157 = CARTESIAN_POINT ( 'NONE',  ( 9.867096377477034600, 51.56761150174494900, 1.000000000000000000 ) ) ;
#2158 = VERTEX_POINT ( 'NONE', #2881 ) ;
#2159 = FACE_OUTER_BOUND ( 'NONE', #1861, .T. ) ;
#2160 = ORIENTED_EDGE ( 'NONE', *, *, #1342, .F. ) ;
#2161 = ORIENTED_EDGE ( 'NONE', *, *, #1370, .T. ) ;
#2162 = CARTESIAN_POINT ( 'NONE',  ( 4.675451074447882300, 1.040834085586084300E-013, 15.00000000000000000 ) ) ;
#2163 = DIRECTION ( 'NONE',  ( -1.000000000000000000, 0.0000000000000000000, 0.0000000000000000000 ) ) ;
#2164 = LINE ( 'NONE', #1650, #3318 ) ;
#2165 = ORIENTED_EDGE ( 'NONE', *, *, #632, .F. ) ;
#2166 = FACE_BOUND ( 'NONE', #3443, .T. ) ;
#2167 = AXIS2_PLACEMENT_3D ( 'NONE', #1397, #2602, #1701 ) ;
#2168 = EDGE_CURVE ( 'NONE', #1640, #334, #1439, .T. ) ;
#2169 = VERTEX_POINT ( 'NONE', #2342 ) ;
#2170 = DIRECTION ( 'NONE',  ( 0.0000000000000000000, 0.0000000000000000000, 1.000000000000000000 ) ) ;
#2171 = ORIENTED_EDGE ( 'NONE', *, *, #65, .T. ) ;
#2172 = CARTESIAN_POINT ( 'NONE',  ( 12.50000000000003900, 68.87488656977954800, 15.00000000000000000 ) ) ;
#2173 = ORIENTED_EDGE ( 'NONE', *, *, #1699, .F. ) ;
#2174 = FACE_OUTER_BOUND ( 'NONE', #1125, .T. ) ;
#2175 = AXIS2_PLACEMENT_3D ( 'NONE', #157, #2407, #3300 ) ;
#2176 = ADVANCED_FACE ( 'NONE', ( #1888 ), #731, .F. ) ;
#2177 = CARTESIAN_POINT ( 'NONE',  ( 10.26227446277608900, 51.51404007317351800, 0.0000000000000000000 ) ) ;
#2178 = FILL_AREA_STYLE_COLOUR ( '', #964 ) ;
#2179 = DIRECTION ( 'NONE',  ( -2.585743316206813900E-017, -1.424742220818458900E-016, 1.000000000000000000 ) ) ;
#2180 = LINE ( 'NONE', #3310, #1414 ) ;
#2181 = EDGE_CURVE ( 'NONE', #1938, #133, #1129, .T. ) ;
#2182 = AXIS2_PLACEMENT_3D ( 'NONE', #3116, #3105, #1384 ) ;
#2183 = FACE_OUTER_BOUND ( 'NONE', #1970, .T. ) ;
#2184 = UNCERTAINTY_MEASURE_WITH_UNIT (LENGTH_MEASURE( 1.000000000000000100E-005 ), #1843, 'distance_accuracy_value', 'NONE');
#2185 = DIRECTION ( 'NONE',  ( 0.0000000000000000000, 0.0000000000000000000, 1.000000000000000000 ) ) ;
#2186 = CARTESIAN_POINT ( 'NONE',  ( 3.822988748490359100, 17.13563240534355700, 13.99999999999999300 ) ) ;
#2187 = CARTESIAN_POINT ( 'NONE',  ( 0.4898979485566356000, 0.2500000000000002200, 13.89999999999999900 ) ) ;
#2188 = DIRECTION ( 'NONE',  ( 0.0000000000000000000, 0.0000000000000000000, 1.000000000000000000 ) ) ;
#2189 = DIRECTION ( 'NONE',  ( -0.0000000000000000000, -0.0000000000000000000, 1.000000000000000000 ) ) ;
#2190 = DIRECTION ( 'NONE',  ( -1.000000000000000000, 0.0000000000000000000, 0.0000000000000000000 ) ) ;
#2191 = DIRECTION ( 'NONE',  ( 0.0000000000000000000, 0.0000000000000000000, 1.000000000000000000 ) ) ;
#2192 = AXIS2_PLACEMENT_3D ( 'NONE', #1974, #1990, #1103 ) ;
#2193 = DIRECTION ( 'NONE',  ( -0.0000000000000000000, -0.0000000000000000000, -1.000000000000000000 ) ) ;
#2194 = ORIENTED_EDGE ( 'NONE', *, *, #536, .F. ) ;
#2195 = ADVANCED_FACE ( 'NONE', ( #369 ), #1526, .F. ) ;
#2196 = VECTOR ( 'NONE', #2163, 1000.000000000000000 ) ;
#2197 = EDGE_CURVE ( 'NONE', #1177, #2713, #696, .T. ) ;
#2198 = ORIENTED_EDGE ( 'NONE', *, *, #1555, .T. ) ;
#2199 = CIRCLE ( 'NONE', #2660, 0.5500000000000001600 ) ;
#2200 = EDGE_CURVE ( 'NONE', #1516, #3311, #2217, .T. ) ;
#2201 = DIRECTION ( 'NONE',  ( 0.0000000000000000000, 1.000000000000000000, 1.424742220818459200E-016 ) ) ;
#2202 =( NAMED_UNIT ( * ) SI_UNIT ( $, .STERADIAN. ) SOLID_ANGLE_UNIT ( ) );
#2203 = AXIS2_PLACEMENT_3D ( 'NONE', #692, #2701, #3631 ) ;
#2204 = ORIENTED_EDGE ( 'NONE', *, *, #1202, .F. ) ;
#2205 = VERTEX_POINT ( 'NONE', #1431 ) ;
#2206 = EDGE_LOOP ( 'NONE', ( #463, #1660, #1205, #3289, #3510, #2593, #2978, #1456, #3328, #2451, #2562, #2986, #1953, #1131, #2107, #331, #1761, #3513, #2612, #1984, #1978, #836, #3089, #500, #3614, #129, #3186, #1998 ) ) ;
#2207 = DIRECTION ( 'NONE',  ( 0.0000000000000000000, 0.0000000000000000000, 1.000000000000000000 ) ) ;
#2208 = FACE_BOUND ( 'NONE', #3322, .T. ) ;
#2209 = VERTEX_POINT ( 'NONE', #3193 ) ;
#2210 = VERTEX_POINT ( 'NONE', #49 ) ;
#2211 = ORIENTED_EDGE ( 'NONE', *, *, #2431, .F. ) ;
#2212 = VECTOR ( 'NONE', #382, 1000.000000000000000 ) ;
#2213 = CIRCLE ( 'NONE', #2709, 0.5000000000000013300 ) ;
#2214 = VERTEX_POINT ( 'NONE', #1449 ) ;
#2215 = DIRECTION ( 'NONE',  ( -1.000000000000000000, 0.0000000000000000000, 0.0000000000000000000 ) ) ;
#2216 = CARTESIAN_POINT ( 'NONE',  ( 6.942631605633223100, 34.32483623925853100, -1.153797724813211000 ) ) ;
#2217 = LINE ( 'NONE', #1468, #1035 ) ;
#2218 = ADVANCED_FACE ( 'NONE', ( #3562 ), #2901, .F. ) ;
#2219 = ORIENTED_EDGE ( 'NONE', *, *, #3444, .T. ) ;
#2220 = STYLED_ITEM ( 'NONE', ( #2619 ), #1396 ) ;
#2221 = DIRECTION ( 'NONE',  ( -1.000000000000000000, 0.0000000000000000000, 0.0000000000000000000 ) ) ;
#2222 = ORIENTED_EDGE ( 'NONE', *, *, #3293, .T. ) ;
#2223 =( LENGTH_UNIT ( ) NAMED_UNIT ( * ) SI_UNIT ( .MILLI., .METRE. ) );
#2224 = ORIENTED_EDGE ( 'NONE', *, *, #2623, .F. ) ;
#2225 = ORIENTED_EDGE ( 'NONE', *, *, #3228, .T. ) ;
#2226 = CARTESIAN_POINT ( 'NONE',  ( 0.0000000000000000000, 0.0000000000000000000, 15.00000000000000000 ) ) ;
#2227 = VECTOR ( 'NONE', #3702, 1000.000000000000100 ) ;
#2228 = EDGE_CURVE ( 'NONE', #2993, #1677, #280, .T. ) ;
#2229 = CONTEXT_DEPENDENT_SHAPE_REPRESENTATION ( #3713, #1715 ) ;
#2230 = ORIENTED_EDGE ( 'NONE', *, *, #3576, .F. ) ;
#2231 = CIRCLE ( 'NONE', #1393, 0.5000000000000004400 ) ;
#2232 = CARTESIAN_POINT ( 'NONE',  ( 0.0000000000000000000, 0.0000000000000000000, 13.89999999999999900 ) ) ;
#2233 = EDGE_CURVE ( 'NONE', #2158, #2885, #504, .T. ) ;
#2234 = SURFACE_STYLE_FILL_AREA ( #3643 ) ;
#2235 = VERTEX_POINT ( 'NONE', #2046 ) ;
#2236 = SHAPE_REPRESENTATION_RELATIONSHIP ( 'NONE' , 'NONE' ,  #3584, #70 ) ;
#2237 = CARTESIAN_POINT ( 'NONE',  ( 9.867096377477034600, 51.56761150174494900, -1.153797724813211000 ) ) ;
#2238 = ORIENTED_EDGE ( 'NONE', *, *, #1957, .T. ) ;
#2239 = LINE ( 'NONE', #1638, #163 ) ;
#2240 = CARTESIAN_POINT ( 'NONE',  ( 9.956382091762749900, 52.05957497724337200, 1.000000000000000000 ) ) ;
#2241 = ADVANCED_FACE ( 'NONE', ( #647 ), #2358, .F. ) ;
#2242 = CARTESIAN_POINT ( 'NONE',  ( 3.717096377477017800, 17.68116730941341100, -1.153797724813211000 ) ) ;
#2243 = DIRECTION ( 'NONE',  ( -1.000000000000000000, 0.0000000000000000000, -0.0000000000000000000 ) ) ;
#2244 = ORIENTED_EDGE ( 'NONE', *, *, #2084, .F. ) ;
#2245 = CARTESIAN_POINT ( 'NONE',  ( 7.142631605633226900, 34.32483623925853100, 0.0000000000000000000 ) ) ;
#2246 = FACE_OUTER_BOUND ( 'NONE', #641, .T. ) ;
#2247 = APPLICATION_CONTEXT ( 'automotive_design' ) ;
#2248 = AXIS2_PLACEMENT_3D ( 'NONE', #1099, #1939, #805 ) ;
#2249 = VERTEX_POINT ( 'NONE', #3168 ) ;
#2250 = CARTESIAN_POINT ( 'NONE',  ( 10.16227446277608800, 51.51404007317351800, -1.153797724813211000 ) ) ;
#2251 = CYLINDRICAL_SURFACE ( 'NONE', #303, 0.09999999999999939500 ) ;
#2252 = DIRECTION ( 'NONE',  ( 0.0000000000000000000, 0.0000000000000000000, 1.000000000000000000 ) ) ;
#2253 = PRESENTATION_LAYER_ASSIGNMENT (  '', '', ( #1268 ) ) ;
#2254 = EDGE_CURVE ( 'NONE', #3621, #3326, #1403, .T. ) ;
#2255 = ADVANCED_FACE ( 'NONE', ( #3471 ), #1615, .F. ) ;
#2256 = ORIENTED_EDGE ( 'NONE', *, *, #963, .F. ) ;
#2257 = PLANE ( 'NONE',  #3038 ) ;
#2258 = VERTEX_POINT ( 'NONE', #1188 ) ;
#2259 = AXIS2_PLACEMENT_3D ( 'NONE', #791, #1872, #3648 ) ;
#2260 = FACE_OUTER_BOUND ( 'NONE', #2865, .T. ) ;
#2261 = CARTESIAN_POINT ( 'NONE',  ( 0.0000000000000000000, -0.2500000000000002200, 13.89999999999999900 ) ) ;
#2262 = DIRECTION ( 'NONE',  ( 0.0000000000000000000, -0.0000000000000000000, -1.000000000000000000 ) ) ;
#2263 = CLOSED_SHELL ( 'NONE', ( #784, #93, #3378, #3122, #1944, #388 ) ) ;
#2264 = VERTEX_POINT ( 'NONE', #2304 ) ;
#2265 = LINE ( 'NONE', #147, #3156 ) ;
#2266 = ORIENTED_EDGE ( 'NONE', *, *, #1184, .F. ) ;
#2267 = CARTESIAN_POINT ( 'NONE',  ( 12.50000000000003900, 66.07488656977956500, 0.0000000000000000000 ) ) ;
#2268 = PLANE ( 'NONE',  #1881 ) ;
#2269 = VECTOR ( 'NONE', #868, 1000.000000000000000 ) ;
#2270 = VERTEX_POINT ( 'NONE', #3202 ) ;
#2271 = CARTESIAN_POINT ( 'NONE',  ( 10.06227446277608600, 51.51404007317351800, -1.153797724813211000 ) ) ;
#2272 = CARTESIAN_POINT ( 'NONE',  ( 9.956382091762749900, 52.05957497724337200, 13.99999999999999800 ) ) ;
#2273 = ORIENTED_EDGE ( 'NONE', *, *, #1827, .F. ) ;
#2274 = AXIS2_PLACEMENT_3D ( 'NONE', #1574, #2408, #2694 ) ;
#2275 = ORIENTED_EDGE ( 'NONE', *, *, #3367, .T. ) ;
#2276 = DIRECTION ( 'NONE',  ( 1.000000000000000000, 0.0000000000000000000, 0.0000000000000000000 ) ) ;
#2277 = APPLICATION_PROTOCOL_DEFINITION ( 'draft international standard', 'automotive_design', 1998, #1380 ) ;
#2278 = DIRECTION ( 'NONE',  ( 0.0000000000000000000, 0.0000000000000000000, -1.000000000000000000 ) ) ;
#2279 = VECTOR ( 'NONE', #1919, 1000.000000000000000 ) ;
#2280 = PRODUCT_DEFINITION_SHAPE ( 'NONE', 'NONE',  #3653 ) ;
#2281 = PLANE ( 'NONE',  #2772 ) ;
#2282 = DIRECTION ( 'NONE',  ( 2.585743316206813900E-017, 1.424742220818459200E-016, -1.000000000000000000 ) ) ;
#2283 = CYLINDRICAL_SURFACE ( 'NONE', #1725, 0.1000000000000037200 ) ;
#2284 = EDGE_CURVE ( 'NONE', #2235, #2504, #1256, .T. ) ;
#2285 = ADVANCED_FACE ( 'NONE', ( #3160, #2166 ), #578, .T. ) ;
#2286 = DIRECTION ( 'NONE',  ( -0.0000000000000000000, -0.0000000000000000000, 1.000000000000000000 ) ) ;
#2287 = VECTOR ( 'NONE', #1152, 1000.000000000000100 ) ;
#2288 = EDGE_CURVE ( 'NONE', #614, #1566, #2409, .T. ) ;
#2289 = CARTESIAN_POINT ( 'NONE',  ( 0.0000000000000000000, 0.0000000000000000000, 13.89999999999999900 ) ) ;
#2290 = CYLINDRICAL_SURFACE ( 'NONE', #202, 0.5500000000000000400 ) ;
#2291 = AXIS2_PLACEMENT_3D ( 'NONE', #1223, #2093, #939 ) ;
#2292 = CARTESIAN_POINT ( 'NONE',  ( 9.956382091762749900, 52.05957497724337200, 1.000000000000000000 ) ) ;
#2293 = APPLICATION_PROTOCOL_DEFINITION ( 'draft international standard', 'automotive_design', 1998, #1907 ) ;
#2294 = CARTESIAN_POINT ( 'NONE',  ( 0.0000000000000000000, 0.2500000000000000000, 1.100000000000000300 ) ) ;
#2295 = CARTESIAN_POINT ( 'NONE',  ( 0.0000000000000000000, 0.0000000000000000000, 0.0000000000000000000 ) ) ;
#2296 = CARTESIAN_POINT ( 'NONE',  ( 4.185553125891194900, 0.2500000000000002200, 1.100000000000000300 ) ) ;
#2297 = FACE_OUTER_BOUND ( 'NONE', #1732, .T. ) ;
#2298 = ORIENTED_EDGE ( 'NONE', *, *, #992, .T. ) ;
#2299 = DIRECTION ( 'NONE',  ( -1.000000000000000000, 0.0000000000000000000, 0.0000000000000000000 ) ) ;
#2300 = EDGE_CURVE ( 'NONE', #1664, #139, #2716, .T. ) ;
#2301 = CARTESIAN_POINT ( 'NONE',  ( 24.40108794287148400, 0.5000000000000004400, 0.0000000000000000000 ) ) ;
#2302 = DIRECTION ( 'NONE',  ( -0.0000000000000000000, -0.0000000000000000000, -1.000000000000000000 ) ) ;
#2303 = CLOSED_SHELL ( 'NONE', ( #950, #2852, #2195, #2176, #1358, #1037, #2454, #3046, #499, #2749, #1903, #713, #3692, #3415, #3104, #2774, #1966, #1378, #2490, #1597, #840 ) ) ;
#2304 = CARTESIAN_POINT ( 'NONE',  ( 10.42483884017702100, -0.2500000000000002200, 15.00000000000000000 ) ) ;
#2305 = LINE ( 'NONE', #2964, #1698 ) ;
#2306 = PRODUCT_RELATED_PRODUCT_CATEGORY ( 'part', '', ( #3306 ) ) ;
#2307 = DIRECTION ( 'NONE',  ( 0.0000000000000000000, 0.0000000000000000000, 1.000000000000000000 ) ) ;
#2308 = MANIFOLD_SOLID_BREP ( 'Aufsatz-Linear austragen1', #2263 ) ;
#2309 = VERTEX_POINT ( 'NONE', #1196 ) ;
#2310 = ORIENTED_EDGE ( 'NONE', *, *, #295, .F. ) ;
#2311 = FACE_OUTER_BOUND ( 'NONE', #708, .T. ) ;
#2312 =( NAMED_UNIT ( * ) SI_UNIT ( $, .STERADIAN. ) SOLID_ANGLE_UNIT ( ) );
#2313 = LINE ( 'NONE', #1490, #2705 ) ;
#2314 = ORIENTED_EDGE ( 'NONE', *, *, #644, .F. ) ;
#2315 = CARTESIAN_POINT ( 'NONE',  ( 7.042631605633224500, 34.32483623925853100, 15.00000000000000000 ) ) ;
#2316 = AXIS2_PLACEMENT_3D ( 'NONE', #3598, #3279, #1554 ) ;
#2317 = VECTOR ( 'NONE', #3568, 1000.000000000000000 ) ;
#2318 = VERTEX_POINT ( 'NONE', #2886 ) ;
#2319 = ORIENTED_EDGE ( 'NONE', *, *, #3496, .T. ) ;
#2320 = VERTEX_POINT ( 'NONE', #2956 ) ;
#2321 = ORIENTED_EDGE ( 'NONE', *, *, #536, .T. ) ;
#2322 = CARTESIAN_POINT ( 'NONE',  ( 4.675451074447882300, 1.040834085586084300E-013, 13.89999999999999900 ) ) ;
#2323 = FACE_OUTER_BOUND ( 'NONE', #1452, .T. ) ;
#2324 = DIRECTION ( 'NONE',  ( 0.0000000000000000000, 0.0000000000000000000, -1.000000000000000000 ) ) ;
#2325 = ORIENTED_EDGE ( 'NONE', *, *, #1061, .T. ) ;
#2326 = VECTOR ( 'NONE', #1499, 1000.000000000000000 ) ;
#2327 = AXIS2_PLACEMENT_3D ( 'NONE', #1647, #495, #2496 ) ;
#2328 = EDGE_LOOP ( 'NONE', ( #1350, #900 ) ) ;
#2329 = CARTESIAN_POINT ( 'NONE',  ( 10.91473678873360400, 1.040834085586084300E-013, 15.00000000000000000 ) ) ;
#2330 = DIRECTION ( 'NONE',  ( 0.0000000000000000000, 0.0000000000000000000, 1.000000000000000000 ) ) ;
#2331 = PLANE ( 'NONE',  #26 ) ;
#2332 = AXIS2_PLACEMENT_3D ( 'NONE', #2369, #640, #628 ) ;
#2333 = VECTOR ( 'NONE', #141, 1000.000000000000000 ) ;
#2334 = DIRECTION ( 'NONE',  ( 0.0000000000000000000, 0.0000000000000000000, -1.000000000000000000 ) ) ;
#2335 = EDGE_CURVE ( 'NONE', #1042, #1576, #1172, .T. ) ;
#2336 = SURFACE_SIDE_STYLE ('',( #3357 ) ) ;
#2337 = DIRECTION ( 'NONE',  ( 1.000000000000000000, 0.0000000000000000000, 0.0000000000000000000 ) ) ;
#2338 = AXIS2_PLACEMENT_3D ( 'NONE', #1693, #307, #2337 ) ;
#2339 = CARTESIAN_POINT ( 'NONE',  ( 0.5081678060484401400, 0.0000000000000000000, 15.00000000000000000 ) ) ;
#2340 = DIRECTION ( 'NONE',  ( 0.0000000000000000000, 0.0000000000000000000, -1.000000000000000000 ) ) ;
#2341 = VERTEX_POINT ( 'NONE', #2427 ) ;
#2342 = CARTESIAN_POINT ( 'NONE',  ( 10.91473678873360400, 0.2500000000000000000, 1.100000000000000300 ) ) ;
#2343 = DIRECTION ( 'NONE',  ( 1.000000000000000000, 0.0000000000000000000, 0.0000000000000000000 ) ) ;
#2344 = LINE ( 'NONE', #562, #2961 ) ;
#2345 = VERTEX_POINT ( 'NONE', #2668 ) ;
#2346 = DIRECTION ( 'NONE',  ( 0.0000000000000000000, 1.000000000000000000, 0.0000000000000000000 ) ) ;
#2347 = CIRCLE ( 'NONE', #843, 0.1000000000000000100 ) ;
#2348 = AXIS2_PLACEMENT_3D ( 'NONE', #3393, #3088, #2221 ) ;
#2349 = DIRECTION ( 'NONE',  ( 1.000000000000000000, 4.760461918643515700E-019, 0.0000000000000000000 ) ) ;
#2350 = DIRECTION ( 'NONE',  ( -1.000000000000000000, 0.0000000000000000000, 0.0000000000000000000 ) ) ;
#2351 = EDGE_CURVE ( 'NONE', #2504, #2235, #2940, .T. ) ;
#2352 = ORIENTED_EDGE ( 'NONE', *, *, #1491, .T. ) ;
#2353 = ORIENTED_EDGE ( 'NONE', *, *, #2690, .F. ) ;
#2354 = LINE ( 'NONE', #1788, #2212 ) ;
#2355 = EDGE_CURVE ( 'NONE', #2367, #1856, #2400, .T. ) ;
#2356 = SHAPE_REPRESENTATION ( 'FinRay', ( #299, #2914, #317, #515, #711, #895, #3120 ), #2359 ) ;
#2357 = UNCERTAINTY_MEASURE_WITH_UNIT (LENGTH_MEASURE( 1.000000000000000100E-005 ), #492, 'distance_accuracy_value', 'NONE');
#2358 = PLANE ( 'NONE',  #1592 ) ;
#2359 =( GEOMETRIC_REPRESENTATION_CONTEXT ( 3 ) GLOBAL_UNCERTAINTY_ASSIGNED_CONTEXT ( ( #294 ) ) GLOBAL_UNIT_ASSIGNED_CONTEXT ( ( #1589, #3620, #1891 ) ) REPRESENTATION_CONTEXT ( 'NONE', 'WORKASPACE' ) );
#2360 = CIRCLE ( 'NONE', #3027, 0.5000000000000004400 ) ;
#2361 = ORIENTED_EDGE ( 'NONE', *, *, #397, .F. ) ;
#2362 = ORIENTED_EDGE ( 'NONE', *, *, #1733, .F. ) ;
#2363 = DIRECTION ( 'NONE',  ( 1.000000000000000000, 0.0000000000000000000, 0.0000000000000000000 ) ) ;
#2364 = VECTOR ( 'NONE', #2193, 1000.000000000000000 ) ;
#2365 = CARTESIAN_POINT ( 'NONE',  ( 4.185553125891194900, 0.2500000000000002200, 15.00000000000000000 ) ) ;
#2366 = CARTESIAN_POINT ( 'NONE',  ( 0.5989120571285172500, 0.5000000000000004400, 0.0000000000000000000 ) ) ;
#2367 = VERTEX_POINT ( 'NONE', #2017 ) ;
#2368 = CYLINDRICAL_SURFACE ( 'NONE', #631, 0.5500000000000000400 ) ;
#2369 = CARTESIAN_POINT ( 'NONE',  ( 9.867096377477034600, 51.56761150174494900, 1.000000000000000000 ) ) ;
#2370 = CARTESIAN_POINT ( 'NONE',  ( 0.0000000000000000000, 0.0000000000000000000, 13.89999999999999900 ) ) ;
#2371 = ORIENTED_EDGE ( 'NONE', *, *, #489, .F. ) ;
#2372 = CIRCLE ( 'NONE', #263, 0.4999999999999978400 ) ;
#2373 = AXIS2_PLACEMENT_3D ( 'NONE', #1550, #979, #2138 ) ;
#2374 = EDGE_CURVE ( 'NONE', #1354, #1122, #1611, .T. ) ;
#2375 = VECTOR ( 'NONE', #1170, 1000.000000000000000 ) ;
#2376 = DIRECTION ( 'NONE',  ( -1.000000000000000000, 0.0000000000000000000, 0.0000000000000000000 ) ) ;
#2377 = DIRECTION ( 'NONE',  ( 0.0000000000000000000, 0.0000000000000000000, 1.000000000000000000 ) ) ;
#2378 = CARTESIAN_POINT ( 'NONE',  ( 4.127810663191303900, 17.18920383391498100, 0.9999999999999956700 ) ) ;
#2379 = AXIS2_PLACEMENT_3D ( 'NONE', #1844, #1752, #3470 ) ;
#2380 = CARTESIAN_POINT ( 'NONE',  ( 0.0000000000000000000, 0.0000000000000000000, 13.89999999999999900 ) ) ;
#2381 = EDGE_CURVE ( 'NONE', #1122, #917, #56, .T. ) ;
#2382 = ORIENTED_EDGE ( 'NONE', *, *, #81, .T. ) ;
#2383 = PLANE ( 'NONE',  #293 ) ;
#2384 = DIRECTION ( 'NONE',  ( 0.0000000000000000000, 0.0000000000000000000, 1.000000000000000000 ) ) ;
#2385 = CIRCLE ( 'NONE', #456, 0.5500000000000000400 ) ;
#2386 = DIRECTION ( 'NONE',  ( 0.0000000000000000000, 0.0000000000000000000, -1.000000000000000000 ) ) ;
#2387 = CARTESIAN_POINT ( 'NONE',  ( 11.92423599375645100, 51.70243212010051100, 1.000000000000000900 ) ) ;
#2388 = EDGE_LOOP ( 'NONE', ( #3484, #1622, #1768, #3446 ) ) ;
#2389 = CARTESIAN_POINT ( 'NONE',  ( 10.42483884017702100, -0.2500000000000002200, 13.89999999999999900 ) ) ;
#2390 = CARTESIAN_POINT ( 'NONE',  ( 4.675451074447882300, 1.040834085586084300E-013, 1.100000000000000300 ) ) ;
#2391 = AXIS2_PLACEMENT_3D ( 'NONE', #2045, #897, #3287 ) ;
#2392 = EDGE_LOOP ( 'NONE', ( #2043, #3003, #2555, #1303 ) ) ;
#2393 = ADVANCED_FACE ( 'NONE', ( #3023 ), #996, .F. ) ;
#2394 = EDGE_LOOP ( 'NONE', ( #2770, #2927, #2603, #1621 ) ) ;
#2395 = LINE ( 'NONE', #1387, #312 ) ;
#2396 = PRODUCT_DEFINITION_SHAPE ( 'NONE', 'NONE',  #3729 ) ;
#2397 = ORIENTED_EDGE ( 'NONE', *, *, #2474, .F. ) ;
#2398 = DIRECTION ( 'NONE',  ( 0.0000000000000000000, 0.0000000000000000000, 1.000000000000000000 ) ) ;
#2399 = CARTESIAN_POINT ( 'NONE',  ( -0.2500000000000000000, 0.0000000000000000000, 13.89999999999999900 ) ) ;
#2400 = CIRCLE ( 'NONE', #327, 0.5500000000000000400 ) ;
#2401 = EDGE_CURVE ( 'NONE', #1286, #2258, #1297, .T. ) ;
#2402 =( GEOMETRIC_REPRESENTATION_CONTEXT ( 3 ) GLOBAL_UNCERTAINTY_ASSIGNED_CONTEXT ( ( #848 ) ) GLOBAL_UNIT_ASSIGNED_CONTEXT ( ( #1321, #480, #1066 ) ) REPRESENTATION_CONTEXT ( 'NONE', 'WORKASPACE' ) );
#2403 = CIRCLE ( 'NONE', #3549, 0.2500000000000002200 ) ;
#2404 = ORIENTED_EDGE ( 'NONE', *, *, #1784, .F. ) ;
#2405 = DIRECTION ( 'NONE',  ( 0.0000000000000000000, 0.0000000000000000000, 1.000000000000000000 ) ) ;
#2406 = CARTESIAN_POINT ( 'NONE',  ( 16.66412455446282000, -0.2500000000000002200, 13.89999999999999900 ) ) ;
#2407 = DIRECTION ( 'NONE',  ( -0.0000000000000000000, -0.0000000000000000000, -1.000000000000000000 ) ) ;
#2408 = DIRECTION ( 'NONE',  ( 0.0000000000000000000, 0.0000000000000000000, 1.000000000000000000 ) ) ;
#2409 = LINE ( 'NONE', #2922, #2983 ) ;
#2410 = EDGE_CURVE ( 'NONE', #1362, #3211, #2164, .T. ) ;
#2411 = ORIENTED_EDGE ( 'NONE', *, *, #1733, .T. ) ;
#2412 = ORIENTED_EDGE ( 'NONE', *, *, #2868, .T. ) ;
#2413 = AXIS2_PLACEMENT_3D ( 'NONE', #491, #3098, #1088 ) ;
#2414 = ORIENTED_EDGE ( 'NONE', *, *, #1658, .F. ) ;
#2415 = ORIENTED_EDGE ( 'NONE', *, *, #154, .T. ) ;
#2416 = CARTESIAN_POINT ( 'NONE',  ( 6.658167806048457000, 33.88644419233153100, 0.0000000000000000000 ) ) ;
#2417 = CIRCLE ( 'NONE', #387, 0.09999999999999766000 ) ;
#2418 = ORIENTED_EDGE ( 'NONE', *, *, #3308, .F. ) ;
#2419 = CARTESIAN_POINT ( 'NONE',  ( 4.675451074447882300, 1.040834085586084300E-013, 15.00000000000000000 ) ) ;
#2420 = ORIENTED_EDGE ( 'NONE', *, *, #3703, .F. ) ;
#2421 = LINE ( 'NONE', #2951, #872 ) ;
#2422 = CARTESIAN_POINT ( 'NONE',  ( 4.675451074447882300, 1.040834085586084300E-013, 13.89999999999999900 ) ) ;
#2423 = ADVANCED_FACE ( 'NONE', ( #1398 ), #1985, .F. ) ;
#2424 = PLANE ( 'NONE',  #1858 ) ;
#2425 = ORIENTED_EDGE ( 'NONE', *, *, #3548, .F. ) ;
#2426 = AXIS2_PLACEMENT_3D ( 'NONE', #1645, #3676, #1950 ) ;
#2427 = CARTESIAN_POINT ( 'NONE',  ( 11.01473678873360200, 1.040956550265999000E-013, 13.89999999999999900 ) ) ;
#2428 = ORIENTED_EDGE ( 'NONE', *, *, #669, .F. ) ;
#2429 = DIRECTION ( 'NONE',  ( 0.0000000000000000000, 0.0000000000000000000, -1.000000000000000000 ) ) ;
#2430 = EDGE_CURVE ( 'NONE', #1765, #2608, #857, .T. ) ;
#2431 = EDGE_CURVE ( 'NONE', #2824, #315, #2075, .T. ) ;
#2432 = CARTESIAN_POINT ( 'NONE',  ( 10.91473678873360400, 1.040834085586084300E-013, 13.89999999999999900 ) ) ;
#2433 = PRODUCT_RELATED_PRODUCT_CATEGORY ( 'part', '', ( #1525 ) ) ;
#2434 = SURFACE_STYLE_USAGE ( .BOTH. , #2703 ) ;
#2435 = PLANE ( 'NONE',  #2274 ) ;
#2436 = VERTEX_POINT ( 'NONE', #2569 ) ;
#2437 = VECTOR ( 'NONE', #2492, 1000.000000000000000 ) ;
#2438 = ORIENTED_EDGE ( 'NONE', *, *, #3097, .T. ) ;
#2439 = EDGE_LOOP ( 'NONE', ( #1850, #1147, #228, #2987 ) ) ;
#2440 = ADVANCED_FACE ( 'NONE', ( #550 ), #232, .F. ) ;
#2441 = DIRECTION ( 'NONE',  ( -1.000000000000000000, 0.0000000000000000000, 0.0000000000000000000 ) ) ;
#2442 = FACE_OUTER_BOUND ( 'NONE', #3029, .T. ) ;
#2443 = CARTESIAN_POINT ( 'NONE',  ( 10.91473678873360400, 1.040834085586084300E-013, 13.89999999999999900 ) ) ;
#2444 = CARTESIAN_POINT ( 'NONE',  ( 17.25402250301943100, 4.164560989143484800E-014, 1.100000000000000300 ) ) ;
#2445 =( NAMED_UNIT ( * ) SI_UNIT ( $, .STERADIAN. ) SOLID_ANGLE_UNIT ( ) );
#2446 = ORIENTED_EDGE ( 'NONE', *, *, #3548, .T. ) ;
#2447 = ORIENTED_EDGE ( 'NONE', *, *, #1231, .F. ) ;
#2448 = FACE_OUTER_BOUND ( 'NONE', #3718, .T. ) ;
#2449 = AXIS2_PLACEMENT_3D ( 'NONE', #272, #3056, #798 ) ;
#2450 = CARTESIAN_POINT ( 'NONE',  ( 0.4898979485566390400, 0.2500000000000002200, 1.100000000000000300 ) ) ;
#2451 = ORIENTED_EDGE ( 'NONE', *, *, #2933, .F. ) ;
#2452 = ORIENTED_EDGE ( 'NONE', *, *, #1579, .F. ) ;
#2453 = AXIS2_PLACEMENT_3D ( 'NONE', #926, #3490, #2059 ) ;
#2454 = ADVANCED_FACE ( 'NONE', ( #1031 ), #2760, .T. ) ;
#2455 = EDGE_LOOP ( 'NONE', ( #2802, #3700, #716, #999 ) ) ;
#2456 = LINE ( 'NONE', #1367, #2364 ) ;
#2457 = CARTESIAN_POINT ( 'NONE',  ( 0.0000000000000000000, 0.0000000000000000000, 0.0000000000000000000 ) ) ;
#2458 = DIRECTION ( 'NONE',  ( -1.000000000000000000, 0.0000000000000000000, 0.0000000000000000000 ) ) ;
#2459 = EDGE_CURVE ( 'NONE', #2489, #3409, #1210, .T. ) ;
#2460 = ORIENTED_EDGE ( 'NONE', *, *, #974, .F. ) ;
#2461 = VERTEX_POINT ( 'NONE', #3016 ) ;
#2462 = PRESENTATION_LAYER_ASSIGNMENT (  '', '', ( #1325 ) ) ;
#2463 = FACE_OUTER_BOUND ( 'NONE', #144, .T. ) ;
#2464 = DIRECTION ( 'NONE',  ( 0.1785714285714290700, 0.9839269509968507900, 0.0000000000000000000 ) ) ;
#2465 = ORIENTED_EDGE ( 'NONE', *, *, #519, .F. ) ;
#2466 = DIRECTION ( 'NONE',  ( -0.0000000000000000000, -0.0000000000000000000, -1.000000000000000000 ) ) ;
#2467 = LINE ( 'NONE', #757, #1269 ) ;
#2468 = CIRCLE ( 'NONE', #2332, 0.5000000000000004400 ) ;
#2469 = DIRECTION ( 'NONE',  ( 1.000000000000000000, 0.0000000000000000000, 0.0000000000000000000 ) ) ;
#2470 = PRODUCT ( 'FinRay', 'FinRay', '', ( #254 ) ) ;
#2471 = AXIS2_PLACEMENT_3D ( 'NONE', #1685, #468, #3178 ) ;
#2472 = ADVANCED_FACE ( 'NONE', ( #1703 ), #643, .T. ) ;
#2473 = UNCERTAINTY_MEASURE_WITH_UNIT (LENGTH_MEASURE( 1.000000000000000100E-005 ), #1734, 'distance_accuracy_value', 'NONE');
#2474 = EDGE_CURVE ( 'NONE', #2320, #2805, #3512, .T. ) ;
#2475 = DIRECTION ( 'NONE',  ( 0.0000000000000000000, 0.0000000000000000000, 1.000000000000000000 ) ) ;
#2476 = DIRECTION ( 'NONE',  ( 0.1785714285714290700, 0.9839269509968507900, 0.0000000000000000000 ) ) ;
#2477 = ORIENTED_EDGE ( 'NONE', *, *, #3343, .F. ) ;
#2478 = EDGE_CURVE ( 'NONE', #498, #1673, #2265, .T. ) ;
#2479 = VECTOR ( 'NONE', #3151, 1000.000000000000000 ) ;
#2480 =( NAMED_UNIT ( * ) PLANE_ANGLE_UNIT ( ) SI_UNIT ( $, .RADIAN. ) );
#2481 = AXIS2_PLACEMENT_3D ( 'NONE', #2387, #666, #1787 ) ;
#2482 = ORIENTED_EDGE ( 'NONE', *, *, #1314, .F. ) ;
#2483 = DIRECTION ( 'NONE',  ( 1.000000000000000000, 0.0000000000000000000, 0.0000000000000000000 ) ) ;
#2484 = PLANE ( 'NONE',  #309 ) ;
#2485 = VERTEX_POINT ( 'NONE', #2108 ) ;
#2486 = DIRECTION ( 'NONE',  ( 0.0000000000000000000, 0.0000000000000000000, -1.000000000000000000 ) ) ;
#2487 = VERTEX_POINT ( 'NONE', #2154 ) ;
#2488 = LINE ( 'NONE', #3135, #1704 ) ;
#2489 = VERTEX_POINT ( 'NONE', #2416 ) ;
#2490 = ADVANCED_FACE ( 'NONE', ( #143, #100 ), #2696, .T. ) ;
#2491 =( NAMED_UNIT ( * ) SI_UNIT ( $, .STERADIAN. ) SOLID_ANGLE_UNIT ( ) );
#2492 = DIRECTION ( 'NONE',  ( 0.0000000000000000000, 0.0000000000000000000, 1.000000000000000000 ) ) ;
#2493 = CYLINDRICAL_SURFACE ( 'NONE', #3709, 0.09999999999999939500 ) ;
#2494 = VECTOR ( 'NONE', #3069, 999.9999999999998900 ) ;
#2495 = ORIENTED_EDGE ( 'NONE', *, *, #23, .T. ) ;
#2496 = DIRECTION ( 'NONE',  ( -1.000000000000000000, 0.0000000000000000000, 0.0000000000000000000 ) ) ;
#2497 = ORIENTED_EDGE ( 'NONE', *, *, #17, .T. ) ;
#2498 = VECTOR ( 'NONE', #2600, 1000.000000000000000 ) ;
#2499 = EDGE_CURVE ( 'NONE', #611, #3180, #1886, .T. ) ;
#2500 = ORIENTED_EDGE ( 'NONE', *, *, #3576, .T. ) ;
#2501 = CARTESIAN_POINT ( 'NONE',  ( 9.867096377477034600, 51.56761150174494900, -1.153797724813211000 ) ) ;
#2502 = ORIENTED_EDGE ( 'NONE', *, *, #1440, .T. ) ;
#2503 = ORIENTED_EDGE ( 'NONE', *, *, #3685, .F. ) ;
#2504 = VERTEX_POINT ( 'NONE', #1245 ) ;
#2505 = CARTESIAN_POINT ( 'NONE',  ( 0.5500000000000000400, 0.0000000000000000000, 13.89999999999999900 ) ) ;
#2506 = CARTESIAN_POINT ( 'NONE',  ( 12.50000000000003900, 68.87488656977954800, 15.00000000000000000 ) ) ;
#2507 = LINE ( 'NONE', #209, #1489 ) ;
#2508 = DIRECTION ( 'NONE',  ( 1.000000000000000000, 0.0000000000000000000, 0.0000000000000000000 ) ) ;
#2509 = ORIENTED_EDGE ( 'NONE', *, *, #867, .T. ) ;
#2510 = ORIENTED_EDGE ( 'NONE', *, *, #2355, .F. ) ;
#2511 = DIRECTION ( 'NONE',  ( 2.585743316206813900E-017, 1.424742220818459200E-016, -1.000000000000000000 ) ) ;
#2512 = APPLICATION_CONTEXT ( 'automotive_design' ) ;
#2513 = VECTOR ( 'NONE', #3638, 1000.000000000000000 ) ;
#2514 = ORIENTED_EDGE ( 'NONE', *, *, #2228, .T. ) ;
#2515 = ADVANCED_FACE ( 'NONE', ( #1845 ), #2493, .F. ) ;
#2516 = CARTESIAN_POINT ( 'NONE',  ( 10.36709637747703300, 51.56761150174494900, -1.153797724813211000 ) ) ;
#2517 = CARTESIAN_POINT ( 'NONE',  ( 7.042631605633224500, 34.32483623925853100, 0.0000000000000000000 ) ) ;
#2518 = PLANE ( 'NONE',  #3272 ) ;
#2519 = CARTESIAN_POINT ( 'NONE',  ( 10.16227446277608800, 51.51404007317351800, -1.153797724813211000 ) ) ;
#2520 = DIRECTION ( 'NONE',  ( 0.0000000000000000000, 1.000000000000000000, 0.0000000000000000000 ) ) ;
#2521 = FILL_AREA_STYLE_COLOUR ( '', #2687 ) ;
#2522 = CARTESIAN_POINT ( 'NONE',  ( 0.5081678060484401400, 0.0000000000000000000, 15.00000000000000000 ) ) ;
#2523 = AXIS2_PLACEMENT_3D ( 'NONE', #3695, #923, #1769 ) ;
#2524 = CARTESIAN_POINT ( 'NONE',  ( 0.1000000000000000100, 1.224646799147353300E-017, 1.100000000000000300 ) ) ;
#2525 = PRODUCT_DEFINITION_SHAPE ( 'NONE', 'NONE',  #1960 ) ;
#2526 = CARTESIAN_POINT ( 'NONE',  ( 7.042631605633224500, 34.32483623925853100, 0.0000000000000000000 ) ) ;
#2527 = AXIS2_PLACEMENT_3D ( 'NONE', #1639, #1353, #3361 ) ;
#2528 = CARTESIAN_POINT ( 'NONE',  ( 6.747453520334172300, 34.37840766782996100, 15.00000000000000000 ) ) ;
#2529 = CIRCLE ( 'NONE', #529, 0.5499999999999983800 ) ;
#2530 = EDGE_CURVE ( 'NONE', #1677, #2119, #2543, .T. ) ;
#2531 = ADVANCED_FACE ( 'NONE', ( #907 ), #1657, .F. ) ;
#2532 = CARTESIAN_POINT ( 'NONE',  ( 4.675451074447882300, 1.040834085586084300E-013, 1.100000000000000300 ) ) ;
#2533 = AXIS2_PLACEMENT_3D ( 'NONE', #60, #1213, #655 ) ;
#2534 = DIRECTION ( 'NONE',  ( 0.0000000000000000000, 0.0000000000000000000, 1.000000000000000000 ) ) ;
#2535 = ORIENTED_EDGE ( 'NONE', *, *, #3270, .F. ) ;
#2536 = DIRECTION ( 'NONE',  ( -1.000000000000000000, 0.0000000000000000000, 0.0000000000000000000 ) ) ;
#2537 = ORIENTED_EDGE ( 'NONE', *, *, #489, .T. ) ;
#2538 = CIRCLE ( 'NONE', #2561, 0.5500000000000001600 ) ;
#2539 = FACE_OUTER_BOUND ( 'NONE', #567, .T. ) ;
#2540 = DIRECTION ( 'NONE',  ( 1.000000000000000000, 0.0000000000000000000, 0.0000000000000000000 ) ) ;
#2541 = CARTESIAN_POINT ( 'NONE',  ( 0.0000000000000000000, -0.2500000000000002200, 15.00000000000000000 ) ) ;
#2542 = VERTEX_POINT ( 'NONE', #977 ) ;
#2543 = LINE ( 'NONE', #2450, #1080 ) ;
#2544 = VERTEX_POINT ( 'NONE', #1255 ) ;
#2545 = AXIS2_PLACEMENT_3D ( 'NONE', #215, #2534, #3395 ) ;
#2546 = CARTESIAN_POINT ( 'NONE',  ( 9.867096377477034600, 51.56761150174494900, 13.99999999999999800 ) ) ;
#2547 = EDGE_LOOP ( 'NONE', ( #883, #2222, #2219, #2256 ) ) ;
#2548 =( NAMED_UNIT ( * ) SI_UNIT ( $, .STERADIAN. ) SOLID_ANGLE_UNIT ( ) );
#2549 = ORIENTED_EDGE ( 'NONE', *, *, #922, .T. ) ;
#2550 = DIRECTION ( 'NONE',  ( 0.0000000000000000000, 0.0000000000000000000, 1.000000000000000000 ) ) ;
#2551 = VECTOR ( 'NONE', #3141, 1000.000000000000000 ) ;
#2552 = EDGE_CURVE ( 'NONE', #1576, #2345, #453, .T. ) ;
#2553 = ADVANCED_FACE ( 'NONE', ( #2311 ), #1124, .F. ) ;
#2554 = ORIENTED_EDGE ( 'NONE', *, *, #753, .T. ) ;
#2555 = ORIENTED_EDGE ( 'NONE', *, *, #615, .T. ) ;
#2556 = CIRCLE ( 'NONE', #3307, 0.5000000000000013300 ) ;
#2557 = DIRECTION ( 'NONE',  ( 0.0000000000000000000, 0.0000000000000000000, -1.000000000000000000 ) ) ;
#2558 = EDGE_CURVE ( 'NONE', #509, #2489, #229, .T. ) ;
#2559 = SHAPE_DEFINITION_REPRESENTATION ( #402, #2356 ) ;
#2560 = PRODUCT_DEFINITION ( 'UNKNOWN', '', #1901, #2999 ) ;
#2561 = AXIS2_PLACEMENT_3D ( 'NONE', #2432, #2405, #419 ) ;
#2562 = ORIENTED_EDGE ( 'NONE', *, *, #2971, .T. ) ;
#2563 = SURFACE_STYLE_FILL_AREA ( #1916 ) ;
#2564 = DIRECTION ( 'NONE',  ( 1.000000000000000000, 0.0000000000000000000, 0.0000000000000000000 ) ) ;
#2565 = DIRECTION ( 'NONE',  ( 0.0000000000000000000, -1.000000000000000000, 0.0000000000000000000 ) ) ;
#2566 = VECTOR ( 'NONE', #2825, 1000.000000000000000 ) ;
#2567 = PLANE ( 'NONE',  #2948 ) ;
#2568 = CIRCLE ( 'NONE', #3166, 0.2500000000000002200 ) ;
#2569 = CARTESIAN_POINT ( 'NONE',  ( 0.1000000000000000100, 1.224646799147353300E-017, 13.89999999999999900 ) ) ;
#2570 = DIRECTION ( 'NONE',  ( -0.0000000000000000000, -0.0000000000000000000, -1.000000000000000000 ) ) ;
#2571 = CARTESIAN_POINT ( 'NONE',  ( 9.867096377477034600, 51.56761150174494900, 0.0000000000000000000 ) ) ;
#2572 = ADVANCED_FACE ( 'NONE', ( #3064 ), #413, .T. ) ;
#2573 = SURFACE_STYLE_USAGE ( .BOTH. , #3126 ) ;
#2574 = AXIS2_PLACEMENT_3D ( 'NONE', #1386, #2557, #3412 ) ;
#2575 = ORIENTED_EDGE ( 'NONE', *, *, #3453, .T. ) ;
#2576 = EDGE_CURVE ( 'NONE', #2988, #1286, #3234, .T. ) ;
#2577 = LINE ( 'NONE', #264, #3146 ) ;
#2578 =( GEOMETRIC_REPRESENTATION_CONTEXT ( 3 ) GLOBAL_UNCERTAINTY_ASSIGNED_CONTEXT ( ( #2184 ) ) GLOBAL_UNIT_ASSIGNED_CONTEXT ( ( #1843, #3545, #1822 ) ) REPRESENTATION_CONTEXT ( 'NONE', 'WORKASPACE' ) );
#2579 = DIRECTION ( 'NONE',  ( 0.0000000000000000000, 0.0000000000000000000, -1.000000000000000000 ) ) ;
#2580 = ORIENTED_EDGE ( 'NONE', *, *, #262, .F. ) ;
#2581 = DIRECTION ( 'NONE',  ( 0.0000000000000000000, 0.0000000000000000000, 1.000000000000000000 ) ) ;
#2582 = AXIS2_PLACEMENT_3D ( 'NONE', #3504, #94, #2984 ) ;
#2583 = FACE_OUTER_BOUND ( 'NONE', #1434, .T. ) ;
#2584 = ORIENTED_EDGE ( 'NONE', *, *, #201, .F. ) ;
#2585 = DIRECTION ( 'NONE',  ( 0.9839269509968504600, -0.1785714285714303200, 0.0000000000000000000 ) ) ;
#2586 = ORIENTED_EDGE ( 'NONE', *, *, #1896, .T. ) ;
#2587 = EDGE_LOOP ( 'NONE', ( #587, #2549, #2846, #3673 ) ) ;
#2588 = CIRCLE ( 'NONE', #2259, 0.1000000000000000100 ) ;
#2589 = CIRCLE ( 'NONE', #3101, 0.1000000000000000100 ) ;
#2590 = ORIENTED_EDGE ( 'NONE', *, *, #2813, .T. ) ;
#2591 = DIRECTION ( 'NONE',  ( -0.0000000000000000000, -0.0000000000000000000, -1.000000000000000000 ) ) ;
#2592 = VECTOR ( 'NONE', #1460, 1000.000000000000000 ) ;
#2593 = ORIENTED_EDGE ( 'NONE', *, *, #40, .F. ) ;
#2594 = ORIENTED_EDGE ( 'NONE', *, *, #739, .F. ) ;
#2595 = AXIS2_PLACEMENT_3D ( 'NONE', #3704, #2570, #2788 ) ;
#2596 = ORIENTED_EDGE ( 'NONE', *, *, #1246, .F. ) ;
#2597 = CARTESIAN_POINT ( 'NONE',  ( 0.0000000000000000000, 0.2500000000000002200, 1.100000000000000300 ) ) ;
#2598 = DIRECTION ( 'NONE',  ( -1.000000000000000000, 0.0000000000000000000, 0.0000000000000000000 ) ) ;
#2599 = CYLINDRICAL_SURFACE ( 'NONE', #2449, 0.4999999999999978400 ) ;
#2600 = DIRECTION ( 'NONE',  ( 0.1785714285714259900, -0.9839269509968512400, 0.0000000000000000000 ) ) ;
#2601 = ORIENTED_EDGE ( 'NONE', *, *, #1290, .F. ) ;
#2602 = DIRECTION ( 'NONE',  ( 0.0000000000000000000, 0.0000000000000000000, 1.000000000000000000 ) ) ;
#2603 = ORIENTED_EDGE ( 'NONE', *, *, #3699, .F. ) ;
#2604 = CIRCLE ( 'NONE', #483, 0.4999999999999987200 ) ;
#2605 = EDGE_CURVE ( 'NONE', #678, #1180, #2670, .T. ) ;
#2606 = MECHANICAL_DESIGN_GEOMETRIC_PRESENTATION_REPRESENTATION (  '', ( #1201 ), #3600 ) ;
#2607 = CARTESIAN_POINT ( 'NONE',  ( 3.922988748490362300, 17.13563240534355700, 15.00000000000000000 ) ) ;
#2608 = VERTEX_POINT ( 'NONE', #3061 ) ;
#2609 = DIRECTION ( 'NONE',  ( -0.0000000000000000000, -0.0000000000000000000, -1.000000000000000000 ) ) ;
#2610 = EDGE_CURVE ( 'NONE', #2210, #614, #2588, .T. ) ;
#2611 = FACE_OUTER_BOUND ( 'NONE', #1046, .T. ) ;
#2612 = ORIENTED_EDGE ( 'NONE', *, *, #2558, .T. ) ;
#2613 = AXIS2_PLACEMENT_3D ( 'NONE', #1260, #365, #1541 ) ;
#2614 = DIRECTION ( 'NONE',  ( -1.000000000000000000, 0.0000000000000000000, 0.0000000000000000000 ) ) ;
#2615 = CARTESIAN_POINT ( 'NONE',  ( 10.42483884017691200, 0.2500000000000000000, 1.100000000000000300 ) ) ;
#2616 = CARTESIAN_POINT ( 'NONE',  ( 0.4898979485566356000, -0.2500000000000002200, 1.100000000000000300 ) ) ;
#2617 = CARTESIAN_POINT ( 'NONE',  ( 0.0000000000000000000, 0.0000000000000000000, 0.0000000000000000000 ) ) ;
#2618 = ORIENTED_EDGE ( 'NONE', *, *, #1056, .T. ) ;
#2619 = PRESENTATION_STYLE_ASSIGNMENT (( #2573 ) ) ;
#2620 = ORIENTED_EDGE ( 'NONE', *, *, #1272, .F. ) ;
#2621 = DIRECTION ( 'NONE',  ( 0.0000000000000000000, 1.000000000000000000, 0.0000000000000000000 ) ) ;
#2622 = DIRECTION ( 'NONE',  ( 0.0000000000000000000, 0.0000000000000000000, 1.000000000000000000 ) ) ;
#2623 = EDGE_CURVE ( 'NONE', #2771, #3158, #2360, .T. ) ;
#2624 = DIRECTION ( 'NONE',  ( 0.0000000000000000000, 0.0000000000000000000, -1.000000000000000000 ) ) ;
#2625 = CARTESIAN_POINT ( 'NONE',  ( 17.15402250301943400, 4.163336342344337000E-014, 1.100000000000000300 ) ) ;
#2626 = EDGE_CURVE ( 'NONE', #3611, #650, #3376, .T. ) ;
#2627 = DIRECTION ( 'NONE',  ( -1.000000000000000000, 0.0000000000000000000, 0.0000000000000000000 ) ) ;
#2628 = FACE_OUTER_BOUND ( 'NONE', #1820, .T. ) ;
#2629 = ORIENTED_EDGE ( 'NONE', *, *, #1555, .F. ) ;
#2630 = VECTOR ( 'NONE', #675, 1000.000000000000000 ) ;
#2631 = EDGE_CURVE ( 'NONE', #2318, #3550, #727, .T. ) ;
#2632 = EDGE_LOOP ( 'NONE', ( #350, #2700 ) ) ;
#2633 = VECTOR ( 'NONE', #484, 1000.000000000000000 ) ;
#2634 = ORIENTED_EDGE ( 'NONE', *, *, #1187, .T. ) ;
#2635 = ORIENTED_EDGE ( 'NONE', *, *, #806, .F. ) ;
#2636 = CARTESIAN_POINT ( 'NONE',  ( 4.675451074447882300, 1.040834085586084300E-013, 1.100000000000000300 ) ) ;
#2637 = ORIENTED_EDGE ( 'NONE', *, *, #323, .T. ) ;
#2638 = CARTESIAN_POINT ( 'NONE',  ( 0.0000000000000000000, -0.2500000000000002200, 0.0000000000000000000 ) ) ;
#2639 = VECTOR ( 'NONE', #2005, 1000.000000000000000 ) ;
#2640 = EDGE_LOOP ( 'NONE', ( #804, #518, #3190, #3506 ) ) ;
#2641 = CARTESIAN_POINT ( 'NONE',  ( 3.627810663191302500, 17.18920383391498100, 0.0000000000000000000 ) ) ;
#2642 = ORIENTED_EDGE ( 'NONE', *, *, #1875, .F. ) ;
#2643 = LINE ( 'NONE', #3232, #1538 ) ;
#2644 = AXIS2_PLACEMENT_3D ( 'NONE', #849, #1680, #1719 ) ;
#2645 = CARTESIAN_POINT ( 'NONE',  ( 0.5989120571285172500, 0.5000000000000004400, 15.00000000000000000 ) ) ;
#2646 = ORIENTED_EDGE ( 'NONE', *, *, #2864, .F. ) ;
#2647 = EDGE_CURVE ( 'NONE', #3663, #3025, #1753, .T. ) ;
#2648 = CARTESIAN_POINT ( 'NONE',  ( 4.022988748490366400, 17.13563240534355700, 13.99999999999999300 ) ) ;
#2649 = DIRECTION ( 'NONE',  ( 2.154786096838998400E-017, 1.187285184015379800E-016, -1.000000000000000000 ) ) ;
#2650 = CIRCLE ( 'NONE', #2000, 0.2500000000000002200 ) ;
#2651 = LINE ( 'NONE', #2976, #2692 ) ;
#2652 = EDGE_CURVE ( 'NONE', #2214, #2258, #3426, .T. ) ;
#2653 = FILL_AREA_STYLE_COLOUR ( '', #2110 ) ;
#2654 = AXIS2_PLACEMENT_3D ( 'NONE', #2009, #3479, #882 ) ;
#2655 = CARTESIAN_POINT ( 'NONE',  ( 3.538524948905587200, 16.69724035841655400, 0.9999999999999956700 ) ) ;
#2656 = DIRECTION ( 'NONE',  ( 0.0000000000000000000, 0.0000000000000000000, 1.000000000000000000 ) ) ;
#2657 = VECTOR ( 'NONE', #30, 1000.000000000000000 ) ;
#2658 = ORIENTED_EDGE ( 'NONE', *, *, #728, .F. ) ;
#2659 = CIRCLE ( 'NONE', #3461, 0.1000000000000028600 ) ;
#2660 = AXIS2_PLACEMENT_3D ( 'NONE', #3133, #1121, #1327 ) ;
#2661 = EDGE_CURVE ( 'NONE', #1746, #1581, #2072, .T. ) ;
#2662 = CARTESIAN_POINT ( 'NONE',  ( 9.867096377477034600, 51.56761150174494900, 15.00000000000000000 ) ) ;
#2663 = ORIENTED_EDGE ( 'NONE', *, *, #218, .T. ) ;
#2664 = CIRCLE ( 'NONE', #275, 0.4999999999999987200 ) ;
#2665 = EDGE_LOOP ( 'NONE', ( #1929, #2298, #3250, #1626, #3666 ) ) ;
#2666 = EDGE_CURVE ( 'NONE', #948, #558, #3507, .T. ) ;
#2667 = ORIENTED_EDGE ( 'NONE', *, *, #1699, .T. ) ;
#2668 = CARTESIAN_POINT ( 'NONE',  ( 10.36473678873360300, 1.040834085586084300E-013, 0.0000000000000000000 ) ) ;
#2669 = AXIS2_PLACEMENT_3D ( 'NONE', #1653, #1371, #3682 ) ;
#2670 = LINE ( 'NONE', #2516, #361 ) ;
#2671 = EDGE_LOOP ( 'NONE', ( #177, #1804, #1854, #945 ) ) ;
#2672 = LINE ( 'NONE', #1395, #3664 ) ;
#2673 = ORIENTED_EDGE ( 'NONE', *, *, #3403, .F. ) ;
#2674 = DIRECTION ( 'NONE',  ( -0.0000000000000000000, -0.0000000000000000000, 1.000000000000000000 ) ) ;
#2675 = DIRECTION ( 'NONE',  ( -1.000000000000000000, 0.0000000000000000000, 0.0000000000000000000 ) ) ;
#2676 = EDGE_LOOP ( 'NONE', ( #28, #3417, #1659, #1437, #859, #2634, #2029, #3033, #698, #1993, #1144, #3010, #2112 ) ) ;
#2677 = ORIENTED_EDGE ( 'NONE', *, *, #2401, .T. ) ;
#2678 = CARTESIAN_POINT ( 'NONE',  ( 6.747453520334172300, 34.37840766782996100, 13.99999999999999800 ) ) ;
#2679 = ORIENTED_EDGE ( 'NONE', *, *, #644, .T. ) ;
#2680 = VECTOR ( 'NONE', #1583, 1000.000000000000000 ) ;
#2681 = CARTESIAN_POINT ( 'NONE',  ( 0.0000000000000000000, 0.0000000000000000000, 1.100000000000000300 ) ) ;
#2682 = CARTESIAN_POINT ( 'NONE',  ( 0.0000000000000000000, 0.2500000000000002200, 15.00000000000000000 ) ) ;
#2683 = ORIENTED_EDGE ( 'NONE', *, *, #1179, .F. ) ;
#2684 = SURFACE_STYLE_USAGE ( .BOTH. , #76 ) ;
#2685 = EDGE_LOOP ( 'NONE', ( #1797, #1038 ) ) ;
#2686 = FACE_OUTER_BOUND ( 'NONE', #870, .T. ) ;
#2687 = COLOUR_RGB ( '',0.7921568627450980000, 0.8196078431372548800, 0.9333333333333333500 ) ;
#2688 = VECTOR ( 'NONE', #3148, 1000.000000000000000 ) ;
#2689 = DIRECTION ( 'NONE',  ( 0.0000000000000000000, 0.0000000000000000000, -1.000000000000000000 ) ) ;
#2690 = EDGE_CURVE ( 'NONE', #1561, #2169, #724, .T. ) ;
#2691 = CARTESIAN_POINT ( 'NONE',  ( 0.0000000000000000000, 0.2500000000000002200, 1.100000000000000300 ) ) ;
#2692 = VECTOR ( 'NONE', #1869, 1000.000000000000000 ) ;
#2693 = DIRECTION ( 'NONE',  ( 0.0000000000000000000, 0.0000000000000000000, 1.000000000000000000 ) ) ;
#2694 = DIRECTION ( 'NONE',  ( 1.000000000000000000, 0.0000000000000000000, -0.0000000000000000000 ) ) ;
#2695 = ADVANCED_FACE ( 'NONE', ( #3273, #3661 ), #3256, .T. ) ;
#2696 = PLANE ( 'NONE',  #1471 ) ;
#2697 = AXIS2_PLACEMENT_3D ( 'NONE', #932, #899, #2069 ) ;
#2698 = VERTEX_POINT ( 'NONE', #2959 ) ;
#2699 = MANIFOLD_SOLID_BREP ( 'Schnitt-Linear austragen3', #1360 ) ;
#2700 = ORIENTED_EDGE ( 'NONE', *, *, #987, .T. ) ;
#2701 = DIRECTION ( 'NONE',  ( 0.0000000000000000000, 0.0000000000000000000, 1.000000000000000000 ) ) ;
#2702 = CIRCLE ( 'NONE', #78, 0.5500000000000000400 ) ;
#2703 = SURFACE_SIDE_STYLE ('',( #429 ) ) ;
#2704 = AXIS2_PLACEMENT_3D ( 'NONE', #179, #3445, #1104 ) ;
#2705 = VECTOR ( 'NONE', #693, 1000.000000000000000 ) ;
#2706 = ORIENTED_EDGE ( 'NONE', *, *, #1285, .T. ) ;
#2707 = VERTEX_POINT ( 'NONE', #2444 ) ;
#2708 = ORIENTED_EDGE ( 'NONE', *, *, #1179, .T. ) ;
#2709 = AXIS2_PLACEMENT_3D ( 'NONE', #1743, #345, #125 ) ;
#2710 = CYLINDRICAL_SURFACE ( 'NONE', #1465, 0.5500000000000000400 ) ;
#2711 = DIRECTION ( 'NONE',  ( 1.000000000000000000, 0.0000000000000000000, -0.0000000000000000000 ) ) ;
#2712 = ADVANCED_FACE ( 'NONE', ( #316, #1562 ), #2140, .T. ) ;
#2713 = VERTEX_POINT ( 'NONE', #1806 ) ;
#2714 = ORIENTED_EDGE ( 'NONE', *, *, #1803, .T. ) ;
#2715 = DIRECTION ( 'NONE',  ( 0.0000000000000000000, 0.0000000000000000000, 1.000000000000000000 ) ) ;
#2716 = CIRCLE ( 'NONE', #136, 0.5500000000000000400 ) ;
#2717 = EDGE_CURVE ( 'NONE', #1140, #3573, #2538, .T. ) ;
#2718 = EDGE_LOOP ( 'NONE', ( #2734, #494, #603, #2586 ) ) ;
#2719 = ORIENTED_EDGE ( 'NONE', *, *, #2930, .F. ) ;
#2720 = AXIS2_PLACEMENT_3D ( 'NONE', #333, #1741, #2920 ) ;
#2721 = EDGE_LOOP ( 'NONE', ( #2024, #3070, #2753, #1839 ) ) ;
#2722 = CARTESIAN_POINT ( 'NONE',  ( 17.15402250301943400, 4.163336342344337000E-014, 15.00000000000000000 ) ) ;
#2723 = VECTOR ( 'NONE', #3419, 999.9999999999998900 ) ;
#2724 = CARTESIAN_POINT ( 'NONE',  ( 0.4898979485566356000, -0.2500000000000002200, 13.89999999999999900 ) ) ;
#2725 = ORIENTED_EDGE ( 'NONE', *, *, #3001, .T. ) ;
#2726 = LINE ( 'NONE', #1221, #788 ) ;
#2727 = FILL_AREA_STYLE ('',( #1227 ) ) ;
#2728 = SHAPE_DEFINITION_REPRESENTATION ( #1472, #1093 ) ;
#2729 = DIRECTION ( 'NONE',  ( 0.0000000000000000000, 0.0000000000000000000, -1.000000000000000000 ) ) ;
#2730 =( NAMED_UNIT ( * ) PLANE_ANGLE_UNIT ( ) SI_UNIT ( $, .RADIAN. ) );
#2731 = CARTESIAN_POINT ( 'NONE',  ( 10.91473678873360400, 1.040834085586084300E-013, 1.100000000000000300 ) ) ;
#2732 = EDGE_LOOP ( 'NONE', ( #321, #3246, #2047, #461 ) ) ;
#2733 = AXIS2_PLACEMENT_3D ( 'NONE', #1598, #2386, #1270 ) ;
#2734 = ORIENTED_EDGE ( 'NONE', *, *, #632, .T. ) ;
#2735 = CIRCLE ( 'NONE', #1418, 0.2500000000000000000 ) ;
#2736 = LINE ( 'NONE', #1267, #749 ) ;
#2737 = EDGE_CURVE ( 'NONE', #1545, #1816, #3111, .T. ) ;
#2738 = EDGE_CURVE ( 'NONE', #3428, #2016, #2354, .T. ) ;
#2739 = DIRECTION ( 'NONE',  ( -2.585743316206813900E-017, -1.424742220818458900E-016, 1.000000000000000000 ) ) ;
#2740 = AXIS2_PLACEMENT_3D ( 'NONE', #2135, #411, #117 ) ;
#2741 = CYLINDRICAL_SURFACE ( 'NONE', #1364, 0.5000000000000013300 ) ;
#2742 = VERTEX_POINT ( 'NONE', #1524 ) ;
#2743 = UNCERTAINTY_MEASURE_WITH_UNIT (LENGTH_MEASURE( 1.000000000000000100E-005 ), #995, 'distance_accuracy_value', 'NONE');
#2744 = DIRECTION ( 'NONE',  ( -1.000000000000000000, 0.0000000000000000000, 0.0000000000000000000 ) ) ;
#2745 = CIRCLE ( 'NONE', #3622, 0.2500000000000000000 ) ;
#2746 = CARTESIAN_POINT ( 'NONE',  ( 0.0000000000000000000, 0.0000000000000000000, 13.89999999999999900 ) ) ;
#2747 = CARTESIAN_POINT ( 'NONE',  ( 7.142631605633226900, 34.32483623925853100, 13.99999999999999600 ) ) ;
#2748 = CARTESIAN_POINT ( 'NONE',  ( 9.777810663191319300, 51.07564802624651900, 15.00000000000000000 ) ) ;
#2749 = ADVANCED_FACE ( 'NONE', ( #2260 ), #2113, .T. ) ;
#2750 = DIRECTION ( 'NONE',  ( 0.0000000000000000000, 1.000000000000000000, 0.0000000000000000000 ) ) ;
#2751 = CARTESIAN_POINT ( 'NONE',  ( -34.14285726060480600, -18.93579616608500200, -7.500000000000005300 ) ) ;
#2752 = CARTESIAN_POINT ( 'NONE',  ( 0.0000000000000000000, 0.0000000000000000000, 15.00000000000000000 ) ) ;
#2753 = ORIENTED_EDGE ( 'NONE', *, *, #2284, .T. ) ;
#2754 = ORIENTED_EDGE ( 'NONE', *, *, #2847, .T. ) ;
#2755 = CYLINDRICAL_SURFACE ( 'NONE', #1736, 0.5500000000000000400 ) ;
#2756 = AXIS2_PLACEMENT_3D ( 'NONE', #566, #2883, #2262 ) ;
#2757 = ORIENTED_EDGE ( 'NONE', *, *, #3297, .T. ) ;
#2758 = EDGE_CURVE ( 'NONE', #1203, #2487, #1341, .T. ) ;
#2759 = ORIENTED_EDGE ( 'NONE', *, *, #3165, .F. ) ;
#2760 = CYLINDRICAL_SURFACE ( 'NONE', #574, 0.2500000000000002200 ) ;
#2761 = CARTESIAN_POINT ( 'NONE',  ( 12.50000000000003900, 66.07488656977956500, 0.0000000000000000000 ) ) ;
#2762 = ORIENTED_EDGE ( 'NONE', *, *, #443, .T. ) ;
#2763 = CARTESIAN_POINT ( 'NONE',  ( 0.0000000000000000000, -0.2500000000000002200, 1.100000000000000300 ) ) ;
#2764 = CARTESIAN_POINT ( 'NONE',  ( 4.185553125891302400, -0.2500000000000002200, 1.100000000000000300 ) ) ;
#2765 = AXIS2_PLACEMENT_3D ( 'NONE', #3258, #694, #123 ) ;
#2766 = CIRCLE ( 'NONE', #646, 0.2500000000000000000 ) ;
#2767 = VERTEX_POINT ( 'NONE', #3640 ) ;
#2768 = ORIENTED_EDGE ( 'NONE', *, *, #2025, .T. ) ;
#2769 = FILL_AREA_STYLE ('',( #2521 ) ) ;
#2770 = ORIENTED_EDGE ( 'NONE', *, *, #732, .F. ) ;
#2771 = VERTEX_POINT ( 'NONE', #1587 ) ;
#2772 = AXIS2_PLACEMENT_3D ( 'NONE', #32, #2909, #1727 ) ;
#2773 = CIRCLE ( 'NONE', #3571, 0.5499999999999992700 ) ;
#2774 = ADVANCED_FACE ( 'NONE', ( #2030 ), #809, .F. ) ;
#2775 = ORIENTED_EDGE ( 'NONE', *, *, #1421, .F. ) ;
#2776 = VERTEX_POINT ( 'NONE', #756 ) ;
#2777 = VECTOR ( 'NONE', #938, 1000.000000000000000 ) ;
#2778 = CARTESIAN_POINT ( 'NONE',  ( 9.777810663191319300, 51.07564802624652600, 0.9999999999999991100 ) ) ;
#2779 = CARTESIAN_POINT ( 'NONE',  ( 6.942631605633223100, 34.32483623925853100, 0.9999999999999974500 ) ) ;
#2780 = CIRCLE ( 'NONE', #2804, 0.1000000000000028600 ) ;
#2781 = CIRCLE ( 'NONE', #970, 0.2500000000000002200 ) ;
#2782 = DIRECTION ( 'NONE',  ( -1.000000000000000000, 0.0000000000000000000, 0.0000000000000000000 ) ) ;
#2783 = VERTEX_POINT ( 'NONE', #1277 ) ;
#2784 = CARTESIAN_POINT ( 'NONE',  ( -27.90357154631908500, 15.44261150174496000, -7.500000000000000000 ) ) ;
#2785 = EDGE_CURVE ( 'NONE', #383, #409, #1436, .T. ) ;
#2786 = STYLED_ITEM ( 'NONE', ( #1920 ), #1782 ) ;
#2787 = DIRECTION ( 'NONE',  ( 0.0000000000000000000, 0.0000000000000000000, -1.000000000000000000 ) ) ;
#2788 = DIRECTION ( 'NONE',  ( -1.000000000000000000, 0.0000000000000000000, 0.0000000000000000000 ) ) ;
#2789 = EDGE_CURVE ( 'NONE', #1173, #119, #990, .T. ) ;
#2790 = AXIS2_PLACEMENT_3D ( 'NONE', #1508, #1670, #3066 ) ;
#2791 = CARTESIAN_POINT ( 'NONE',  ( 0.4898979485566390400, -0.2500000000000002200, 13.89999999999999900 ) ) ;
#2792 = CARTESIAN_POINT ( 'NONE',  ( 12.50000000000003900, 66.07488656977956500, 15.00000000000000000 ) ) ;
#2793 = DIRECTION ( 'NONE',  ( -1.000000000000000000, 0.0000000000000000000, 0.0000000000000000000 ) ) ;
#2794 = EDGE_CURVE ( 'NONE', #2127, #2318, #1476, .T. ) ;
#2795 = ADVANCED_FACE ( 'NONE', ( #595 ), #1288, .T. ) ;
#2796 = LINE ( 'NONE', #3138, #2479 ) ;
#2797 = SURFACE_SIDE_STYLE ('',( #2234 ) ) ;
#2798 = AXIS2_PLACEMENT_3D ( 'NONE', #3346, #1625, #3654 ) ;
#2799 = DIRECTION ( 'NONE',  ( 0.0000000000000000000, 0.0000000000000000000, 1.000000000000000000 ) ) ;
#2800 = EDGE_LOOP ( 'NONE', ( #2946, #2353, #2129, #1705 ) ) ;
#2801 = VECTOR ( 'NONE', #3182, 1000.000000000000100 ) ;
#2802 = ORIENTED_EDGE ( 'NONE', *, *, #2459, .T. ) ;
#2803 = CARTESIAN_POINT ( 'NONE',  ( 0.0000000000000000000, 0.0000000000000000000, 15.00000000000000000 ) ) ;
#2804 = AXIS2_PLACEMENT_3D ( 'NONE', #2150, #2739, #2750 ) ;
#2805 = VERTEX_POINT ( 'NONE', #3377 ) ;
#2806 = DIRECTION ( 'NONE',  ( -1.000000000000000000, 0.0000000000000000000, 0.0000000000000000000 ) ) ;
#2807 = DIRECTION ( 'NONE',  ( -1.000000000000000000, 0.0000000000000000000, 0.0000000000000000000 ) ) ;
#2808 = LINE ( 'NONE', #1971, #3468 ) ;
#2809 = FACE_OUTER_BOUND ( 'NONE', #2676, .T. ) ;
#2810 = DIRECTION ( 'NONE',  ( 0.0000000000000000000, 0.0000000000000000000, -1.000000000000000000 ) ) ;
#2811 = CARTESIAN_POINT ( 'NONE',  ( 10.81473678873360600, 1.040834085586084300E-013, 15.00000000000000000 ) ) ;
#2812 = FACE_BOUND ( 'NONE', #2632, .T. ) ;
#2813 = EDGE_CURVE ( 'NONE', #1242, #2341, #3556, .T. ) ;
#2814 = ADVANCED_FACE ( 'NONE', ( #903 ), #3019, .F. ) ;
#2815 = EDGE_LOOP ( 'NONE', ( #1688, #2862, #1793, #1596 ) ) ;
#2816 = DIRECTION ( 'NONE',  ( 0.1785714285714290700, 0.9839269509968507900, 0.0000000000000000000 ) ) ;
#2817 = ORIENTED_EDGE ( 'NONE', *, *, #2576, .F. ) ;
#2818 = CARTESIAN_POINT ( 'NONE',  ( 4.185553125891302400, -0.2500000000000002200, 0.0000000000000000000 ) ) ;
#2819 = ORIENTED_EDGE ( 'NONE', *, *, #2652, .T. ) ;
#2820 = EDGE_CURVE ( 'NONE', #2119, #1935, #1840, .T. ) ;
#2821 = ORIENTED_EDGE ( 'NONE', *, *, #1878, .T. ) ;
#2822 = CIRCLE ( 'NONE', #1848, 0.4999999999999978400 ) ;
#2823 = DIRECTION ( 'NONE',  ( 0.0000000000000000000, 1.000000000000000000, 0.0000000000000000000 ) ) ;
#2824 = VERTEX_POINT ( 'NONE', #126 ) ;
#2825 = DIRECTION ( 'NONE',  ( -0.0000000000000000000, -0.0000000000000000000, 1.000000000000000000 ) ) ;
#2826 =( REPRESENTATION_RELATIONSHIP ('NONE','NONE', #2356, #3584 ) REPRESENTATION_RELATIONSHIP_WITH_TRANSFORMATION ( #829 )SHAPE_REPRESENTATION_RELATIONSHIP( ) );
#2827 = CIRCLE ( 'NONE', #1014, 0.1000000000000000100 ) ;
#2828 = CARTESIAN_POINT ( 'NONE',  ( 3.922988748490362300, 17.13563240534355700, 15.00000000000000000 ) ) ;
#2829 = DIRECTION ( 'NONE',  ( -1.000000000000000000, 0.0000000000000000000, 0.0000000000000000000 ) ) ;
#2830 = EDGE_LOOP ( 'NONE', ( #2310, #2854, #1717, #2754 ) ) ;
#2831 = PRODUCT_DEFINITION_CONTEXT ( 'detailed design', #1408, 'design' ) ;
#2832 = DIRECTION ( 'NONE',  ( 0.0000000000000000000, 0.0000000000000000000, -1.000000000000000000 ) ) ;
#2833 = VECTOR ( 'NONE', #3335, 1000.000000000000000 ) ;
#2834 = DIRECTION ( 'NONE',  ( -1.000000000000000000, 0.0000000000000000000, -0.0000000000000000000 ) ) ;
#2835 = CARTESIAN_POINT ( 'NONE',  ( 9.867096377477034600, 51.56761150174494900, 13.99999999999999800 ) ) ;
#2836 = PRESENTATION_STYLE_ASSIGNMENT (( #422 ) ) ;
#2837 = DIRECTION ( 'NONE',  ( 1.000000000000000000, 0.0000000000000000000, 0.0000000000000000000 ) ) ;
#2838 = ADVANCED_FACE ( 'NONE', ( #1392 ), #1884, .T. ) ;
#2839 = DIRECTION ( 'NONE',  ( 0.0000000000000000000, 0.0000000000000000000, 1.000000000000000000 ) ) ;
#2840 = APPLICATION_PROTOCOL_DEFINITION ( 'draft international standard', 'automotive_design', 1998, #1332 ) ;
#2841 = DIRECTION ( 'NONE',  ( 1.000000000000000000, 0.0000000000000000000, 0.0000000000000000000 ) ) ;
#2842 = EDGE_CURVE ( 'NONE', #2698, #3518, #1168, .T. ) ;
#2843 = CIRCLE ( 'NONE', #3107, 0.5499999999999983800 ) ;
#2844 = AXIS2_PLACEMENT_3D ( 'NONE', #1010, #1833, #1250 ) ;
#2845 = CARTESIAN_POINT ( 'NONE',  ( 6.942631605633223100, 34.32483623925853100, 13.99999999999999600 ) ) ;
#2846 = ORIENTED_EDGE ( 'NONE', *, *, #1373, .T. ) ;
#2847 = EDGE_CURVE ( 'NONE', #2085, #548, #688, .T. ) ;
#2848 = CARTESIAN_POINT ( 'NONE',  ( 7.042631605633224500, 34.32483623925853100, 15.00000000000000000 ) ) ;
#2849 = APPLICATION_PROTOCOL_DEFINITION ( 'draft international standard', 'automotive_design', 1998, #1408 ) ;
#2850 = AXIS2_PLACEMENT_3D ( 'NONE', #2123, #128, #2744 ) ;
#2851 = DIRECTION ( 'NONE',  ( -1.000000000000000000, 0.0000000000000000000, 0.0000000000000000000 ) ) ;
#2852 = ADVANCED_FACE ( 'NONE', ( #2159 ), #2755, .F. ) ;
#2853 = CARTESIAN_POINT ( 'NONE',  ( 12.50000000000003900, 68.87488656977954800, 15.00000000000000000 ) ) ;
#2854 = ORIENTED_EDGE ( 'NONE', *, *, #2916, .T. ) ;
#2855 = COLOUR_RGB ( '',0.7921568627450980000, 0.8196078431372548800, 0.9333333333333333500 ) ;
#2856 = DIRECTION ( 'NONE',  ( 0.0000000000000000000, 0.0000000000000000000, 1.000000000000000000 ) ) ;
#2857 = VERTEX_POINT ( 'NONE', #2748 ) ;
#2858 = AXIS2_PLACEMENT_3D ( 'NONE', #2092, #3044, #2834 ) ;
#2859 = DIRECTION ( 'NONE',  ( -0.0000000000000000000, -0.0000000000000000000, -1.000000000000000000 ) ) ;
#2860 =( NAMED_UNIT ( * ) PLANE_ANGLE_UNIT ( ) SI_UNIT ( $, .RADIAN. ) );
#2861 = LINE ( 'NONE', #3613, #2317 ) ;
#2862 = ORIENTED_EDGE ( 'NONE', *, *, #1184, .T. ) ;
#2863 = CARTESIAN_POINT ( 'NONE',  ( 11.92423599375645100, 51.70243212010051100, 13.99999999999999800 ) ) ;
#2864 = EDGE_CURVE ( 'NONE', #216, #955, #546, .T. ) ;
#2865 = EDGE_LOOP ( 'NONE', ( #1090, #1529, #3355, #459, #3072 ) ) ;
#2866 = VERTEX_POINT ( 'NONE', #1877 ) ;
#2867 = FACE_OUTER_BOUND ( 'NONE', #759, .T. ) ;
#2868 = EDGE_CURVE ( 'NONE', #3326, #650, #1253, .T. ) ;
#2869 = ORIENTED_EDGE ( 'NONE', *, *, #3630, .T. ) ;
#2870 = CARTESIAN_POINT ( 'NONE',  ( 0.4898979485566356000, 0.2500000000000000000, 0.0000000000000000000 ) ) ;
#2871 = ADVANCED_BREP_SHAPE_REPRESENTATION ( '', ( #2308, #2765 ), #1585 ) ;
#2872 = ITEM_DEFINED_TRANSFORMATION ( 'NONE', 'NONE', #2914,  #2765 ) ;
#2873 = LINE ( 'NONE', #2763, #472 ) ;
#2874 = CARTESIAN_POINT ( 'NONE',  ( 17.15402250301943400, 4.163336342344337000E-014, 13.89999999999999900 ) ) ;
#2875 = CARTESIAN_POINT ( 'NONE',  ( 3.627810663191302500, 17.18920383391498100, 0.9999999999999956700 ) ) ;
#2876 = VECTOR ( 'NONE', #1728, 1000.000000000000000 ) ;
#2877 = CARTESIAN_POINT ( 'NONE',  ( 0.0000000000000000000, 0.0000000000000000000, 13.89999999999999900 ) ) ;
#2878 = SHAPE_REPRESENTATION_RELATIONSHIP ( 'NONE' , 'NONE' ,  #3723, #3087 ) ;
#2879 = ORIENTED_EDGE ( 'NONE', *, *, #1036, .F. ) ;
#2880 = EDGE_CURVE ( 'NONE', #2249, #1362, #1206, .T. ) ;
#2881 = CARTESIAN_POINT ( 'NONE',  ( 6.942631605633223100, 34.32483623925853100, 0.0000000000000000000 ) ) ;
#2882 = FILL_AREA_STYLE ('',( #467 ) ) ;
#2883 = DIRECTION ( 'NONE',  ( 0.0000000000000000000, -1.000000000000000000, 0.0000000000000000000 ) ) ;
#2884 = LINE ( 'NONE', #493, #2196 ) ;
#2885 = VERTEX_POINT ( 'NONE', #2779 ) ;
#2886 = CARTESIAN_POINT ( 'NONE',  ( 16.66412455446282000, -0.2500000000000002200, 0.0000000000000000000 ) ) ;
#2887 = VECTOR ( 'NONE', #1318, 1000.000000000000000 ) ;
#2888 = PRODUCT_DEFINITION_FORMATION_WITH_SPECIFIED_SOURCE ( 'ANY', '', #2142, .NOT_KNOWN. ) ;
#2889 = CARTESIAN_POINT ( 'NONE',  ( 0.0000000000000000000, 0.2500000000000002200, 0.0000000000000000000 ) ) ;
#2890 = ORIENTED_EDGE ( 'NONE', *, *, #1777, .T. ) ;
#2891 = AXIS2_PLACEMENT_3D ( 'NONE', #1964, #1700, #1716 ) ;
#2892 = VECTOR ( 'NONE', #3083, 1000.000000000000000 ) ;
#2893 = ORIENTED_EDGE ( 'NONE', *, *, #2647, .T. ) ;
#2894 = CARTESIAN_POINT ( 'NONE',  ( 3.717096377477017800, 17.68116730941341100, 15.00000000000000000 ) ) ;
#2895 = DIRECTION ( 'NONE',  ( 0.0000000000000000000, 0.0000000000000000000, 1.000000000000000000 ) ) ;
#2896 = ORIENTED_EDGE ( 'NONE', *, *, #40, .T. ) ;
#2897 = ORIENTED_EDGE ( 'NONE', *, *, #974, .T. ) ;
#2898 = VECTOR ( 'NONE', #2384, 1000.000000000000000 ) ;
#2899 = ORIENTED_EDGE ( 'NONE', *, *, #691, .F. ) ;
#2900 = CARTESIAN_POINT ( 'NONE',  ( 6.942631605633223100, 34.32483623925853100, -1.153797724813211000 ) ) ;
#2901 = CYLINDRICAL_SURFACE ( 'NONE', #2654, 0.1000000000000000100 ) ;
#2902 = ORIENTED_EDGE ( 'NONE', *, *, #3097, .F. ) ;
#2903 = ORIENTED_EDGE ( 'NONE', *, *, #1954, .T. ) ;
#2904 = ORIENTED_EDGE ( 'NONE', *, *, #135, .F. ) ;
#2905 = AXIS2_PLACEMENT_3D ( 'NONE', #1965, #1898, #2851 ) ;
#2906 = ORIENTED_EDGE ( 'NONE', *, *, #295, .T. ) ;
#2907 = DIRECTION ( 'NONE',  ( 0.0000000000000000000, 0.0000000000000000000, 1.000000000000000000 ) ) ;
#2908 = FACE_OUTER_BOUND ( 'NONE', #3075, .T. ) ;
#2909 = DIRECTION ( 'NONE',  ( 0.0000000000000000000, 0.0000000000000000000, 1.000000000000000000 ) ) ;
#2910 = CONTEXT_DEPENDENT_SHAPE_REPRESENTATION ( #1075, #648 ) ;
#2911 = DIRECTION ( 'NONE',  ( 0.0000000000000000000, 0.0000000000000000000, -1.000000000000000000 ) ) ;
#2912 = ORIENTED_EDGE ( 'NONE', *, *, #2737, .T. ) ;
#2913 = CYLINDRICAL_SURFACE ( 'NONE', #684, 0.1000000000000037200 ) ;
#2914 = AXIS2_PLACEMENT_3D ( 'NONE', #1880, #1930, #3048 ) ;
#2915 = ORIENTED_EDGE ( 'NONE', *, *, #1682, .F. ) ;
#2916 = EDGE_CURVE ( 'NONE', #1021, #216, #2664, .T. ) ;
#2917 = AXIS2_PLACEMENT_3D ( 'NONE', #764, #1623, #1913 ) ;
#2918 = LINE ( 'NONE', #1779, #662 ) ;
#2919 = CARTESIAN_POINT ( 'NONE',  ( 0.5500000000000000400, 0.0000000000000000000, 15.00000000000000000 ) ) ;
#2920 = DIRECTION ( 'NONE',  ( 1.000000000000000000, 0.0000000000000000000, 0.0000000000000000000 ) ) ;
#2921 = CARTESIAN_POINT ( 'NONE',  ( 17.15402250301943400, 4.163336342344337000E-014, 1.100000000000000300 ) ) ;
#2922 = CARTESIAN_POINT ( 'NONE',  ( -0.1000000000000000100, 0.0000000000000000000, 15.00000000000000000 ) ) ;
#2923 = VERTEX_POINT ( 'NONE', #2272 ) ;
#2924 = DIRECTION ( 'NONE',  ( 0.0000000000000000000, 0.0000000000000000000, -1.000000000000000000 ) ) ;
#2925 = AXIS2_PLACEMENT_3D ( 'NONE', #2162, #440, #175 ) ;
#2926 = FACE_OUTER_BOUND ( 'NONE', #653, .T. ) ;
#2927 = ORIENTED_EDGE ( 'NONE', *, *, #1130, .F. ) ;
#2928 = CARTESIAN_POINT ( 'NONE',  ( 4.022988748490359300, 17.13563240534355700, -1.153797724813211000 ) ) ;
#2929 = VECTOR ( 'NONE', #3413, 1000.000000000000000 ) ;
#2930 = EDGE_CURVE ( 'NONE', #3387, #92, #410, .T. ) ;
#2931 = CARTESIAN_POINT ( 'NONE',  ( 4.185553125891194900, 0.2500000000000002200, 1.100000000000000300 ) ) ;
#2932 = PLANE ( 'NONE',  #2533 ) ;
#2933 = EDGE_CURVE ( 'NONE', #814, #2048, #2808, .T. ) ;
#2934 = DIRECTION ( 'NONE',  ( 0.0000000000000000000, 1.000000000000000000, 1.424742220818459200E-016 ) ) ;
#2935 = AXIS2_PLACEMENT_3D ( 'NONE', #652, #2953, #2027 ) ;
#2936 = CARTESIAN_POINT ( 'NONE',  ( 9.956382091762749900, 52.05957497724336500, -1.153797724813211000 ) ) ;
#2937 = EDGE_LOOP ( 'NONE', ( #2482, #940, #1004, #3633 ) ) ;
#2938 = ORIENTED_EDGE ( 'NONE', *, *, #3569, .F. ) ;
#2939 = ORIENTED_EDGE ( 'NONE', *, *, #668, .F. ) ;
#2940 = CIRCLE ( 'NONE', #3407, 0.1000000000000037200 ) ;
#2941 = ORIENTED_EDGE ( 'NONE', *, *, #2197, .F. ) ;
#2942 = DIRECTION ( 'NONE',  ( 0.0000000000000000000, 0.0000000000000000000, 1.000000000000000000 ) ) ;
#2943 = CARTESIAN_POINT ( 'NONE',  ( 0.0000000000000000000, 0.2500000000000002200, 13.89999999999999900 ) ) ;
#2944 = LINE ( 'NONE', #1114, #3238 ) ;
#2945 = ORIENTED_EDGE ( 'NONE', *, *, #1299, .T. ) ;
#2946 = ORIENTED_EDGE ( 'NONE', *, *, #3043, .F. ) ;
#2947 = VECTOR ( 'NONE', #1060, 1000.000000000000000 ) ;
#2948 = AXIS2_PLACEMENT_3D ( 'NONE', #1976, #2585, #3153 ) ;
#2949 = EDGE_CURVE ( 'NONE', #3031, #1561, #3608, .T. ) ;
#2950 = EDGE_LOOP ( 'NONE', ( #1570, #24, #3570, #1807 ) ) ;
#2951 = CARTESIAN_POINT ( 'NONE',  ( 0.4898979485566356000, -0.2500000000000002200, 1.100000000000000300 ) ) ;
#2952 = CIRCLE ( 'NONE', #241, 0.09999999999999766000 ) ;
#2953 = DIRECTION ( 'NONE',  ( 0.0000000000000000000, -1.000000000000000000, 0.0000000000000000000 ) ) ;
#2954 = STYLED_ITEM ( 'NONE', ( #832 ), #3087 ) ;
#2955 = LINE ( 'NONE', #2055, #3132 ) ;
#2956 = CARTESIAN_POINT ( 'NONE',  ( 0.4898979485566356000, 0.2500000000000002200, 13.89999999999999900 ) ) ;
#2957 = CYLINDRICAL_SURFACE ( 'NONE', #639, 0.5499999999999983800 ) ;
#2958 = CARTESIAN_POINT ( 'NONE',  ( 3.627810663191302500, 17.18920383391498100, -1.153797724813211000 ) ) ;
#2959 = CARTESIAN_POINT ( 'NONE',  ( -0.2500000000000000000, 0.0000000000000000000, 1.100000000000000300 ) ) ;
#2960 = CARTESIAN_POINT ( 'NONE',  ( 0.0000000000000000000, 0.0000000000000000000, 13.89999999999999900 ) ) ;
#2961 = VECTOR ( 'NONE', #1932, 1000.000000000000000 ) ;
#2962 = EDGE_CURVE ( 'NONE', #901, #2707, #1933, .T. ) ;
#2963 = AXIS2_PLACEMENT_3D ( 'NONE', #570, #2609, #6 ) ;
#2964 = CARTESIAN_POINT ( 'NONE',  ( 9.956382091762749900, 52.05957497724337200, 13.99999999999999800 ) ) ;
#2965 = ORIENTED_EDGE ( 'NONE', *, *, #930, .T. ) ;
#2966 = CARTESIAN_POINT ( 'NONE',  ( 0.0000000000000000000, 0.0000000000000000000, 1.100000000000000300 ) ) ;
#2967 = CYLINDRICAL_SURFACE ( 'NONE', #3416, 0.5000000000000013300 ) ;
#2968 = DIRECTION ( 'NONE',  ( 2.154786096838998400E-017, 1.187285184015379800E-016, -1.000000000000000000 ) ) ;
#2969 = UNCERTAINTY_MEASURE_WITH_UNIT (LENGTH_MEASURE( 1.000000000000000100E-005 ), #3534, 'distance_accuracy_value', 'NONE');
#2970 = CARTESIAN_POINT ( 'NONE',  ( 0.0000000000000000000, 0.0000000000000000000, 13.89999999999999900 ) ) ;
#2971 = EDGE_CURVE ( 'NONE', #814, #1252, #2305, .T. ) ;
#2972 =( GEOMETRIC_REPRESENTATION_CONTEXT ( 3 ) GLOBAL_UNCERTAINTY_ASSIGNED_CONTEXT ( ( #2743 ) ) GLOBAL_UNIT_ASSIGNED_CONTEXT ( ( #995, #3286, #3014 ) ) REPRESENTATION_CONTEXT ( 'NONE', 'WORKASPACE' ) );
#2973 = ORIENTED_EDGE ( 'NONE', *, *, #1299, .F. ) ;
#2974 = DIRECTION ( 'NONE',  ( -1.000000000000000000, 0.0000000000000000000, 0.0000000000000000000 ) ) ;
#2975 = VECTOR ( 'NONE', #2656, 1000.000000000000000 ) ;
#2976 = CARTESIAN_POINT ( 'NONE',  ( 9.956382091762749900, 52.05957497724336500, -1.153797724813211000 ) ) ;
#2977 = EDGE_CURVE ( 'NONE', #216, #2085, #101, .T. ) ;
#2978 = ORIENTED_EDGE ( 'NONE', *, *, #418, .T. ) ;
#2979 =( NAMED_UNIT ( * ) PLANE_ANGLE_UNIT ( ) SI_UNIT ( $, .RADIAN. ) );
#2980 = AXIS2_PLACEMENT_3D ( 'NONE', #116, #2429, #1547 ) ;
#2981 = ORIENTED_EDGE ( 'NONE', *, *, #2284, .F. ) ;
#2982 = DIRECTION ( 'NONE',  ( -0.0000000000000000000, -0.0000000000000000000, 1.000000000000000000 ) ) ;
#2983 = VECTOR ( 'NONE', #1731, 1000.000000000000000 ) ;
#2984 = DIRECTION ( 'NONE',  ( 1.000000000000000000, 0.0000000000000000000, 0.0000000000000000000 ) ) ;
#2985 = VERTEX_POINT ( 'NONE', #3356 ) ;
#2986 = ORIENTED_EDGE ( 'NONE', *, *, #717, .T. ) ;
#2987 = ORIENTED_EDGE ( 'NONE', *, *, #2288, .F. ) ;
#2988 = VERTEX_POINT ( 'NONE', #1482 ) ;
#2989 = CIRCLE ( 'NONE', #1646, 0.09999999999999766000 ) ;
#2990 = CARTESIAN_POINT ( 'NONE',  ( 17.15402250301943400, 0.2500000000000002200, 13.89999999999999900 ) ) ;
#2991 = ORIENTED_EDGE ( 'NONE', *, *, #169, .F. ) ;
#2992 = AXIS2_PLACEMENT_3D ( 'NONE', #2848, #3460, #1726 ) ;
#2993 = VERTEX_POINT ( 'NONE', #1775 ) ;
#2994 = VECTOR ( 'NONE', #2363, 1000.000000000000000 ) ;
#2995 = CARTESIAN_POINT ( 'NONE',  ( 6.942631605633223100, 34.32483623925853100, 15.00000000000000000 ) ) ;
#2996 = ADVANCED_FACE ( 'NONE', ( #1337, #3313 ), #2096, .T. ) ;
#2997 = DIRECTION ( 'NONE',  ( -0.0000000000000000000, -0.0000000000000000000, -1.000000000000000000 ) ) ;
#2998 = EDGE_LOOP ( 'NONE', ( #1830, #854 ) ) ;
#2999 = PRODUCT_DEFINITION_CONTEXT ( 'detailed design', #1380, 'design' ) ;
#3000 = DIRECTION ( 'NONE',  ( -0.0000000000000000000, -0.0000000000000000000, -1.000000000000000000 ) ) ;
#3001 = EDGE_CURVE ( 'NONE', #1708, #1133, #1072, .T. ) ;
#3002 = CARTESIAN_POINT ( 'NONE',  ( 0.1000000000000000100, 1.224646799147353300E-017, 15.00000000000000000 ) ) ;
#3003 = ORIENTED_EDGE ( 'NONE', *, *, #1087, .F. ) ;
#3004 = CYLINDRICAL_SURFACE ( 'NONE', #1947, 0.4999999999999987200 ) ;
#3005 = EDGE_CURVE ( 'NONE', #3074, #742, #941, .T. ) ;
#3006 = DIRECTION ( 'NONE',  ( 0.0000000000000000000, 0.0000000000000000000, 1.000000000000000000 ) ) ;
#3007 = DIRECTION ( 'NONE',  ( 1.000000000000000000, 0.0000000000000000000, 0.0000000000000000000 ) ) ;
#3008 = ORIENTED_EDGE ( 'NONE', *, *, #1557, .T. ) ;
#3009 = LINE ( 'NONE', #29, #132 ) ;
#3010 = ORIENTED_EDGE ( 'NONE', *, *, #3427, .T. ) ;
#3011 = SURFACE_SIDE_STYLE ('',( #140 ) ) ;
#3012 = DIRECTION ( 'NONE',  ( -1.000000000000000000, 0.0000000000000000000, 0.0000000000000000000 ) ) ;
#3013 = CIRCLE ( 'NONE', #3607, 0.1000000000000028600 ) ;
#3014 =( NAMED_UNIT ( * ) SI_UNIT ( $, .STERADIAN. ) SOLID_ANGLE_UNIT ( ) );
#3015 = PRODUCT ( 'Basis', 'Basis', '', ( #1676 ) ) ;
#3016 = CARTESIAN_POINT ( 'NONE',  ( 16.60402250301943600, 4.163336342344337000E-014, 1.100000000000000300 ) ) ;
#3017 = DIRECTION ( 'NONE',  ( 0.0000000000000000000, 0.0000000000000000000, 1.000000000000000000 ) ) ;
#3018 = VERTEX_POINT ( 'NONE', #1226 ) ;
#3019 = CYLINDRICAL_SURFACE ( 'NONE', #975, 0.1000000000000011300 ) ;
#3020 = MECHANICAL_DESIGN_GEOMETRIC_PRESENTATION_REPRESENTATION (  '', ( #1268 ), #827 ) ;
#3021 = CARTESIAN_POINT ( 'NONE',  ( 9.867096377477034600, 51.56761150174494900, -1.153797724813211000 ) ) ;
#3022 = DIRECTION ( 'NONE',  ( -1.000000000000000000, 0.0000000000000000000, 0.0000000000000000000 ) ) ;
#3023 = FACE_OUTER_BOUND ( 'NONE', #64, .T. ) ;
#3024 = EDGE_CURVE ( 'NONE', #679, #278, #858, .T. ) ;
#3025 = VERTEX_POINT ( 'NONE', #1444 ) ;
#3026 = ORIENTED_EDGE ( 'NONE', *, *, #2661, .F. ) ;
#3027 = AXIS2_PLACEMENT_3D ( 'NONE', #3079, #3040, #1619 ) ;
#3028 = CIRCLE ( 'NONE', #1020, 0.1000000000000028600 ) ;
#3029 = EDGE_LOOP ( 'NONE', ( #2314, #3467, #2495, #2642 ) ) ;
#3030 = DIRECTION ( 'NONE',  ( 0.0000000000000000000, 0.0000000000000000000, -1.000000000000000000 ) ) ;
#3031 = VERTEX_POINT ( 'NONE', #3523 ) ;
#3032 = CARTESIAN_POINT ( 'NONE',  ( 3.627810663191302500, 17.18920383391498100, 13.99999999999999300 ) ) ;
#3033 = ORIENTED_EDGE ( 'NONE', *, *, #1760, .T. ) ;
#3034 = CIRCLE ( 'NONE', #1917, 0.1000000000000000100 ) ;
#3035 =( NAMED_UNIT ( * ) SI_UNIT ( $, .STERADIAN. ) SOLID_ANGLE_UNIT ( ) );
#3036 = DIRECTION ( 'NONE',  ( 1.000000000000000000, 0.0000000000000000000, 0.0000000000000000000 ) ) ;
#3037 = ORIENTED_EDGE ( 'NONE', *, *, #617, .T. ) ;
#3038 = AXIS2_PLACEMENT_3D ( 'NONE', #1053, #2511, #2201 ) ;
#3039 = CIRCLE ( 'NONE', #53, 0.1000000000000028600 ) ;
#3040 = DIRECTION ( 'NONE',  ( 2.154786096838998400E-017, 1.187285184015379800E-016, -1.000000000000000000 ) ) ;
#3041 = COLOUR_RGB ( '',0.7921568627450980000, 0.8196078431372548800, 0.9333333333333333500 ) ;
#3042 = CARTESIAN_POINT ( 'NONE',  ( 0.5081678060484401400, 0.0000000000000000000, 15.00000000000000000 ) ) ;
#3043 = EDGE_CURVE ( 'NONE', #2169, #1710, #2403, .T. ) ;
#3044 = DIRECTION ( 'NONE',  ( 0.0000000000000000000, 0.0000000000000000000, -1.000000000000000000 ) ) ;
#3045 = EDGE_CURVE ( 'NONE', #1044, #1765, #13, .T. ) ;
#3046 = ADVANCED_FACE ( 'NONE', ( #1249 ), #3057, .F. ) ;
#3047 = CARTESIAN_POINT ( 'NONE',  ( 4.775451074447880200, 1.040956550265999000E-013, 13.89999999999999900 ) ) ;
#3048 = DIRECTION ( 'NONE',  ( 1.000000000000000000, 0.0000000000000000000, 0.0000000000000000000 ) ) ;
#3049 = AXIS2_PLACEMENT_3D ( 'NONE', #976, #400, #3263 ) ;
#3050 = CARTESIAN_POINT ( 'NONE',  ( 0.5500000000000000400, 0.0000000000000000000, 13.89999999999999900 ) ) ;
#3051 = SURFACE_STYLE_FILL_AREA ( #524 ) ;
#3052 = DIRECTION ( 'NONE',  ( 0.0000000000000000000, 0.0000000000000000000, -1.000000000000000000 ) ) ;
#3053 = ORIENTED_EDGE ( 'NONE', *, *, #937, .T. ) ;
#3054 = DIRECTION ( 'NONE',  ( 1.000000000000000000, 0.0000000000000000000, 0.0000000000000000000 ) ) ;
#3055 = ORIENTED_EDGE ( 'NONE', *, *, #23, .F. ) ;
#3056 = DIRECTION ( 'NONE',  ( 0.0000000000000000000, 0.0000000000000000000, 1.000000000000000000 ) ) ;
#3057 = CYLINDRICAL_SURFACE ( 'NONE', #737, 0.09999999999999766000 ) ;
#3058 = EDGE_LOOP ( 'NONE', ( #36, #1927, #233, #2321 ) ) ;
#3059 = EDGE_CURVE ( 'NONE', #1885, #3025, #765, .T. ) ;
#3060 = ADVANCED_FACE ( 'NONE', ( #2583 ), #2079, .F. ) ;
#3061 = CARTESIAN_POINT ( 'NONE',  ( 10.06227446277608600, 51.51404007317351800, 1.000000000000000000 ) ) ;
#3062 = VERTEX_POINT ( 'NONE', #2648 ) ;
#3063 = ORIENTED_EDGE ( 'NONE', *, *, #873, .F. ) ;
#3064 = FACE_OUTER_BOUND ( 'NONE', #2547, .T. ) ;
#3065 = CARTESIAN_POINT ( 'NONE',  ( 12.50000000000003900, 68.87488656977954800, 0.0000000000000000000 ) ) ;
#3066 = DIRECTION ( 'NONE',  ( 1.000000000000000000, 0.0000000000000000000, 0.0000000000000000000 ) ) ;
#3067 = VECTOR ( 'NONE', #3543, 1000.000000000000000 ) ;
#3068 = ORIENTED_EDGE ( 'NONE', *, *, #414, .F. ) ;
#3069 = DIRECTION ( 'NONE',  ( 0.1785714285714290700, 0.9839269509968507900, 0.0000000000000000000 ) ) ;
#3070 = ORIENTED_EDGE ( 'NONE', *, *, #1314, .T. ) ;
#3071 = CARTESIAN_POINT ( 'NONE',  ( 4.675451074447882300, 0.2500000000000002200, 15.00000000000000000 ) ) ;
#3072 = ORIENTED_EDGE ( 'NONE', *, *, #564, .F. ) ;
#3073 = APPLICATION_CONTEXT ( 'automotive_design' ) ;
#3074 = VERTEX_POINT ( 'NONE', #881 ) ;
#3075 = EDGE_LOOP ( 'NONE', ( #3080, #1652, #3130, #1528, #785 ) ) ;
#3076 = CARTESIAN_POINT ( 'NONE',  ( 0.4898979485566356000, -0.2500000000000002200, 1.100000000000000300 ) ) ;
#3077 = AXIS2_PLACEMENT_3D ( 'NONE', #2877, #1428, #819 ) ;
#3078 = LINE ( 'NONE', #3050, #3624 ) ;
#3079 = CARTESIAN_POINT ( 'NONE',  ( 3.627810663191302500, 17.18920383391498100, 0.9999999999999956700 ) ) ;
#3080 = ORIENTED_EDGE ( 'NONE', *, *, #1506, .T. ) ;
#3081 = VECTOR ( 'NONE', #1160, 1000.000000000000000 ) ;
#3082 = DIRECTION ( 'NONE',  ( 0.0000000000000000000, 0.0000000000000000000, -1.000000000000000000 ) ) ;
#3083 = DIRECTION ( 'NONE',  ( 0.0000000000000000000, 0.0000000000000000000, 1.000000000000000000 ) ) ;
#3084 = ORIENTED_EDGE ( 'NONE', *, *, #3367, .F. ) ;
#3085 = DIRECTION ( 'NONE',  ( -2.585743316206813900E-017, -1.424742220818458900E-016, 1.000000000000000000 ) ) ;
#3086 = ADVANCED_FACE ( 'NONE', ( #3464 ), #769, .F. ) ;
#3087 = ADVANCED_BREP_SHAPE_REPRESENTATION ( '', ( #3519, #2765 ), #2578 ) ;
#3088 = DIRECTION ( 'NONE',  ( -0.0000000000000000000, -0.0000000000000000000, -1.000000000000000000 ) ) ;
#3089 = ORIENTED_EDGE ( 'NONE', *, *, #1928, .T. ) ;
#3090 = VECTOR ( 'NONE', #767, 1000.000000000000000 ) ;
#3091 = AXIS2_PLACEMENT_3D ( 'NONE', #3209, #3181, #2376 ) ;
#3092 = CARTESIAN_POINT ( 'NONE',  ( 0.0000000000000000000, 0.2500000000000002200, 13.89999999999999900 ) ) ;
#3093 = DIRECTION ( 'NONE',  ( -1.000000000000000000, 0.0000000000000000000, 0.0000000000000000000 ) ) ;
#3094 = DIRECTION ( 'NONE',  ( -1.000000000000000000, 0.0000000000000000000, 0.0000000000000000000 ) ) ;
#3095 = PRESENTATION_LAYER_ASSIGNMENT (  '', '', ( #2954 ) ) ;
#3096 = ORIENTED_EDGE ( 'NONE', *, *, #806, .T. ) ;
#3097 = EDGE_CURVE ( 'NONE', #2028, #194, #181, .T. ) ;
#3098 = DIRECTION ( 'NONE',  ( 0.0000000000000000000, 0.0000000000000000000, 1.000000000000000000 ) ) ;
#3099 = LINE ( 'NONE', #3336, #3189 ) ;
#3100 =( REPRESENTATION_RELATIONSHIP ('NONE','NONE', #2356, #3723 ) REPRESENTATION_RELATIONSHIP_WITH_TRANSFORMATION ( #378 )SHAPE_REPRESENTATION_RELATIONSHIP( ) );
#3101 = AXIS2_PLACEMENT_3D ( 'NONE', #1922, #2832, #1385 ) ;
#3102 = ORIENTED_EDGE ( 'NONE', *, *, #2785, .T. ) ;
#3103 = CIRCLE ( 'NONE', #2109, 0.1000000000000028600 ) ;
#3104 = ADVANCED_FACE ( 'NONE', ( #2208, #184 ), #2331, .T. ) ;
#3105 = DIRECTION ( 'NONE',  ( -0.0000000000000000000, -0.0000000000000000000, -1.000000000000000000 ) ) ;
#3106 = DIRECTION ( 'NONE',  ( -3.469446951953611000E-015, 1.000000000000000000, 0.0000000000000000000 ) ) ;
#3107 = AXIS2_PLACEMENT_3D ( 'NONE', #1738, #2340, #2598 ) ;
#3108 = ORIENTED_EDGE ( 'NONE', *, *, #3427, .F. ) ;
#3109 = DIRECTION ( 'NONE',  ( 1.000000000000000000, 0.0000000000000000000, 0.0000000000000000000 ) ) ;
#3110 = ORIENTED_EDGE ( 'NONE', *, *, #2880, .F. ) ;
#3111 = CIRCLE ( 'NONE', #3121, 0.1000000000000032900 ) ;
#3112 = DIRECTION ( 'NONE',  ( 0.0000000000000000000, 0.0000000000000000000, 1.000000000000000000 ) ) ;
#3113 = VECTOR ( 'NONE', #1593, 999.9999999999998900 ) ;
#3114 = EDGE_CURVE ( 'NONE', #33, #3131, #271, .T. ) ;
#3115 = ORIENTED_EDGE ( 'NONE', *, *, #2254, .F. ) ;
#3116 = CARTESIAN_POINT ( 'NONE',  ( 0.0000000000000000000, 0.0000000000000000000, 15.00000000000000000 ) ) ;
#3117 = EDGE_CURVE ( 'NONE', #278, #1286, #1796, .T. ) ;
#3118 = ORIENTED_EDGE ( 'NONE', *, *, #2737, .F. ) ;
#3119 = FACE_OUTER_BOUND ( 'NONE', #1040, .T. ) ;
#3120 = AXIS2_PLACEMENT_3D ( 'NONE', #2784, #167, #1295 ) ;
#3121 = AXIS2_PLACEMENT_3D ( 'NONE', #3559, #956, #2974 ) ;
#3122 = ADVANCED_FACE ( 'NONE', ( #947 ), #2932, .T. ) ;
#3123 = CLOSED_SHELL ( 'NONE', ( #253, #127, #197, #1273, #164, #3655, #366, #1292, #1244, #2814, #1008, #2795, #1073, #2572, #3680, #700, #596, #2838, #537, #2393, #1559, #1649, #1921, #3086, #3618, #972, #2440, #230, #3351, #2141, #748, #3275, #3333, #2285, #2996, #1095 ) ) ;
#3124 = ORIENTED_EDGE ( 'NONE', *, *, #2652, .F. ) ;
#3125 = DIRECTION ( 'NONE',  ( 0.0000000000000000000, 0.0000000000000000000, 1.000000000000000000 ) ) ;
#3126 = SURFACE_SIDE_STYLE ('',( #3051 ) ) ;
#3127 = CYLINDRICAL_SURFACE ( 'NONE', #2963, 0.1000000000000000100 ) ;
#3128 = DIRECTION ( 'NONE',  ( -1.000000000000000000, 0.0000000000000000000, 0.0000000000000000000 ) ) ;
#3129 = CARTESIAN_POINT ( 'NONE',  ( 9.777810663191319300, 51.07564802624652600, 13.99999999999999800 ) ) ;
#3130 = ORIENTED_EDGE ( 'NONE', *, *, #1862, .T. ) ;
#3131 = VERTEX_POINT ( 'NONE', #1791 ) ;
#3132 = VECTOR ( 'NONE', #635, 1000.000000000000000 ) ;
#3133 = CARTESIAN_POINT ( 'NONE',  ( 10.91473678873360400, 1.040834085586084300E-013, 15.00000000000000000 ) ) ;
#3134 = UNCERTAINTY_MEASURE_WITH_UNIT (LENGTH_MEASURE( 1.000000000000000100E-005 ), #721, 'distance_accuracy_value', 'NONE');
#3135 = CARTESIAN_POINT ( 'NONE',  ( 0.4898979485566356000, 0.2500000000000002200, 1.100000000000000300 ) ) ;
#3136 = FACE_OUTER_BOUND ( 'NONE', #2665, .T. ) ;
#3137 = PRODUCT_CONTEXT ( 'NONE', #2512, 'mechanical' ) ;
#3138 = CARTESIAN_POINT ( 'NONE',  ( 17.25402250301943100, 4.164560989143484800E-014, 15.00000000000000000 ) ) ;
#3139 = AXIS2_PLACEMENT_3D ( 'NONE', #1278, #2095, #1212 ) ;
#3140 = EDGE_CURVE ( 'NONE', #2857, #1180, #356, .T. ) ;
#3141 = DIRECTION ( 'NONE',  ( 0.0000000000000000000, 0.0000000000000000000, 1.000000000000000000 ) ) ;
#3142 = EDGE_CURVE ( 'NONE', #2436, #611, #277, .T. ) ;
#3143 =( GEOMETRIC_REPRESENTATION_CONTEXT ( 3 ) GLOBAL_UNCERTAINTY_ASSIGNED_CONTEXT ( ( #1232 ) ) GLOBAL_UNIT_ASSIGNED_CONTEXT ( ( #431, #1860, #973 ) ) REPRESENTATION_CONTEXT ( 'NONE', 'WORKASPACE' ) );
#3144 = DIRECTION ( 'NONE',  ( 0.0000000000000000000, 0.0000000000000000000, 1.000000000000000000 ) ) ;
#3145 = EDGE_LOOP ( 'NONE', ( #204, #820, #586, #2460 ) ) ;
#3146 = VECTOR ( 'NONE', #1426, 1000.000000000000000 ) ;
#3147 = ORIENTED_EDGE ( 'NONE', *, *, #3453, .F. ) ;
#3148 = DIRECTION ( 'NONE',  ( -0.0000000000000000000, -0.0000000000000000000, -1.000000000000000000 ) ) ;
#3149 = DIRECTION ( 'NONE',  ( 3.469446951953611000E-015, -1.000000000000000000, 0.0000000000000000000 ) ) ;
#3150 = AXIS2_PLACEMENT_3D ( 'NONE', #2329, #41, #1163 ) ;
#3151 = DIRECTION ( 'NONE',  ( -0.0000000000000000000, -0.0000000000000000000, -1.000000000000000000 ) ) ;
#3152 = CARTESIAN_POINT ( 'NONE',  ( 0.4898979485566390400, 0.2500000000000002200, 1.100000000000000300 ) ) ;
#3153 = DIRECTION ( 'NONE',  ( 0.1785714285714303200, 0.9839269509968504600, 0.0000000000000000000 ) ) ;
#3154 = ORIENTED_EDGE ( 'NONE', *, *, #462, .T. ) ;
#3155 = VECTOR ( 'NONE', #2286, 1000.000000000000000 ) ;
#3156 = VECTOR ( 'NONE', #2464, 999.9999999999998900 ) ;
#3157 = VECTOR ( 'NONE', #893, 1000.000000000000000 ) ;
#3158 = VERTEX_POINT ( 'NONE', #2378 ) ;
#3159 = CARTESIAN_POINT ( 'NONE',  ( 16.66412455446282000, -0.2500000000000002200, 15.00000000000000000 ) ) ;
#3160 = FACE_OUTER_BOUND ( 'NONE', #961, .T. ) ;
#3161 = ORIENTED_EDGE ( 'NONE', *, *, #2813, .F. ) ;
#3162 = SURFACE_SIDE_STYLE ('',( #3274 ) ) ;
#3163 = PLANE ( 'NONE',  #2756 ) ;
#3164 = ORIENTED_EDGE ( 'NONE', *, *, #130, .F. ) ;
#3165 = EDGE_CURVE ( 'NONE', #334, #997, #1612, .T. ) ;
#3166 = AXIS2_PLACEMENT_3D ( 'NONE', #3602, #2715, #3579 ) ;
#3167 = ORIENTED_EDGE ( 'NONE', *, *, #218, .F. ) ;
#3168 = CARTESIAN_POINT ( 'NONE',  ( 12.50000000000003900, 68.87488656977954800, 15.00000000000000000 ) ) ;
#3169 = LINE ( 'NONE', #2811, #2279 ) ;
#3170 = DIRECTION ( 'NONE',  ( -1.000000000000000000, 0.0000000000000000000, 0.0000000000000000000 ) ) ;
#3171 = EDGE_CURVE ( 'NONE', #2318, #2309, #1790, .T. ) ;
#3172 = EDGE_LOOP ( 'NONE', ( #1355, #541, #3240, #2635, #3610, #3295, #3706, #1266, #2211, #2897, #605, #1890 ) ) ;
#3173 = DIRECTION ( 'NONE',  ( -1.000000000000000000, 0.0000000000000000000, 0.0000000000000000000 ) ) ;
#3174 = VERTEX_POINT ( 'NONE', #618 ) ;
#3175 = AXIS2_PLACEMENT_3D ( 'NONE', #746, #3312, #2793 ) ;
#3176 = LINE ( 'NONE', #1567, #3722 ) ;
#3177 = PRESENTATION_STYLE_ASSIGNMENT (( #3348 ) ) ;
#3178 = DIRECTION ( 'NONE',  ( 1.000000000000000000, 0.0000000000000000000, 0.0000000000000000000 ) ) ;
#3179 = DIRECTION ( 'NONE',  ( 1.000000000000000000, 0.0000000000000000000, 0.0000000000000000000 ) ) ;
#3180 = VERTEX_POINT ( 'NONE', #2115 ) ;
#3181 = DIRECTION ( 'NONE',  ( 0.0000000000000000000, 0.0000000000000000000, -1.000000000000000000 ) ) ;
#3182 = DIRECTION ( 'NONE',  ( -0.1785714285714303200, -0.9839269509968504600, 0.0000000000000000000 ) ) ;
#3183 = DIRECTION ( 'NONE',  ( 1.000000000000000000, 0.0000000000000000000, 0.0000000000000000000 ) ) ;
#3184 = AXIS2_PLACEMENT_3D ( 'NONE', #451, #2729, #3522 ) ;
#3185 = CARTESIAN_POINT ( 'NONE',  ( 0.5081678060484401400, 0.0000000000000000000, 15.00000000000000000 ) ) ;
#3186 = ORIENTED_EDGE ( 'NONE', *, *, #2864, .T. ) ;
#3187 = EDGE_CURVE ( 'NONE', #1509, #2542, #2313, .T. ) ;
#3188 = CARTESIAN_POINT ( 'NONE',  ( 0.0000000000000000000, 0.0000000000000000000, 15.00000000000000000 ) ) ;
#3189 = VECTOR ( 'NONE', #1333, 1000.000000000000000 ) ;
#3190 = ORIENTED_EDGE ( 'NONE', *, *, #3345, .T. ) ;
#3191 = ORIENTED_EDGE ( 'NONE', *, *, #1150, .F. ) ;
#3192 = EDGE_CURVE ( 'NONE', #1664, #3280, #1432, .T. ) ;
#3193 = CARTESIAN_POINT ( 'NONE',  ( 10.42483884017691200, 0.2500000000000000000, 0.0000000000000000000 ) ) ;
#3194 = LINE ( 'NONE', #2089, #2065 ) ;
#3195 = DIRECTION ( 'NONE',  ( 1.000000000000000000, 0.0000000000000000000, 0.0000000000000000000 ) ) ;
#3196 = CARTESIAN_POINT ( 'NONE',  ( 3.538524948905587200, 16.69724035841655400, 0.0000000000000000000 ) ) ;
#3197 = DIRECTION ( 'NONE',  ( -1.000000000000000000, 0.0000000000000000000, 0.0000000000000000000 ) ) ;
#3198 = ORIENTED_EDGE ( 'NONE', *, *, #1334, .T. ) ;
#3199 = CARTESIAN_POINT ( 'NONE',  ( 6.747453520334172300, 34.37840766782996100, 0.9999999999999983300 ) ) ;
#3200 = DIRECTION ( 'NONE',  ( -1.000000000000000000, 0.0000000000000000000, 0.0000000000000000000 ) ) ;
#3201 = CIRCLE ( 'NONE', #1109, 0.1000000000000020000 ) ;
#3202 = CARTESIAN_POINT ( 'NONE',  ( 0.4898979485566390400, -0.2500000000000002200, 15.00000000000000000 ) ) ;
#3203 = VERTEX_POINT ( 'NONE', #1809 ) ;
#3204 = EDGE_LOOP ( 'NONE', ( #3292, #2584 ) ) ;
#3205 = AXIS2_PLACEMENT_3D ( 'NONE', #2625, #2911, #1164 ) ;
#3206 = ORIENTED_EDGE ( 'NONE', *, *, #1878, .F. ) ;
#3207 = CARTESIAN_POINT ( 'NONE',  ( 3.627810663191302500, 17.18920383391498100, 13.99999999999999300 ) ) ;
#3208 = CYLINDRICAL_SURFACE ( 'NONE', #2905, 0.2500000000000002200 ) ;
#3209 = CARTESIAN_POINT ( 'NONE',  ( 0.0000000000000000000, 0.0000000000000000000, 1.100000000000000300 ) ) ;
#3210 = DIRECTION ( 'NONE',  ( -0.0000000000000000000, -0.0000000000000000000, -1.000000000000000000 ) ) ;
#3211 = VERTEX_POINT ( 'NONE', #2103 ) ;
#3212 = CIRCLE ( 'NONE', #2992, 0.1000000000000020000 ) ;
#3213 = AXIS2_PLACEMENT_3D ( 'NONE', #2457, #3269, #112 ) ;
#3214 = DIRECTION ( 'NONE',  ( 1.000000000000000000, 0.0000000000000000000, 0.0000000000000000000 ) ) ;
#3215 = CARTESIAN_POINT ( 'NONE',  ( 11.92423599375645100, 51.70243212010051100, 13.99999999999999800 ) ) ;
#3216 = ORIENTED_EDGE ( 'NONE', *, *, #3496, .F. ) ;
#3217 = EDGE_CURVE ( 'NONE', #3180, #611, #98, .T. ) ;
#3218 = DIRECTION ( 'NONE',  ( 0.0000000000000000000, 0.0000000000000000000, 1.000000000000000000 ) ) ;
#3219 = AXIS2_PLACEMENT_3D ( 'NONE', #2607, #1148, #1722 ) ;
#3220 = FACE_OUTER_BOUND ( 'NONE', #2206, .T. ) ;
#3221 = DIRECTION ( 'NONE',  ( -0.0000000000000000000, -0.0000000000000000000, -1.000000000000000000 ) ) ;
#3222 = CARTESIAN_POINT ( 'NONE',  ( 0.0000000000000000000, -0.2500000000000002200, 13.89999999999999900 ) ) ;
#3223 = AXIS2_PLACEMENT_3D ( 'NONE', #266, #1963, #1113 ) ;
#3224 = ORIENTED_EDGE ( 'NONE', *, *, #434, .T. ) ;
#3225 = VECTOR ( 'NONE', #3179, 1000.000000000000000 ) ;
#3226 = EDGE_CURVE ( 'NONE', #178, #2985, #2488, .T. ) ;
#3227 = DIRECTION ( 'NONE',  ( 0.0000000000000000000, 0.0000000000000000000, 1.000000000000000000 ) ) ;
#3228 = EDGE_CURVE ( 'NONE', #139, #1381, #2395, .T. ) ;
#3229 = VERTEX_POINT ( 'NONE', #1100 ) ;
#3230 = VECTOR ( 'NONE', #894, 1000.000000000000000 ) ;
#3231 = DIRECTION ( 'NONE',  ( 0.0000000000000000000, -1.000000000000000000, 0.0000000000000000000 ) ) ;
#3232 = CARTESIAN_POINT ( 'NONE',  ( 12.50000000000003900, 68.87488656977954800, 15.00000000000000000 ) ) ;
#3233 = CARTESIAN_POINT ( 'NONE',  ( 6.658167806048457000, 33.88644419233153800, -1.153797724813211000 ) ) ;
#3234 = LINE ( 'NONE', #460, #3612 ) ;
#3235 = VECTOR ( 'NONE', #3218, 1000.000000000000000 ) ;
#3236 = ORIENTED_EDGE ( 'NONE', *, *, #1648, .T. ) ;
#3237 = CARTESIAN_POINT ( 'NONE',  ( 0.0000000000000000000, 0.0000000000000000000, 13.89999999999999900 ) ) ;
#3238 = VECTOR ( 'NONE', #3398, 1000.000000000000000 ) ;
#3239 = EDGE_LOOP ( 'NONE', ( #1712, #1430, #3592 ) ) ;
#3240 = ORIENTED_EDGE ( 'NONE', *, *, #342, .F. ) ;
#3241 = VERTEX_POINT ( 'NONE', #2505 ) ;
#3242 = EDGE_LOOP ( 'NONE', ( #3167, #2821, #2514, #2144, #3261, #593, #2273, #190, #476, #2325, #1307, #1902 ) ) ;
#3243 = CIRCLE ( 'NONE', #3262, 0.5500000000000000400 ) ;
#3244 = EDGE_CURVE ( 'NONE', #2048, #2542, #682, .T. ) ;
#3245 = DIRECTION ( 'NONE',  ( -0.0000000000000000000, -0.0000000000000000000, -1.000000000000000000 ) ) ;
#3246 = ORIENTED_EDGE ( 'NONE', *, *, #3270, .T. ) ;
#3247 = VECTOR ( 'NONE', #888, 1000.000000000000000 ) ;
#3248 = FILL_AREA_STYLE ('',( #134 ) ) ;
#3249 = PLANE ( 'NONE',  #1870 ) ;
#3250 = ORIENTED_EDGE ( 'NONE', *, *, #1608, .T. ) ;
#3251 =( LENGTH_UNIT ( ) NAMED_UNIT ( * ) SI_UNIT ( .MILLI., .METRE. ) );
#3252 = VECTOR ( 'NONE', #983, 1000.000000000000000 ) ;
#3253 = EDGE_LOOP ( 'NONE', ( #2244, #1417, #2903, #2077 ) ) ;
#3254 = AXIS2_PLACEMENT_3D ( 'NONE', #2295, #281, #3128 ) ;
#3255 = DIRECTION ( 'NONE',  ( 0.0000000000000000000, 0.0000000000000000000, 1.000000000000000000 ) ) ;
#3256 = PLANE ( 'NONE',  #3349 ) ;
#3257 = ADVANCED_FACE ( 'NONE', ( #855 ), #1926, .T. ) ;
#3258 = CARTESIAN_POINT ( 'NONE',  ( 0.0000000000000000000, 0.0000000000000000000, 0.0000000000000000000 ) ) ;
#3259 = CARTESIAN_POINT ( 'NONE',  ( 0.0000000000000000000, -0.2500000000000002200, 13.89999999999999900 ) ) ;
#3260 = VECTOR ( 'NONE', #3125, 1000.000000000000000 ) ;
#3261 = ORIENTED_EDGE ( 'NONE', *, *, #1225, .F. ) ;
#3262 = AXIS2_PLACEMENT_3D ( 'NONE', #1402, #3370, #2540 ) ;
#3263 = DIRECTION ( 'NONE',  ( 1.000000000000000000, 0.0000000000000000000, 0.0000000000000000000 ) ) ;
#3264 = ORIENTED_EDGE ( 'NONE', *, *, #665, .F. ) ;
#3265 = VECTOR ( 'NONE', #1197, 1000.000000000000000 ) ;
#3266 = CARTESIAN_POINT ( 'NONE',  ( 3.922988748490355200, 17.13563240534355700, -1.153797724813211000 ) ) ;
#3267 = AXIS2_PLACEMENT_3D ( 'NONE', #2315, #1910, #824 ) ;
#3268 = DIRECTION ( 'NONE',  ( 0.0000000000000000000, 0.0000000000000000000, 1.000000000000000000 ) ) ;
#3269 = DIRECTION ( 'NONE',  ( 0.0000000000000000000, 0.0000000000000000000, -1.000000000000000000 ) ) ;
#3270 = EDGE_CURVE ( 'NONE', #409, #3520, #1161, .T. ) ;
#3271 = ORIENTED_EDGE ( 'NONE', *, *, #3703, .T. ) ;
#3272 = AXIS2_PLACEMENT_3D ( 'NONE', #1925, #517, #1643 ) ;
#3273 = FACE_BOUND ( 'NONE', #3459, .T. ) ;
#3274 = SURFACE_STYLE_FILL_AREA ( #2882 ) ;
#3275 = ADVANCED_FACE ( 'NONE', ( #2114, #3652 ), #2518, .T. ) ;
#3276 = ORIENTED_EDGE ( 'NONE', *, *, #2605, .T. ) ;
#3277 = ORIENTED_EDGE ( 'NONE', *, *, #3226, .F. ) ;
#3278 = VECTOR ( 'NONE', #1339, 1000.000000000000000 ) ;
#3279 = DIRECTION ( 'NONE',  ( 0.0000000000000000000, 0.0000000000000000000, 1.000000000000000000 ) ) ;
#3280 = VERTEX_POINT ( 'NONE', #210 ) ;
#3281 = DIRECTION ( 'NONE',  ( -0.0000000000000000000, -0.0000000000000000000, -1.000000000000000000 ) ) ;
#3282 = ORIENTED_EDGE ( 'NONE', *, *, #1777, .F. ) ;
#3283 = VERTEX_POINT ( 'NONE', #3372 ) ;
#3284 = CIRCLE ( 'NONE', #2644, 0.2500000000000002200 ) ;
#3285 = CARTESIAN_POINT ( 'NONE',  ( 0.4898979485566390400, -0.2500000000000002200, 1.100000000000000300 ) ) ;
#3286 =( NAMED_UNIT ( * ) PLANE_ANGLE_UNIT ( ) SI_UNIT ( $, .RADIAN. ) );
#3287 = DIRECTION ( 'NONE',  ( -1.000000000000000000, 0.0000000000000000000, 0.0000000000000000000 ) ) ;
#3288 = AXIS2_PLACEMENT_3D ( 'NONE', #2068, #3500, #927 ) ;
#3289 = ORIENTED_EDGE ( 'NONE', *, *, #591, .T. ) ;
#3290 = FACE_OUTER_BOUND ( 'NONE', #738, .T. ) ;
#3291 = DIRECTION ( 'NONE',  ( -1.000000000000000000, 0.0000000000000000000, 0.0000000000000000000 ) ) ;
#3292 = ORIENTED_EDGE ( 'NONE', *, *, #753, .F. ) ;
#3293 = EDGE_CURVE ( 'NONE', #678, #2923, #589, .T. ) ;
#3294 = CARTESIAN_POINT ( 'NONE',  ( 0.4898979485566390400, -0.2500000000000002200, 13.89999999999999900 ) ) ;
#3295 = ORIENTED_EDGE ( 'NONE', *, *, #3472, .T. ) ;
#3296 = FACE_OUTER_BOUND ( 'NONE', #1987, .T. ) ;
#3297 = EDGE_CURVE ( 'NONE', #2028, #278, #1522, .T. ) ;
#3298 = VECTOR ( 'NONE', #3006, 1000.000000000000000 ) ;
#3299 = CARTESIAN_POINT ( 'NONE',  ( 10.36709637747703300, 51.56761150174494900, 0.0000000000000000000 ) ) ;
#3300 = DIRECTION ( 'NONE',  ( -1.000000000000000000, 0.0000000000000000000, 0.0000000000000000000 ) ) ;
#3301 = CARTESIAN_POINT ( 'NONE',  ( 0.0000000000000000000, 0.0000000000000000000, 0.0000000000000000000 ) ) ;
#3302 = DIRECTION ( 'NONE',  ( -0.0000000000000000000, 0.0000000000000000000, 1.000000000000000000 ) ) ;
#3303 = CARTESIAN_POINT ( 'NONE',  ( 0.0000000000000000000, 0.0000000000000000000, 15.00000000000000000 ) ) ;
#3304 = VECTOR ( 'NONE', #2859, 1000.000000000000000 ) ;
#3305 = CARTESIAN_POINT ( 'NONE',  ( -38.06584600909516800, -36.07142857142856200, -7.500000000000000000 ) ) ;
#3306 = PRODUCT ( 'Querstrebe 01', 'Querstrebe 01', '', ( #3137 ) ) ;
#3307 = AXIS2_PLACEMENT_3D ( 'NONE', #22, #2018, #3456 ) ;
#3308 = EDGE_CURVE ( 'NONE', #3478, #2767, #3552, .T. ) ;
#3309 = ADVANCED_FACE ( 'NONE', ( #2628 ), #3364, .F. ) ;
#3310 = CARTESIAN_POINT ( 'NONE',  ( 10.36709637747703300, 51.56761150174494900, -1.153797724813211000 ) ) ;
#3311 = VERTEX_POINT ( 'NONE', #3353 ) ;
#3312 = DIRECTION ( 'NONE',  ( 0.0000000000000000000, 0.0000000000000000000, -1.000000000000000000 ) ) ;
#3313 = FACE_BOUND ( 'NONE', #1892, .T. ) ;
#3314 =( GEOMETRIC_REPRESENTATION_CONTEXT ( 3 ) GLOBAL_UNCERTAINTY_ASSIGNED_CONTEXT ( ( #1504 ) ) GLOBAL_UNIT_ASSIGNED_CONTEXT ( ( #2223, #2480, #2202 ) ) REPRESENTATION_CONTEXT ( 'NONE', 'WORKASPACE' ) );
#3315 = ORIENTED_EDGE ( 'NONE', *, *, #2145, .T. ) ;
#3316 = DIRECTION ( 'NONE',  ( 0.0000000000000000000, -1.000000000000000000, 0.0000000000000000000 ) ) ;
#3317 = CARTESIAN_POINT ( 'NONE',  ( -13.06584600909511500, -36.07142857142845600, 7.500000000000595100 ) ) ;
#3318 = VECTOR ( 'NONE', #802, 999.9999999999998900 ) ;
#3319 = LINE ( 'NONE', #2242, #1033 ) ;
#3320 = ORIENTED_EDGE ( 'NONE', *, *, #871, .T. ) ;
#3321 = DIRECTION ( 'NONE',  ( 1.000000000000000000, 4.760461918643515700E-019, 0.0000000000000000000 ) ) ;
#3322 = EDGE_LOOP ( 'NONE', ( #3669, #2371 ) ) ;
#3323 = AXIS2_PLACEMENT_3D ( 'NONE', #599, #2624, #879 ) ;
#3324 = COLOUR_RGB ( '',0.7921568627450980000, 0.8196078431372548800, 0.9333333333333333500 ) ;
#3325 = ORIENTED_EDGE ( 'NONE', *, *, #3626, .T. ) ;
#3326 = VERTEX_POINT ( 'NONE', #2818 ) ;
#3327 = CARTESIAN_POINT ( 'NONE',  ( 17.25402250301943100, 4.164560989143484800E-014, 13.89999999999999900 ) ) ;
#3328 = ORIENTED_EDGE ( 'NONE', *, *, #3244, .F. ) ;
#3329 = CARTESIAN_POINT ( 'NONE',  ( 4.675451074447882300, 1.040834085586084300E-013, 1.100000000000000300 ) ) ;
#3330 = ORIENTED_EDGE ( 'NONE', *, *, #2626, .T. ) ;
#3331 = DIRECTION ( 'NONE',  ( -0.0000000000000000000, -0.0000000000000000000, 1.000000000000000000 ) ) ;
#3332 = FACE_OUTER_BOUND ( 'NONE', #3524, .T. ) ;
#3333 = ADVANCED_FACE ( 'NONE', ( #2023, #405 ), #1620, .T. ) ;
#3334 = ORIENTED_EDGE ( 'NONE', *, *, #851, .F. ) ;
#3335 = DIRECTION ( 'NONE',  ( 0.0000000000000000000, 0.0000000000000000000, 1.000000000000000000 ) ) ;
#3336 = CARTESIAN_POINT ( 'NONE',  ( 0.1000000000000000100, 1.224646799147353300E-017, 15.00000000000000000 ) ) ;
#3337 = LINE ( 'NONE', #2339, #3247 ) ;
#3338 = AXIS2_PLACEMENT_3D ( 'NONE', #2226, #2207, #208 ) ;
#3339 = ORIENTED_EDGE ( 'NONE', *, *, #969, .T. ) ;
#3340 = PRODUCT_DEFINITION_CONTEXT ( 'detailed design', #2247, 'design' ) ;
#3341 = VERTEX_POINT ( 'NONE', #1097 ) ;
#3342 = CARTESIAN_POINT ( 'NONE',  ( 0.5081678060484401400, 0.0000000000000000000, 0.0000000000000000000 ) ) ;
#3343 = EDGE_CURVE ( 'NONE', #1287, #1566, #2589, .T. ) ;
#3344 = STYLED_ITEM ( 'NONE', ( #1495 ), #70 ) ;
#3345 = EDGE_CURVE ( 'NONE', #509, #2771, #3319, .T. ) ;
#3346 = CARTESIAN_POINT ( 'NONE',  ( 10.91473678873360400, 1.040834085586084300E-013, 13.89999999999999900 ) ) ;
#3347 = CARTESIAN_POINT ( 'NONE',  ( 6.836739234619880500, 34.87037114332839100, 13.99999999999999600 ) ) ;
#3348 = SURFACE_STYLE_USAGE ( .BOTH. , #207 ) ;
#3349 = AXIS2_PLACEMENT_3D ( 'NONE', #2422, #3268, #2711 ) ;
#3350 = DIRECTION ( 'NONE',  ( 0.0000000000000000000, 0.0000000000000000000, -1.000000000000000000 ) ) ;
#3351 = ADVANCED_FACE ( 'NONE', ( #2809, #1519, #1836, #2031 ), #2268, .F. ) ;
#3352 = CYLINDRICAL_SURFACE ( 'NONE', #1218, 0.4999999999999978400 ) ;
#3353 = CARTESIAN_POINT ( 'NONE',  ( 24.40108794287148400, 0.5000000000000004400, 15.00000000000000000 ) ) ;
#3354 = CARTESIAN_POINT ( 'NONE',  ( 3.717096377477017800, 17.68116730941341100, 0.0000000000000000000 ) ) ;
#3355 = ORIENTED_EDGE ( 'NONE', *, *, #1681, .F. ) ;
#3356 = CARTESIAN_POINT ( 'NONE',  ( 0.4898979485566356000, 0.2500000000000002200, 1.100000000000000300 ) ) ;
#3357 = SURFACE_STYLE_FILL_AREA ( #3466 ) ;
#3358 = DIRECTION ( 'NONE',  ( 0.0000000000000000000, 0.0000000000000000000, 1.000000000000000000 ) ) ;
#3359 = AXIS2_PLACEMENT_3D ( 'NONE', #2875, #545, #2565 ) ;
#3360 = DIRECTION ( 'NONE',  ( 0.0000000000000000000, 0.0000000000000000000, 1.000000000000000000 ) ) ;
#3361 = DIRECTION ( 'NONE',  ( 1.000000000000000000, 0.0000000000000000000, 0.0000000000000000000 ) ) ;
#3362 = CARTESIAN_POINT ( 'NONE',  ( 12.50000000000003900, 68.87488656977954800, 0.0000000000000000000 ) ) ;
#3363 = CARTESIAN_POINT ( 'NONE',  ( 4.127810663191303900, 17.18920383391498100, 0.0000000000000000000 ) ) ;
#3364 = CYLINDRICAL_SURFACE ( 'NONE', #1296, 0.1000000000000000100 ) ;
#3365 = EDGE_CURVE ( 'NONE', #1400, #1581, #1254, .T. ) ;
#3366 = ORIENTED_EDGE ( 'NONE', *, *, #3455, .F. ) ;
#3367 = EDGE_CURVE ( 'NONE', #1203, #2158, #3201, .T. ) ;
#3368 = DIRECTION ( 'NONE',  ( 0.0000000000000000000, 0.0000000000000000000, 1.000000000000000000 ) ) ;
#3369 = LINE ( 'NONE', #2406, #2630 ) ;
#3370 = DIRECTION ( 'NONE',  ( 0.0000000000000000000, 0.0000000000000000000, 1.000000000000000000 ) ) ;
#3371 = EDGE_CURVE ( 'NONE', #2489, #1640, #318, .T. ) ;
#3372 = CARTESIAN_POINT ( 'NONE',  ( 4.127810663191303900, 17.18920383391498100, 15.00000000000000000 ) ) ;
#3373 = DIRECTION ( 'NONE',  ( -0.0000000000000000000, -0.0000000000000000000, -1.000000000000000000 ) ) ;
#3374 = ORIENTED_EDGE ( 'NONE', *, *, #342, .T. ) ;
#3375 = PRODUCT_DEFINITION ( 'UNKNOWN', '', #3526, #3340 ) ;
#3376 = LINE ( 'NONE', #1602, #2633 ) ;
#3377 = CARTESIAN_POINT ( 'NONE',  ( 0.0000000000000000000, 0.2500000000000002200, 13.89999999999999900 ) ) ;
#3378 = ADVANCED_FACE ( 'NONE', ( #3469 ), #80, .T. ) ;
#3379 = ORIENTED_EDGE ( 'NONE', *, *, #2552, .T. ) ;
#3380 = DIRECTION ( 'NONE',  ( -2.585743316206813900E-017, -1.424742220818458900E-016, 1.000000000000000000 ) ) ;
#3381 = EDGE_LOOP ( 'NONE', ( #565, #150, #2677, #2090, #2890 ) ) ;
#3382 = CARTESIAN_POINT ( 'NONE',  ( 0.4898979485566356000, -0.2500000000000002200, 13.89999999999999900 ) ) ;
#3383 = EDGE_LOOP ( 'NONE', ( #2156, #2879 ) ) ;
#3384 = CARTESIAN_POINT ( 'NONE',  ( 24.49183219395156300, 0.0000000000000000000, 0.0000000000000000000 ) ) ;
#3385 = FACE_OUTER_BOUND ( 'NONE', #978, .T. ) ;
#3386 = DIRECTION ( 'NONE',  ( 0.0000000000000000000, 0.0000000000000000000, -1.000000000000000000 ) ) ;
#3387 = VERTEX_POINT ( 'NONE', #2399 ) ;
#3388 = VECTOR ( 'NONE', #1050, 1000.000000000000000 ) ;
#3389 = DIRECTION ( 'NONE',  ( -1.000000000000000000, 0.0000000000000000000, -0.0000000000000000000 ) ) ;
#3390 = DIRECTION ( 'NONE',  ( -0.0000000000000000000, -0.0000000000000000000, 1.000000000000000000 ) ) ;
#3391 = SHAPE_DEFINITION_REPRESENTATION ( #2525, #3723 ) ;
#3392 = ORIENTED_EDGE ( 'NONE', *, *, #1470, .F. ) ;
#3393 = CARTESIAN_POINT ( 'NONE',  ( 0.0000000000000000000, 0.0000000000000000000, 15.00000000000000000 ) ) ;
#3394 = APPLICATION_PROTOCOL_DEFINITION ( 'draft international standard', 'automotive_design', 1998, #796 ) ;
#3395 = DIRECTION ( 'NONE',  ( 1.000000000000000000, 0.0000000000000000000, 0.0000000000000000000 ) ) ;
#3396 = VECTOR ( 'NONE', #3109, 1000.000000000000000 ) ;
#3397 = AXIS2_PLACEMENT_3D ( 'NONE', #1464, #3489, #332 ) ;
#3398 = DIRECTION ( 'NONE',  ( -0.0000000000000000000, -0.0000000000000000000, -1.000000000000000000 ) ) ;
#3399 = CARTESIAN_POINT ( 'NONE',  ( 3.717096377477017800, 17.68116730941341800, 13.99999999999999100 ) ) ;
#3400 = LINE ( 'NONE', #910, #2006 ) ;
#3401 = ADVANCED_FACE ( 'NONE', ( #2539 ), #3557, .F. ) ;
#3402 = AXIS2_PLACEMENT_3D ( 'NONE', #265, #1127, #3149 ) ;
#3403 = EDGE_CURVE ( 'NONE', #2805, #3341, #502, .T. ) ;
#3404 = CARTESIAN_POINT ( 'NONE',  ( 6.747453520334165200, 34.37840766782996100, -1.153797724813211000 ) ) ;
#3405 = LINE ( 'NONE', #878, #1379 ) ;
#3406 = PRODUCT_CONTEXT ( 'NONE', #3073, 'mechanical' ) ;
#3407 = AXIS2_PLACEMENT_3D ( 'NONE', #2828, #1614, #1078 ) ;
#3408 = DIRECTION ( 'NONE',  ( -0.0000000000000000000, -0.0000000000000000000, -1.000000000000000000 ) ) ;
#3409 = VERTEX_POINT ( 'NONE', #346 ) ;
#3410 = CARTESIAN_POINT ( 'NONE',  ( 9.956382091762749900, 52.05957497724337200, 0.9999999999999956700 ) ) ;
#3411 = FACE_BOUND ( 'NONE', #3204, .T. ) ;
#3412 = DIRECTION ( 'NONE',  ( -1.000000000000000000, 0.0000000000000000000, 0.0000000000000000000 ) ) ;
#3413 = DIRECTION ( 'NONE',  ( 0.0000000000000000000, 0.0000000000000000000, 1.000000000000000000 ) ) ;
#3414 = DIRECTION ( 'NONE',  ( -1.000000000000000000, 0.0000000000000000000, 0.0000000000000000000 ) ) ;
#3415 = ADVANCED_FACE ( 'NONE', ( #2448 ), #2710, .F. ) ;
#3416 = AXIS2_PLACEMENT_3D ( 'NONE', #124, #432, #3036 ) ;
#3417 = ORIENTED_EDGE ( 'NONE', *, *, #1248, .T. ) ;
#3418 = ORIENTED_EDGE ( 'NONE', *, *, #2145, .F. ) ;
#3419 = DIRECTION ( 'NONE',  ( 0.1785714285714290700, 0.9839269509968507900, 0.0000000000000000000 ) ) ;
#3420 =( REPRESENTATION_RELATIONSHIP ('NONE','NONE', #2356, #3686 ) REPRESENTATION_RELATIONSHIP_WITH_TRANSFORMATION ( #2872 )SHAPE_REPRESENTATION_RELATIONSHIP( ) );
#3421 = CARTESIAN_POINT ( 'NONE',  ( 10.42483884017702100, -0.2500000000000002200, 0.0000000000000000000 ) ) ;
#3422 = VECTOR ( 'NONE', #1842, 1000.000000000000000 ) ;
#3423 = ORIENTED_EDGE ( 'NONE', *, *, #2690, .T. ) ;
#3424 = CARTESIAN_POINT ( 'NONE',  ( 10.06227446277608600, 51.51404007317351800, 15.00000000000000000 ) ) ;
#3425 = ORIENTED_EDGE ( 'NONE', *, *, #269, .T. ) ;
#3426 = LINE ( 'NONE', #3681, #225 ) ;
#3427 = EDGE_CURVE ( 'NONE', #1673, #2249, #1748, .T. ) ;
#3428 = VERTEX_POINT ( 'NONE', #2990 ) ;
#3429 = DIRECTION ( 'NONE',  ( -0.0000000000000000000, -0.0000000000000000000, -1.000000000000000000 ) ) ;
#3430 = DIRECTION ( 'NONE',  ( -1.000000000000000000, 0.0000000000000000000, 0.0000000000000000000 ) ) ;
#3431 = CIRCLE ( 'NONE', #2316, 0.09999999999999939500 ) ;
#3432 = EDGE_CURVE ( 'NONE', #997, #1640, #19, .T. ) ;
#3433 = ORIENTED_EDGE ( 'NONE', *, *, #1342, .T. ) ;
#3434 = CARTESIAN_POINT ( 'NONE',  ( 10.91473678873360400, -0.2499999999998961400, 1.100000000000000300 ) ) ;
#3435 = ORIENTED_EDGE ( 'NONE', *, *, #1682, .T. ) ;
#3436 = AXIS2_PLACEMENT_3D ( 'NONE', #2681, #942, #2066 ) ;
#3437 = ORIENTED_EDGE ( 'NONE', *, *, #1831, .T. ) ;
#3438 = EDGE_LOOP ( 'NONE', ( #944, #3379, #3154, #887 ) ) ;
#3439 = DIRECTION ( 'NONE',  ( 1.000000000000000000, 0.0000000000000000000, -0.0000000000000000000 ) ) ;
#3440 = CARTESIAN_POINT ( 'NONE',  ( -0.1000000000000000100, 0.0000000000000000000, 13.89999999999999900 ) ) ;
#3441 = VECTOR ( 'NONE', #1549, 1000.000000000000000 ) ;
#3442 = CARTESIAN_POINT ( 'NONE',  ( 0.0000000000000000000, 0.0000000000000000000, 15.00000000000000000 ) ) ;
#3443 = EDGE_LOOP ( 'NONE', ( #3102, #1633 ) ) ;
#3444 = EDGE_CURVE ( 'NONE', #2923, #498, #2651, .T. ) ;
#3445 = DIRECTION ( 'NONE',  ( 0.0000000000000000000, 1.000000000000000000, 0.0000000000000000000 ) ) ;
#3446 = ORIENTED_EDGE ( 'NONE', *, *, #1853, .F. ) ;
#3447 = LINE ( 'NONE', #1274, #3441 ) ;
#3448 = CIRCLE ( 'NONE', #3184, 0.5499999999999992700 ) ;
#3449 = DIRECTION ( 'NONE',  ( 1.000000000000000000, 0.0000000000000000000, 0.0000000000000000000 ) ) ;
#3450 = CYLINDRICAL_SURFACE ( 'NONE', #1980, 0.1000000000000011300 ) ;
#3451 = ORIENTED_EDGE ( 'NONE', *, *, #2785, .F. ) ;
#3452 =( NAMED_UNIT ( * ) PLANE_ANGLE_UNIT ( ) SI_UNIT ( $, .RADIAN. ) );
#3453 = EDGE_CURVE ( 'NONE', #315, #288, #2120, .T. ) ;
#3454 = CARTESIAN_POINT ( 'NONE',  ( 17.05402250301943200, 4.163336342344337000E-014, 13.89999999999999900 ) ) ;
#3455 = EDGE_CURVE ( 'NONE', #3018, #3283, #2213, .T. ) ;
#3456 = DIRECTION ( 'NONE',  ( -1.000000000000000000, 0.0000000000000000000, 0.0000000000000000000 ) ) ;
#3457 =( NAMED_UNIT ( * ) PLANE_ANGLE_UNIT ( ) SI_UNIT ( $, .RADIAN. ) );
#3458 = CIRCLE ( 'NONE', #610, 0.1000000000000028600 ) ;
#3459 = EDGE_LOOP ( 'NONE', ( #2683, #292 ) ) ;
#3460 = DIRECTION ( 'NONE',  ( 0.0000000000000000000, 0.0000000000000000000, 1.000000000000000000 ) ) ;
#3461 = AXIS2_PLACEMENT_3D ( 'NONE', #349, #2968, #3231 ) ;
#3462 = VECTOR ( 'NONE', #3007, 1000.000000000000000 ) ;
#3463 = DIRECTION ( 'NONE',  ( 1.000000000000000000, 0.0000000000000000000, 0.0000000000000000000 ) ) ;
#3464 = FACE_OUTER_BOUND ( 'NONE', #2937, .T. ) ;
#3465 = EDGE_LOOP ( 'NONE', ( #3437, #3339 ) ) ;
#3466 = FILL_AREA_STYLE ('',( #2653 ) ) ;
#3467 = ORIENTED_EDGE ( 'NONE', *, *, #81, .F. ) ;
#3468 = VECTOR ( 'NONE', #1942, 1000.000000000000000 ) ;
#3469 = FACE_OUTER_BOUND ( 'NONE', #823, .T. ) ;
#3470 = DIRECTION ( 'NONE',  ( 1.000000000000000000, 0.0000000000000000000, 0.0000000000000000000 ) ) ;
#3471 = FACE_OUTER_BOUND ( 'NONE', #2950, .T. ) ;
#3472 = EDGE_CURVE ( 'NONE', #1135, #1259, #3369, .T. ) ;
#3473 = ORIENTED_EDGE ( 'NONE', *, *, #831, .F. ) ;
#3474 = CARTESIAN_POINT ( 'NONE',  ( 17.05402250301943200, 4.163336342344337000E-014, 1.100000000000000300 ) ) ;
#3475 = DIRECTION ( 'NONE',  ( 1.000000000000000000, 0.0000000000000000000, -0.0000000000000000000 ) ) ;
#3476 = ORIENTED_EDGE ( 'NONE', *, *, #992, .F. ) ;
#3477 = AXIS2_PLACEMENT_3D ( 'NONE', #353, #1792, #1513 ) ;
#3478 = VERTEX_POINT ( 'NONE', #1058 ) ;
#3479 = DIRECTION ( 'NONE',  ( -0.0000000000000000000, -0.0000000000000000000, -1.000000000000000000 ) ) ;
#3480 = CIRCLE ( 'NONE', #3205, 0.5499999999999983800 ) ;
#3481 = EDGE_CURVE ( 'NONE', #522, #1135, #904, .T. ) ;
#3482 = CARTESIAN_POINT ( 'NONE',  ( 0.0000000000000000000, 0.0000000000000000000, 1.100000000000000300 ) ) ;
#3483 = CONTEXT_DEPENDENT_SHAPE_REPRESENTATION ( #3100, #1837 ) ;
#3484 = ORIENTED_EDGE ( 'NONE', *, *, #1158, .F. ) ;
#3485 = AXIS2_PLACEMENT_3D ( 'NONE', #3199, #2649, #1771 ) ;
#3486 = FACE_OUTER_BOUND ( 'NONE', #1948, .T. ) ;
#3487 = CARTESIAN_POINT ( 'NONE',  ( -0.2500000000000000000, 0.0000000000000000000, 1.100000000000000300 ) ) ;
#3488 = ORIENTED_EDGE ( 'NONE', *, *, #462, .F. ) ;
#3489 = DIRECTION ( 'NONE',  ( -0.0000000000000000000, -0.0000000000000000000, -1.000000000000000000 ) ) ;
#3490 = DIRECTION ( 'NONE',  ( 0.0000000000000000000, 0.0000000000000000000, 1.000000000000000000 ) ) ;
#3491 = FACE_OUTER_BOUND ( 'NONE', #2830, .T. ) ;
#3492 = DIRECTION ( 'NONE',  ( -1.000000000000000000, 0.0000000000000000000, 0.0000000000000000000 ) ) ;
#3493 = CARTESIAN_POINT ( 'NONE',  ( 10.26227446277608900, 51.51404007317351800, 1.000000000000000000 ) ) ;
#3494 = AXIS2_PLACEMENT_3D ( 'NONE', #2532, #1039, #2806 ) ;
#3495 = CARTESIAN_POINT ( 'NONE',  ( 0.0000000000000000000, 0.0000000000000000000, 13.89999999999999900 ) ) ;
#3496 = EDGE_CURVE ( 'NONE', #2742, #3520, #1076, .T. ) ;
#3497 = DIRECTION ( 'NONE',  ( 0.0000000000000000000, 0.0000000000000000000, -1.000000000000000000 ) ) ;
#3498 = CIRCLE ( 'NONE', #1745, 0.5499999999999992700 ) ;
#3499 = DIRECTION ( 'NONE',  ( -1.000000000000000000, 0.0000000000000000000, 0.0000000000000000000 ) ) ;
#3500 = DIRECTION ( 'NONE',  ( -0.0000000000000000000, -0.0000000000000000000, 1.000000000000000000 ) ) ;
#3501 = EDGE_CURVE ( 'NONE', #3573, #3031, #1841, .T. ) ;
#3502 = FACE_OUTER_BOUND ( 'NONE', #2392, .T. ) ;
#3503 = AXIS2_PLACEMENT_3D ( 'NONE', #2057, #85, #1758 ) ;
#3504 = CARTESIAN_POINT ( 'NONE',  ( 3.922988748490355200, 17.13563240534355700, -1.153797724813211000 ) ) ;
#3505 = CARTESIAN_POINT ( 'NONE',  ( 6.836739234619887600, 34.87037114332839100, 0.0000000000000000000 ) ) ;
#3506 = ORIENTED_EDGE ( 'NONE', *, *, #2623, .T. ) ;
#3507 = LINE ( 'NONE', #84, #52 ) ;
#3508 = CARTESIAN_POINT ( 'NONE',  ( 4.675451074447882300, -0.2499999999998961400, 1.100000000000000300 ) ) ;
#3509 = DIRECTION ( 'NONE',  ( 0.0000000000000000000, 0.0000000000000000000, -1.000000000000000000 ) ) ;
#3510 = ORIENTED_EDGE ( 'NONE', *, *, #1760, .F. ) ;
#3511 = ORIENTED_EDGE ( 'NONE', *, *, #1634, .T. ) ;
#3512 = LINE ( 'NONE', #3595, #276 ) ;
#3513 = ORIENTED_EDGE ( 'NONE', *, *, #3345, .F. ) ;
#3514 = FACE_OUTER_BOUND ( 'NONE', #2118, .T. ) ;
#3515 = AXIS2_PLACEMENT_3D ( 'NONE', #1304, #2475, #1319 ) ;
#3516 = CARTESIAN_POINT ( 'NONE',  ( 16.66412455446277700, 0.2500000000000002200, 1.100000000000000300 ) ) ;
#3517 = AXIS2_PLACEMENT_3D ( 'NONE', #933, #1785, #359 ) ;
#3518 = VERTEX_POINT ( 'NONE', #783 ) ;
#3519 = MANIFOLD_SOLID_BREP ( 'Schnitt-Linear austragen1', #3123 ) ;
#3520 = VERTEX_POINT ( 'NONE', #2995 ) ;
#3521 = VERTEX_POINT ( 'NONE', #2186 ) ;
#3522 = DIRECTION ( 'NONE',  ( -1.000000000000000000, 0.0000000000000000000, 0.0000000000000000000 ) ) ;
#3523 = CARTESIAN_POINT ( 'NONE',  ( 10.91473678873360400, -0.2499999999998961400, 13.89999999999999900 ) ) ;
#3524 = EDGE_LOOP ( 'NONE', ( #1301, #3084, #1183, #1462 ) ) ;
#3525 = FACE_OUTER_BOUND ( 'NONE', #3563, .T. ) ;
#3526 = PRODUCT_DEFINITION_FORMATION_WITH_SPECIFIED_SOURCE ( 'ANY', '', #3015, .NOT_KNOWN. ) ;
#3527 = CARTESIAN_POINT ( 'NONE',  ( 0.0000000000000000000, 0.2500000000000002200, 1.100000000000000300 ) ) ;
#3528 = EDGE_LOOP ( 'NONE', ( #2275, #3715 ) ) ;
#3529 = LINE ( 'NONE', #2691, #2777 ) ;
#3530 = AXIS2_PLACEMENT_3D ( 'NONE', #3215, #913, #2934 ) ;
#3531 = CIRCLE ( 'NONE', #817, 0.1000000000000011300 ) ;
#3532 = DIRECTION ( 'NONE',  ( 0.0000000000000000000, 0.0000000000000000000, 1.000000000000000000 ) ) ;
#3533 = FACE_OUTER_BOUND ( 'NONE', #1120, .T. ) ;
#3534 =( LENGTH_UNIT ( ) NAMED_UNIT ( * ) SI_UNIT ( .MILLI., .METRE. ) );
#3535 = ADVANCED_FACE ( 'NONE', ( #1500, #3136 ), #1911, .T. ) ;
#3536 = FILL_AREA_STYLE ('',( #21 ) ) ;
#3537 = EDGE_CURVE ( 'NONE', #2125, #901, #2736, .T. ) ;
#3538 = AXIS2_PLACEMENT_3D ( 'NONE', #626, #2942, #601 ) ;
#3539 = CARTESIAN_POINT ( 'NONE',  ( 17.15402250301943400, 4.163336342344337000E-014, 1.100000000000000300 ) ) ;
#3540 = DIRECTION ( 'NONE',  ( -1.000000000000000000, 0.0000000000000000000, 0.0000000000000000000 ) ) ;
#3541 = EDGE_LOOP ( 'NONE', ( #3118, #2679, #2775, #3055 ) ) ;
#3542 = EDGE_CURVE ( 'NONE', #2209, #1664, #1959, .T. ) ;
#3543 = DIRECTION ( 'NONE',  ( 0.0000000000000000000, 0.0000000000000000000, 1.000000000000000000 ) ) ;
#3544 = LINE ( 'NONE', #3342, #3691 ) ;
#3545 =( NAMED_UNIT ( * ) PLANE_ANGLE_UNIT ( ) SI_UNIT ( $, .RADIAN. ) );
#3546 = DIRECTION ( 'NONE',  ( -0.0000000000000000000, -0.0000000000000000000, -1.000000000000000000 ) ) ;
#3547 = DIRECTION ( 'NONE',  ( 0.0000000000000000000, 1.000000000000000000, 0.0000000000000000000 ) ) ;
#3548 = EDGE_CURVE ( 'NONE', #2485, #1140, #1819, .T. ) ;
#3549 = AXIS2_PLACEMENT_3D ( 'NONE', #1780, #1182, #3197 ) ;
#3550 = VERTEX_POINT ( 'NONE', #1126 ) ;
#3551 = ADVANCED_FACE ( 'NONE', ( #251, #1904 ), #2424, .T. ) ;
#3552 = LINE ( 'NONE', #1958, #3155 ) ;
#3553 = ORIENTED_EDGE ( 'NONE', *, *, #1130, .T. ) ;
#3554 = CARTESIAN_POINT ( 'NONE',  ( 0.0000000000000000000, 0.0000000000000000000, 13.89999999999999900 ) ) ;
#3555 = ORIENTED_EDGE ( 'NONE', *, *, #739, .T. ) ;
#3556 = CIRCLE ( 'NONE', #2798, 0.09999999999999766000 ) ;
#3557 = CYLINDRICAL_SURFACE ( 'NONE', #1401, 0.5500000000000000400 ) ;
#3558 = ORIENTED_EDGE ( 'NONE', *, *, #1558, .F. ) ;
#3559 = CARTESIAN_POINT ( 'NONE',  ( 3.922988748490355200, 17.13563240534355700, 0.0000000000000000000 ) ) ;
#3560 = VERTEX_POINT ( 'NONE', #367 ) ;
#3561 = DIRECTION ( 'NONE',  ( 0.0000000000000000000, 0.0000000000000000000, 1.000000000000000000 ) ) ;
#3562 = FACE_OUTER_BOUND ( 'NONE', #2439, .T. ) ;
#3563 = EDGE_LOOP ( 'NONE', ( #338, #108, #3315, #2362 ) ) ;
#3564 =( GEOMETRIC_REPRESENTATION_CONTEXT ( 3 ) GLOBAL_UNCERTAINTY_ASSIGNED_CONTEXT ( ( #734 ) ) GLOBAL_UNIT_ASSIGNED_CONTEXT ( ( #835, #2860, #2548 ) ) REPRESENTATION_CONTEXT ( 'NONE', 'WORKASPACE' ) );
#3565 = ORIENTED_EDGE ( 'NONE', *, *, #454, .F. ) ;
#3566 = ORIENTED_EDGE ( 'NONE', *, *, #2430, .F. ) ;
#3567 = LINE ( 'NONE', #1142, #2723 ) ;
#3568 = DIRECTION ( 'NONE',  ( 1.000000000000000000, 0.0000000000000000000, 0.0000000000000000000 ) ) ;
#3569 = EDGE_CURVE ( 'NONE', #1516, #1938, #165, .T. ) ;
#3570 = ORIENTED_EDGE ( 'NONE', *, *, #1032, .T. ) ;
#3571 = AXIS2_PLACEMENT_3D ( 'NONE', #794, #1346, #3720 ) ;
#3572 = DIRECTION ( 'NONE',  ( 3.469446951953611000E-015, 1.000000000000000000, 0.0000000000000000000 ) ) ;
#3573 = VERTEX_POINT ( 'NONE', #2389 ) ;
#3574 = EDGE_CURVE ( 'NONE', #548, #235, #2468, .T. ) ;
#3575 = CYLINDRICAL_SURFACE ( 'NONE', #771, 0.09999999999999766000 ) ;
#3576 = EDGE_CURVE ( 'NONE', #543, #3203, #1052, .T. ) ;
#3577 = SURFACE_STYLE_USAGE ( .BOTH. , #3011 ) ;
#3578 = ADVANCED_FACE ( 'NONE', ( #1724 ), #2290, .F. ) ;
#3579 = DIRECTION ( 'NONE',  ( 1.000000000000000000, 0.0000000000000000000, 0.0000000000000000000 ) ) ;
#3580 = CARTESIAN_POINT ( 'NONE',  ( 0.0000000000000000000, 0.0000000000000000000, 1.100000000000000300 ) ) ;
#3581 = ORIENTED_EDGE ( 'NONE', *, *, #3481, .T. ) ;
#3582 = ORIENTED_EDGE ( 'NONE', *, *, #621, .F. ) ;
#3583 = CIRCLE ( 'NONE', #2020, 0.5000000000000004400 ) ;
#3584 = SHAPE_REPRESENTATION ( 'Querstrebe 01', ( #2765 ), #3143 ) ;
#3585 = CARTESIAN_POINT ( 'NONE',  ( 10.42483884017691200, 0.2500000000000000000, 13.89999999999999900 ) ) ;
#3586 = PLANE ( 'NONE',  #1864 ) ;
#3587 = CARTESIAN_POINT ( 'NONE',  ( 4.675451074447882300, 1.040834085586084300E-013, 13.89999999999999900 ) ) ;
#3588 = SHAPE_REPRESENTATION ( 'Querstrebe 02', ( #2765 ), #2402 ) ;
#3589 = DIRECTION ( 'NONE',  ( 0.0000000000000000000, -0.0000000000000000000, 1.000000000000000000 ) ) ;
#3590 = CARTESIAN_POINT ( 'NONE',  ( 0.0000000000000000000, 0.0000000000000000000, 0.0000000000000000000 ) ) ;
#3591 = AXIS2_PLACEMENT_3D ( 'NONE', #2662, #2895, #3012 ) ;
#3592 = ORIENTED_EDGE ( 'NONE', *, *, #1154, .F. ) ;
#3593 = EDGE_CURVE ( 'NONE', #1381, #1042, #968, .T. ) ;
#3594 = ADVANCED_FACE ( 'NONE', ( #1588 ), #2957, .F. ) ;
#3595 = CARTESIAN_POINT ( 'NONE',  ( 0.0000000000000000000, 0.2500000000000002200, 13.89999999999999900 ) ) ;
#3596 = VECTOR ( 'NONE', #3195, 1000.000000000000000 ) ;
#3597 = PRODUCT_DEFINITION_SHAPE ( 'NONE', 'NONE',  #3375 ) ;
#3598 = CARTESIAN_POINT ( 'NONE',  ( 17.15402250301943400, 4.163336342344337000E-014, 13.89999999999999900 ) ) ;
#3599 = CARTESIAN_POINT ( 'NONE',  ( 4.127810663191303900, 17.18920383391498100, -1.153797724813211000 ) ) ;
#3600 =( GEOMETRIC_REPRESENTATION_CONTEXT ( 3 ) GLOBAL_UNCERTAINTY_ASSIGNED_CONTEXT ( ( #3134 ) ) GLOBAL_UNIT_ASSIGNED_CONTEXT ( ( #721, #2730, #2445 ) ) REPRESENTATION_CONTEXT ( 'NONE', 'WORKASPACE' ) );
#3601 = DIRECTION ( 'NONE',  ( -1.000000000000000000, 0.0000000000000000000, 0.0000000000000000000 ) ) ;
#3602 = CARTESIAN_POINT ( 'NONE',  ( 4.675451074447882300, 1.040834085586084300E-013, 13.89999999999999900 ) ) ;
#3603 = DIRECTION ( 'NONE',  ( 0.0000000000000000000, 0.0000000000000000000, -1.000000000000000000 ) ) ;
#3604 = EDGE_CURVE ( 'NONE', #1400, #3174, #1867, .T. ) ;
#3605 = EDGE_LOOP ( 'NONE', ( #2502, #1263 ) ) ;
#3606 = ORIENTED_EDGE ( 'NONE', *, *, #418, .F. ) ;
#3607 = AXIS2_PLACEMENT_3D ( 'NONE', #91, #670, #2099 ) ;
#3608 = CIRCLE ( 'NONE', #2338, 0.2500000000000002200 ) ;
#3609 = CARTESIAN_POINT ( 'NONE',  ( 4.575451074447884500, 1.040834085586084300E-013, 15.00000000000000000 ) ) ;
#3610 = ORIENTED_EDGE ( 'NONE', *, *, #434, .F. ) ;
#3611 = VERTEX_POINT ( 'NONE', #3508 ) ;
#3612 = VECTOR ( 'NONE', #763, 1000.000000000000000 ) ;
#3613 = CARTESIAN_POINT ( 'NONE',  ( 0.0000000000000000000, -0.2500000000000002200, 15.00000000000000000 ) ) ;
#3614 = ORIENTED_EDGE ( 'NONE', *, *, #1272, .T. ) ;
#3615 = DIRECTION ( 'NONE',  ( 0.9839269509968507900, -0.1785714285714290700, 0.0000000000000000000 ) ) ;
#3616 = DIRECTION ( 'NONE',  ( 0.0000000000000000000, -1.000000000000000000, 0.0000000000000000000 ) ) ;
#3617 = SURFACE_STYLE_FILL_AREA ( #3536 ) ;
#3618 = ADVANCED_FACE ( 'NONE', ( #1233 ), #344, .F. ) ;
#3619 = ORIENTED_EDGE ( 'NONE', *, *, #3501, .T. ) ;
#3620 =( NAMED_UNIT ( * ) PLANE_ANGLE_UNIT ( ) SI_UNIT ( $, .RADIAN. ) );
#3621 = VERTEX_POINT ( 'NONE', #99 ) ;
#3622 = AXIS2_PLACEMENT_3D ( 'NONE', #2289, #2856, #1709 ) ;
#3623 = ORIENTED_EDGE ( 'NONE', *, *, #2868, .F. ) ;
#3624 = VECTOR ( 'NONE', #3636, 1000.000000000000000 ) ;
#3625 = LINE ( 'NONE', #437, #1624 ) ;
#3626 = EDGE_CURVE ( 'NONE', #629, #2320, #1146, .T. ) ;
#3627 = DIRECTION ( 'NONE',  ( 0.0000000000000000000, 0.0000000000000000000, -1.000000000000000000 ) ) ;
#3628 = CARTESIAN_POINT ( 'NONE',  ( -0.2500000000000000000, 0.0000000000000000000, 15.00000000000000000 ) ) ;
#3629 = LINE ( 'NONE', #1193, #2876 ) ;
#3630 = EDGE_CURVE ( 'NONE', #2016, #2205, #2781, .T. ) ;
#3631 = DIRECTION ( 'NONE',  ( 1.000000000000000000, 0.0000000000000000000, -0.0000000000000000000 ) ) ;
#3632 = CARTESIAN_POINT ( 'NONE',  ( 17.15402250301943400, 4.163336342344337000E-014, 1.100000000000000300 ) ) ;
#3633 = ORIENTED_EDGE ( 'NONE', *, *, #2351, .T. ) ;
#3634 = CARTESIAN_POINT ( 'NONE',  ( -31.02321440346194200, -1.746592332170025900, -7.500000000000000000 ) ) ;
#3635 = AXIS2_PLACEMENT_3D ( 'NONE', #1291, #2189, #2508 ) ;
#3636 = DIRECTION ( 'NONE',  ( -0.0000000000000000000, -0.0000000000000000000, 1.000000000000000000 ) ) ;
#3637 = ADVANCED_FACE ( 'NONE', ( #340 ), #385, .F. ) ;
#3638 = DIRECTION ( 'NONE',  ( -0.0000000000000000000, -0.0000000000000000000, 1.000000000000000000 ) ) ;
#3639 = VERTEX_POINT ( 'NONE', #47 ) ;
#3640 = CARTESIAN_POINT ( 'NONE',  ( 0.4898979485566390400, 0.2500000000000002200, 15.00000000000000000 ) ) ;
#3641 = ADVANCED_BREP_SHAPE_REPRESENTATION ( '', ( #2699, #2765 ), #3683 ) ;
#3642 = CARTESIAN_POINT ( 'NONE',  ( 0.4898979485566356000, -0.2500000000000002200, 15.00000000000000000 ) ) ;
#3643 = FILL_AREA_STYLE ('',( #2178 ) ) ;
#3644 = CARTESIAN_POINT ( 'NONE',  ( 0.0000000000000000000, 0.0000000000000000000, 15.00000000000000000 ) ) ;
#3645 = DIRECTION ( 'NONE',  ( 0.0000000000000000000, 0.0000000000000000000, 1.000000000000000000 ) ) ;
#3646 = VECTOR ( 'NONE', #3052, 1000.000000000000000 ) ;
#3647 = EDGE_CURVE ( 'NONE', #383, #2742, #3400, .T. ) ;
#3648 = DIRECTION ( 'NONE',  ( 1.000000000000000000, 0.0000000000000000000, 0.0000000000000000000 ) ) ;
#3649 = ORIENTED_EDGE ( 'NONE', *, *, #2200, .F. ) ;
#3650 = DIRECTION ( 'NONE',  ( 1.000000000000000000, 0.0000000000000000000, 0.0000000000000000000 ) ) ;
#3651 = ORIENTED_EDGE ( 'NONE', *, *, #853, .T. ) ;
#3652 = FACE_BOUND ( 'NONE', #464, .T. ) ;
#3653 = PRODUCT_DEFINITION ( 'UNKNOWN', '', #1062, #1895 ) ;
#3654 = DIRECTION ( 'NONE',  ( 1.000000000000000000, 0.0000000000000000000, 0.0000000000000000000 ) ) ;
#3655 = ADVANCED_FACE ( 'NONE', ( #77 ), #2053, .F. ) ;
#3656 = ORIENTED_EDGE ( 'NONE', *, *, #1106, .F. ) ;
#3657 = DIRECTION ( 'NONE',  ( -0.0000000000000000000, -0.0000000000000000000, -1.000000000000000000 ) ) ;
#3658 = VERTEX_POINT ( 'NONE', #2943 ) ;
#3659 =( NAMED_UNIT ( * ) PLANE_ANGLE_UNIT ( ) SI_UNIT ( $, .RADIAN. ) );
#3660 = CARTESIAN_POINT ( 'NONE',  ( 9.777810663191319300, 51.07564802624651900, -1.153797724813211000 ) ) ;
#3661 = FACE_OUTER_BOUND ( 'NONE', #1918, .T. ) ;
#3662 = VECTOR ( 'NONE', #1515, 1000.000000000000000 ) ;
#3663 = VERTEX_POINT ( 'NONE', #1214 ) ;
#3664 = VECTOR ( 'NONE', #267, 1000.000000000000000 ) ;
#3665 = PRODUCT_DEFINITION_SHAPE ( 'NONE', 'NONE',  #3728 ) ;
#3666 = ORIENTED_EDGE ( 'NONE', *, *, #2149, .T. ) ;
#3667 = ORIENTED_EDGE ( 'NONE', *, *, #1405, .F. ) ;
#3668 = CARTESIAN_POINT ( 'NONE',  ( 0.0000000000000000000, 0.0000000000000000000, 15.00000000000000000 ) ) ;
#3669 = ORIENTED_EDGE ( 'NONE', *, *, #3604, .F. ) ;
#3670 = ORIENTED_EDGE ( 'NONE', *, *, #3696, .F. ) ;
#3671 = CYLINDRICAL_SURFACE ( 'NONE', #581, 0.5499999999999983800 ) ;
#3672 = CONTEXT_DEPENDENT_SHAPE_REPRESENTATION ( #2826, #761 ) ;
#3673 = ORIENTED_EDGE ( 'NONE', *, *, #1486, .F. ) ;
#3674 = CARTESIAN_POINT ( 'NONE',  ( 0.0000000000000000000, 0.0000000000000000000, 13.89999999999999900 ) ) ;
#3675 = SURFACE_SIDE_STYLE ('',( #2563 ) ) ;
#3676 = DIRECTION ( 'NONE',  ( -0.0000000000000000000, -0.0000000000000000000, -1.000000000000000000 ) ) ;
#3677 = LINE ( 'NONE', #2051, #2326 ) ;
#3678 = AXIS2_PLACEMENT_3D ( 'NONE', #487, #3082, #2243 ) ;
#3679 = ORIENTED_EDGE ( 'NONE', *, *, #2410, .F. ) ;
#3680 = ADVANCED_FACE ( 'NONE', ( #1192 ), #3450, .F. ) ;
#3681 = CARTESIAN_POINT ( 'NONE',  ( 0.0000000000000000000, 0.2500000000000000000, 15.00000000000000000 ) ) ;
#3682 = DIRECTION ( 'NONE',  ( 0.0000000000000000000, -1.000000000000000000, -1.187285184015380000E-016 ) ) ;
#3683 =( GEOMETRIC_REPRESENTATION_CONTEXT ( 3 ) GLOBAL_UNCERTAINTY_ASSIGNED_CONTEXT ( ( #2357 ) ) GLOBAL_UNIT_ASSIGNED_CONTEXT ( ( #492, #751, #442 ) ) REPRESENTATION_CONTEXT ( 'NONE', 'WORKASPACE' ) );
#3684 = VECTOR ( 'NONE', #3657, 1000.000000000000000 ) ;
#3685 = EDGE_CURVE ( 'NONE', #1708, #1656, #839, .T. ) ;
#3686 = SHAPE_REPRESENTATION ( 'Basis', ( #2765 ), #1585 ) ;
#3687 = CARTESIAN_POINT ( 'NONE',  ( 0.0000000000000000000, 0.0000000000000000000, 0.0000000000000000000 ) ) ;
#3688 = ORIENTED_EDGE ( 'NONE', *, *, #1231, .T. ) ;
#3689 = LINE ( 'NONE', #2615, #2657 ) ;
#3690 = DIRECTION ( 'NONE',  ( -0.0000000000000000000, -0.0000000000000000000, 1.000000000000000000 ) ) ;
#3691 = VECTOR ( 'NONE', #861, 1000.000000000000000 ) ;
#3692 = ADVANCED_FACE ( 'NONE', ( #2611 ), #1280, .F. ) ;
#3693 = CARTESIAN_POINT ( 'NONE',  ( 4.675451074447882300, 1.040834085586084300E-013, 13.89999999999999900 ) ) ;
#3694 = APPLICATION_PROTOCOL_DEFINITION ( 'draft international standard', 'automotive_design', 1998, #3073 ) ;
#3695 = CARTESIAN_POINT ( 'NONE',  ( 10.91473678873360400, 1.040834085586084300E-013, 1.100000000000000300 ) ) ;
#3696 = EDGE_CURVE ( 'NONE', #1677, #2127, #1316, .T. ) ;
#3697 = CARTESIAN_POINT ( 'NONE',  ( 10.16227446277608800, 51.51404007317351800, 1.000000000000000000 ) ) ;
#3698 = EDGE_LOOP ( 'NONE', ( #774, #625, #2204, #3096 ) ) ;
#3699 = EDGE_CURVE ( 'NONE', #10, #1134, #2568, .T. ) ;
#3700 = ORIENTED_EDGE ( 'NONE', *, *, #2084, .T. ) ;
#3701 = VECTOR ( 'NONE', #2188, 1000.000000000000000 ) ;
#3702 = DIRECTION ( 'NONE',  ( -0.1785714285714290200, -0.9839269509968506800, -1.448016257075806300E-016 ) ) ;
#3703 = EDGE_CURVE ( 'NONE', #1737, #1723, #1101, .T. ) ;
#3704 = CARTESIAN_POINT ( 'NONE',  ( 0.0000000000000000000, 0.0000000000000000000, 15.00000000000000000 ) ) ;
#3705 = DIRECTION ( 'NONE',  ( 1.000000000000000000, 0.0000000000000000000, 0.0000000000000000000 ) ) ;
#3706 = ORIENTED_EDGE ( 'NONE', *, *, #1810, .F. ) ;
#3707 = ORIENTED_EDGE ( 'NONE', *, *, #1373, .F. ) ;
#3708 = PRODUCT_DEFINITION ( 'UNKNOWN', '', #2888, #1534 ) ;
#3709 = AXIS2_PLACEMENT_3D ( 'NONE', #2722, #389, #2441 ) ;
#3710 = EDGE_LOOP ( 'NONE', ( #245, #2037, #3566, #690 ) ) ;
#3711 = DIRECTION ( 'NONE',  ( 0.0000000000000000000, 0.0000000000000000000, 1.000000000000000000 ) ) ;
#3712 = ORIENTED_EDGE ( 'NONE', *, *, #591, .F. ) ;
#3713 =( REPRESENTATION_RELATIONSHIP ('NONE','NONE', #2356, #1093 ) REPRESENTATION_RELATIONSHIP_WITH_TRANSFORMATION ( #2091 )SHAPE_REPRESENTATION_RELATIONSHIP( ) );
#3714 = VECTOR ( 'NONE', #606, 1000.000000000000000 ) ;
#3715 = ORIENTED_EDGE ( 'NONE', *, *, #391, .T. ) ;
#3716 = ADVANCED_FACE ( 'NONE', ( #3533 ), #571, .F. ) ;
#3717 = ORIENTED_EDGE ( 'NONE', *, *, #1635, .T. ) ;
#3718 = EDGE_LOOP ( 'NONE', ( #701, #284, #1294, #1289 ) ) ;
#3719 = LINE ( 'NONE', #789, #69 ) ;
#3720 = DIRECTION ( 'NONE',  ( -1.000000000000000000, 0.0000000000000000000, 0.0000000000000000000 ) ) ;
#3721 = CARTESIAN_POINT ( 'NONE',  ( 4.125451074447883400, 1.040834085586084300E-013, 0.0000000000000000000 ) ) ;
#3722 = VECTOR ( 'NONE', #446, 1000.000000000000000 ) ;
#3723 = SHAPE_REPRESENTATION ( 'Strebe li', ( #2765 ), #2578 ) ;
#3724 = CARTESIAN_POINT ( 'NONE',  ( -0.2500000000000000000, 0.0000000000000000000, 1.100000000000000300 ) ) ;
#3725 =( REPRESENTATION_RELATIONSHIP ('NONE','NONE', #2356, #3723 ) REPRESENTATION_RELATIONSHIP_WITH_TRANSFORMATION ( #1946 )SHAPE_REPRESENTATION_RELATIONSHIP( ) );
#3726 = VECTOR ( 'NONE', #1181, 1000.000000000000000 ) ;
#3727 = ORIENTED_EDGE ( 'NONE', *, *, #2401, .F. ) ;
#3728 = NEXT_ASSEMBLY_USAGE_OCCURRENCE ( 'NAUO1', ' ', ' ', #2560, #3375, $ ) ;
#3729 = NEXT_ASSEMBLY_USAGE_OCCURRENCE ( 'NAUO2', ' ', ' ', #2560, #1960, $ ) ;
#3730 = NEXT_ASSEMBLY_USAGE_OCCURRENCE ( 'NAUO3', ' ', ' ', #2560, #1960, $ ) ;
#3731 = NEXT_ASSEMBLY_USAGE_OCCURRENCE ( 'NAUO4', ' ', ' ', #2560, #3653, $ ) ;
#3732 = NEXT_ASSEMBLY_USAGE_OCCURRENCE ( 'NAUO5', ' ', ' ', #2560, #3708, $ ) ;
#3733 = NEXT_ASSEMBLY_USAGE_OCCURRENCE ( 'NAUO6', ' ', ' ', #2560, #1451, $ ) ;
ENDSEC;
END-ISO-10303-21;
