# Supplementary material for: Biodegradable and Flexible Wood-Gelatin Composites for Soft Actuating Systems
Source: ACS Sustain Chem Eng. 2024 May 30;12(23):8662–70. doi: 10.1021/acssuschemeng.4c00306 (PMC11167639; doi:10.1021/acssuschemeng.4c00306)
Supplement: Supplementary file 2 — sc4c00306_si_002.zip [file sc4c00306_si_002.zip › SI3_Job-45-2N.inp]

*Heading
** Job name: Job-45-2N Model name: Model-1
** Generated by: Abaqus/CAE 2022
*Preprint, echo=NO, model=NO, history=NO, contact=NO
**
** PARTS
**
*Part, name=Base
*Node
      1,  -13.5740137,  -36.0714302,         -7.5
      2,  -13.6647577,  -35.5714302,         -7.5
      3,  -13.6647577,  -35.5714302,          7.5
      4,  -13.5740137,  -36.0714302,          7.5
      5,  -37.4669342,  -35.5714302,         -7.5
      6,  -37.4669342,  -35.5714302,          7.5
      7,  -37.5576782,  -36.0714302,          7.5
      8,  -37.5576782,  -36.0714302,         -7.5
      9,  -13.6647577,  -35.5714302,         -6.5
     10,  -13.6647577,  -35.5714302,         -5.5
     11,  -13.6647577,  -35.5714302,         -4.5
     12,  -13.6647577,  -35.5714302,         -3.5
     13,  -13.6647577,  -35.5714302,         -2.5
     14,  -13.6647577,  -35.5714302,         -1.5
     15,  -13.6647577,  -35.5714302,         -0.5
     16,  -13.6647577,  -35.5714302,          0.5
     17,  -13.6647577,  -35.5714302,          1.5
     18,  -13.6647577,  -35.5714302,          2.5
     19,  -13.6647577,  -35.5714302,          3.5
     20,  -13.6647577,  -35.5714302,          4.5
     21,  -13.6647577,  -35.5714302,          5.5
     22,  -13.6647577,  -35.5714302,          6.5
     23,  -13.5740137,  -36.0714302,          6.5
     24,  -13.5740137,  -36.0714302,          5.5
     25,  -13.5740137,  -36.0714302,          4.5
     26,  -13.5740137,  -36.0714302,          3.5
     27,  -13.5740137,  -36.0714302,          2.5
     28,  -13.5740137,  -36.0714302,          1.5
     29,  -13.5740137,  -36.0714302,          0.5
     30,  -13.5740137,  -36.0714302,         -0.5
     31,  -13.5740137,  -36.0714302,         -1.5
     32,  -13.5740137,  -36.0714302,         -2.5
     33,  -13.5740137,  -36.0714302,         -3.5
     34,  -13.5740137,  -36.0714302,         -4.5
     35,  -13.5740137,  -36.0714302,         -5.5
     36,  -13.5740137,  -36.0714302,         -6.5
     37,  -14.6565151,  -35.5714302,         -7.5
     38,  -15.6482725,  -35.5714302,         -7.5
     39,  -16.6400299,  -35.5714302,         -7.5
     40,  -17.6317883,  -35.5714302,         -7.5
     41,  -18.6235447,  -35.5714302,         -7.5
     42,  -19.6153011,  -35.5714302,         -7.5
     43,  -20.6070595,  -35.5714302,         -7.5
     44,  -21.5988159,  -35.5714302,         -7.5
     45,  -22.5905743,  -35.5714302,         -7.5
     46,  -23.5823307,  -35.5714302,         -7.5
     47,  -24.5740891,  -35.5714302,         -7.5
     48,  -25.5658455,  -35.5714302,         -7.5
     49,  -26.5576038,  -35.5714302,         -7.5
     50,  -27.5493603,  -35.5714302,         -7.5
     51,  -28.5411186,  -35.5714302,         -7.5
     52,  -29.5328751,  -35.5714302,         -7.5
     53,  -30.5246334,  -35.5714302,         -7.5
     54,  -31.5163898,  -35.5714302,         -7.5
     55,  -32.5081482,  -35.5714302,         -7.5
     56,  -33.4999046,  -35.5714302,         -7.5
     57,  -34.4916611,  -35.5714302,         -7.5
     58,  -35.4834175,  -35.5714302,         -7.5
     59,  -36.4751778,  -35.5714302,         -7.5
     60,  -37.4669342,  -35.5714302,         -6.5
     61,  -37.4669342,  -35.5714302,         -5.5
     62,  -37.4669342,  -35.5714302,         -4.5
     63,  -37.4669342,  -35.5714302,         -3.5
     64,  -37.4669342,  -35.5714302,         -2.5
     65,  -37.4669342,  -35.5714302,         -1.5
     66,  -37.4669342,  -35.5714302,         -0.5
     67,  -37.4669342,  -35.5714302,          0.5
     68,  -37.4669342,  -35.5714302,          1.5
     69,  -37.4669342,  -35.5714302,          2.5
     70,  -37.4669342,  -35.5714302,          3.5
     71,  -37.4669342,  -35.5714302,          4.5
     72,  -37.4669342,  -35.5714302,          5.5
     73,  -37.4669342,  -35.5714302,          6.5
     74,  -36.4751778,  -35.5714302,          7.5
     75,  -35.4834175,  -35.5714302,          7.5
     76,  -34.4916611,  -35.5714302,          7.5
     77,  -33.4999046,  -35.5714302,          7.5
     78,  -32.5081482,  -35.5714302,          7.5
     79,  -31.5163898,  -35.5714302,          7.5
     80,  -30.5246334,  -35.5714302,          7.5
     81,  -29.5328751,  -35.5714302,          7.5
     82,  -28.5411186,  -35.5714302,          7.5
     83,  -27.5493603,  -35.5714302,          7.5
     84,  -26.5576038,  -35.5714302,          7.5
     85,  -25.5658455,  -35.5714302,          7.5
     86,  -24.5740891,  -35.5714302,          7.5
     87,  -23.5823307,  -35.5714302,          7.5
     88,  -22.5905743,  -35.5714302,          7.5
     89,  -21.5988159,  -35.5714302,          7.5
     90,  -20.6070595,  -35.5714302,          7.5
     91,  -19.6153011,  -35.5714302,          7.5
     92,  -18.6235447,  -35.5714302,          7.5
     93,  -17.6317883,  -35.5714302,          7.5
     94,  -16.6400299,  -35.5714302,          7.5
     95,  -15.6482725,  -35.5714302,          7.5
     96,  -14.6565151,  -35.5714302,          7.5
     97,  -36.5583572,  -36.0714302,          7.5
     98,  -35.5590401,  -36.0714302,          7.5
     99,  -34.5597191,  -36.0714302,          7.5
    100,  -33.5604019,  -36.0714302,          7.5
    101,  -32.5610809,  -36.0714302,          7.5
    102,  -31.5617619,  -36.0714302,          7.5
    103,  -30.5624428,  -36.0714302,          7.5
    104,  -29.5631237,  -36.0714302,          7.5
    105,  -28.5638046,  -36.0714302,          7.5
    106,  -27.5644855,  -36.0714302,          7.5
    107,  -26.5651646,  -36.0714302,          7.5
    108,  -25.5658455,  -36.0714302,          7.5
    109,  -24.5665264,  -36.0714302,          7.5
    110,  -23.5672073,  -36.0714302,          7.5
    111,  -22.5678883,  -36.0714302,          7.5
    112,  -21.5685692,  -36.0714302,          7.5
    113,  -20.5692501,  -36.0714302,          7.5
    114,  -19.5699291,  -36.0714302,          7.5
    115,    -18.57061,  -36.0714302,          7.5
    116,   -17.571291,  -36.0714302,          7.5
    117,  -16.5719719,  -36.0714302,          7.5
    118,  -15.5726528,  -36.0714302,          7.5
    119,  -14.5733328,  -36.0714302,          7.5
    120,  -36.5583572,  -36.0714302,         -7.5
    121,  -35.5590401,  -36.0714302,         -7.5
    122,  -34.5597191,  -36.0714302,         -7.5
    123,  -33.5604019,  -36.0714302,         -7.5
    124,  -32.5610809,  -36.0714302,         -7.5
    125,  -31.5617619,  -36.0714302,         -7.5
    126,  -30.5624428,  -36.0714302,         -7.5
    127,  -29.5631237,  -36.0714302,         -7.5
    128,  -28.5638046,  -36.0714302,         -7.5
    129,  -27.5644855,  -36.0714302,         -7.5
    130,  -26.5651646,  -36.0714302,         -7.5
    131,  -25.5658455,  -36.0714302,         -7.5
    132,  -24.5665264,  -36.0714302,         -7.5
    133,  -23.5672073,  -36.0714302,         -7.5
    134,  -22.5678883,  -36.0714302,         -7.5
    135,  -21.5685692,  -36.0714302,         -7.5
    136,  -20.5692501,  -36.0714302,         -7.5
    137,  -19.5699291,  -36.0714302,         -7.5
    138,    -18.57061,  -36.0714302,         -7.5
    139,   -17.571291,  -36.0714302,         -7.5
    140,  -16.5719719,  -36.0714302,         -7.5
    141,  -15.5726528,  -36.0714302,         -7.5
    142,  -14.5733328,  -36.0714302,         -7.5
    143,  -37.5576782,  -36.0714302,          6.5
    144,  -37.5576782,  -36.0714302,          5.5
    145,  -37.5576782,  -36.0714302,          4.5
    146,  -37.5576782,  -36.0714302,          3.5
    147,  -37.5576782,  -36.0714302,          2.5
    148,  -37.5576782,  -36.0714302,          1.5
    149,  -37.5576782,  -36.0714302,          0.5
    150,  -37.5576782,  -36.0714302,         -0.5
    151,  -37.5576782,  -36.0714302,         -1.5
    152,  -37.5576782,  -36.0714302,         -2.5
    153,  -37.5576782,  -36.0714302,         -3.5
    154,  -37.5576782,  -36.0714302,         -4.5
    155,  -37.5576782,  -36.0714302,         -5.5
    156,  -37.5576782,  -36.0714302,         -6.5
    157,  -14.6565151,  -35.5714302,         -6.5
    158,  -15.6482725,  -35.5714302,         -6.5
    159,  -16.6400299,  -35.5714302,         -6.5
    160,  -17.6317883,  -35.5714302,         -6.5
    161,  -18.6235447,  -35.5714302,         -6.5
    162,  -19.6153011,  -35.5714302,         -6.5
    163,  -20.6070595,  -35.5714302,         -6.5
    164,  -21.5988159,  -35.5714302,         -6.5
    165,  -22.5905743,  -35.5714302,         -6.5
    166,  -23.5823307,  -35.5714302,         -6.5
    167,  -24.5740891,  -35.5714302,         -6.5
    168,  -25.5658455,  -35.5714302,         -6.5
    169,  -26.5576038,  -35.5714302,         -6.5
    170,  -27.5493603,  -35.5714302,         -6.5
    171,  -28.5411186,  -35.5714302,         -6.5
    172,  -29.5328751,  -35.5714302,         -6.5
    173,  -30.5246334,  -35.5714302,         -6.5
    174,  -31.5163898,  -35.5714302,         -6.5
    175,  -32.5081482,  -35.5714302,         -6.5
    176,  -33.4999046,  -35.5714302,         -6.5
    177,  -34.4916611,  -35.5714302,         -6.5
    178,  -35.4834175,  -35.5714302,         -6.5
    179,  -36.4751778,  -35.5714302,         -6.5
    180,  -14.6565151,  -35.5714302,         -5.5
    181,  -15.6482725,  -35.5714302,         -5.5
    182,  -16.6400299,  -35.5714302,         -5.5
    183,  -17.6317883,  -35.5714302,         -5.5
    184,  -18.6235447,  -35.5714302,         -5.5
    185,  -19.6153011,  -35.5714302,         -5.5
    186,  -20.6070595,  -35.5714302,         -5.5
    187,  -21.5988159,  -35.5714302,         -5.5
    188,  -22.5905743,  -35.5714302,         -5.5
    189,  -23.5823307,  -35.5714302,         -5.5
    190,  -24.5740891,  -35.5714302,         -5.5
    191,  -25.5658455,  -35.5714302,         -5.5
    192,  -26.5576038,  -35.5714302,         -5.5
    193,  -27.5493603,  -35.5714302,         -5.5
    194,  -28.5411186,  -35.5714302,         -5.5
    195,  -29.5328751,  -35.5714302,         -5.5
    196,  -30.5246334,  -35.5714302,         -5.5
    197,  -31.5163898,  -35.5714302,         -5.5
    198,  -32.5081482,  -35.5714302,         -5.5
    199,  -33.4999046,  -35.5714302,         -5.5
    200,  -34.4916611,  -35.5714302,         -5.5
    201,  -35.4834175,  -35.5714302,         -5.5
    202,  -36.4751778,  -35.5714302,         -5.5
    203,  -14.6565151,  -35.5714302,         -4.5
    204,  -15.6482725,  -35.5714302,         -4.5
    205,  -16.6400299,  -35.5714302,         -4.5
    206,  -17.6317883,  -35.5714302,         -4.5
    207,  -18.6235447,  -35.5714302,         -4.5
    208,  -19.6153011,  -35.5714302,         -4.5
    209,  -20.6070595,  -35.5714302,         -4.5
    210,  -21.5988159,  -35.5714302,         -4.5
    211,  -22.5905743,  -35.5714302,         -4.5
    212,  -23.5823307,  -35.5714302,         -4.5
    213,  -24.5740891,  -35.5714302,         -4.5
    214,  -25.5658455,  -35.5714302,         -4.5
    215,  -26.5576038,  -35.5714302,         -4.5
    216,  -27.5493603,  -35.5714302,         -4.5
    217,  -28.5411186,  -35.5714302,         -4.5
    218,  -29.5328751,  -35.5714302,         -4.5
    219,  -30.5246334,  -35.5714302,         -4.5
    220,  -31.5163898,  -35.5714302,         -4.5
    221,  -32.5081482,  -35.5714302,         -4.5
    222,  -33.4999046,  -35.5714302,         -4.5
    223,  -34.4916611,  -35.5714302,         -4.5
    224,  -35.4834175,  -35.5714302,         -4.5
    225,  -36.4751778,  -35.5714302,         -4.5
    226,  -14.6565151,  -35.5714302,         -3.5
    227,  -15.6482725,  -35.5714302,         -3.5
    228,  -16.6400299,  -35.5714302,         -3.5
    229,  -17.6317883,  -35.5714302,         -3.5
    230,  -18.6235447,  -35.5714302,         -3.5
    231,  -19.6153011,  -35.5714302,         -3.5
    232,  -20.6070595,  -35.5714302,         -3.5
    233,  -21.5988159,  -35.5714302,         -3.5
    234,  -22.5905743,  -35.5714302,         -3.5
    235,  -23.5823307,  -35.5714302,         -3.5
    236,  -24.5740891,  -35.5714302,         -3.5
    237,  -25.5658455,  -35.5714302,         -3.5
    238,  -26.5576038,  -35.5714302,         -3.5
    239,  -27.5493603,  -35.5714302,         -3.5
    240,  -28.5411186,  -35.5714302,         -3.5
    241,  -29.5328751,  -35.5714302,         -3.5
    242,  -30.5246334,  -35.5714302,         -3.5
    243,  -31.5163898,  -35.5714302,         -3.5
    244,  -32.5081482,  -35.5714302,         -3.5
    245,  -33.4999046,  -35.5714302,         -3.5
    246,  -34.4916611,  -35.5714302,         -3.5
    247,  -35.4834175,  -35.5714302,         -3.5
    248,  -36.4751778,  -35.5714302,         -3.5
    249,  -14.6565151,  -35.5714302,         -2.5
    250,  -15.6482725,  -35.5714302,         -2.5
    251,  -16.6400299,  -35.5714302,         -2.5
    252,  -17.6317883,  -35.5714302,         -2.5
    253,  -18.6235447,  -35.5714302,         -2.5
    254,  -19.6153011,  -35.5714302,         -2.5
    255,  -20.6070595,  -35.5714302,         -2.5
    256,  -21.5988159,  -35.5714302,         -2.5
    257,  -22.5905743,  -35.5714302,         -2.5
    258,  -23.5823307,  -35.5714302,         -2.5
    259,  -24.5740891,  -35.5714302,         -2.5
    260,  -25.5658455,  -35.5714302,         -2.5
    261,  -26.5576038,  -35.5714302,         -2.5
    262,  -27.5493603,  -35.5714302,         -2.5
    263,  -28.5411186,  -35.5714302,         -2.5
    264,  -29.5328751,  -35.5714302,         -2.5
    265,  -30.5246334,  -35.5714302,         -2.5
    266,  -31.5163898,  -35.5714302,         -2.5
    267,  -32.5081482,  -35.5714302,         -2.5
    268,  -33.4999046,  -35.5714302,         -2.5
    269,  -34.4916611,  -35.5714302,         -2.5
    270,  -35.4834175,  -35.5714302,         -2.5
    271,  -36.4751778,  -35.5714302,         -2.5
    272,  -14.6565151,  -35.5714302,         -1.5
    273,  -15.6482725,  -35.5714302,         -1.5
    274,  -16.6400299,  -35.5714302,         -1.5
    275,  -17.6317883,  -35.5714302,         -1.5
    276,  -18.6235447,  -35.5714302,         -1.5
    277,  -19.6153011,  -35.5714302,         -1.5
    278,  -20.6070595,  -35.5714302,         -1.5
    279,  -21.5988159,  -35.5714302,         -1.5
    280,  -22.5905743,  -35.5714302,         -1.5
    281,  -23.5823307,  -35.5714302,         -1.5
    282,  -24.5740891,  -35.5714302,         -1.5
    283,  -25.5658455,  -35.5714302,         -1.5
    284,  -26.5576038,  -35.5714302,         -1.5
    285,  -27.5493603,  -35.5714302,         -1.5
    286,  -28.5411186,  -35.5714302,         -1.5
    287,  -29.5328751,  -35.5714302,         -1.5
    288,  -30.5246334,  -35.5714302,         -1.5
    289,  -31.5163898,  -35.5714302,         -1.5
    290,  -32.5081482,  -35.5714302,         -1.5
    291,  -33.4999046,  -35.5714302,         -1.5
    292,  -34.4916611,  -35.5714302,         -1.5
    293,  -35.4834175,  -35.5714302,         -1.5
    294,  -36.4751778,  -35.5714302,         -1.5
    295,  -14.6565151,  -35.5714302,         -0.5
    296,  -15.6482725,  -35.5714302,         -0.5
    297,  -16.6400299,  -35.5714302,         -0.5
    298,  -17.6317883,  -35.5714302,         -0.5
    299,  -18.6235447,  -35.5714302,         -0.5
    300,  -19.6153011,  -35.5714302,         -0.5
    301,  -20.6070595,  -35.5714302,         -0.5
    302,  -21.5988159,  -35.5714302,         -0.5
    303,  -22.5905743,  -35.5714302,         -0.5
    304,  -23.5823307,  -35.5714302,         -0.5
    305,  -24.5740891,  -35.5714302,         -0.5
    306,  -25.5658455,  -35.5714302,         -0.5
    307,  -26.5576038,  -35.5714302,         -0.5
    308,  -27.5493603,  -35.5714302,         -0.5
    309,  -28.5411186,  -35.5714302,         -0.5
    310,  -29.5328751,  -35.5714302,         -0.5
    311,  -30.5246334,  -35.5714302,         -0.5
    312,  -31.5163898,  -35.5714302,         -0.5
    313,  -32.5081482,  -35.5714302,         -0.5
    314,  -33.4999046,  -35.5714302,         -0.5
    315,  -34.4916611,  -35.5714302,         -0.5
    316,  -35.4834175,  -35.5714302,         -0.5
    317,  -36.4751778,  -35.5714302,         -0.5
    318,  -14.6565151,  -35.5714302,          0.5
    319,  -15.6482725,  -35.5714302,          0.5
    320,  -16.6400299,  -35.5714302,          0.5
    321,  -17.6317883,  -35.5714302,          0.5
    322,  -18.6235447,  -35.5714302,          0.5
    323,  -19.6153011,  -35.5714302,          0.5
    324,  -20.6070595,  -35.5714302,          0.5
    325,  -21.5988159,  -35.5714302,          0.5
    326,  -22.5905743,  -35.5714302,          0.5
    327,  -23.5823307,  -35.5714302,          0.5
    328,  -24.5740891,  -35.5714302,          0.5
    329,  -25.5658455,  -35.5714302,          0.5
    330,  -26.5576038,  -35.5714302,          0.5
    331,  -27.5493603,  -35.5714302,          0.5
    332,  -28.5411186,  -35.5714302,          0.5
    333,  -29.5328751,  -35.5714302,          0.5
    334,  -30.5246334,  -35.5714302,          0.5
    335,  -31.5163898,  -35.5714302,          0.5
    336,  -32.5081482,  -35.5714302,          0.5
    337,  -33.4999046,  -35.5714302,          0.5
    338,  -34.4916611,  -35.5714302,          0.5
    339,  -35.4834175,  -35.5714302,          0.5
    340,  -36.4751778,  -35.5714302,          0.5
    341,  -14.6565151,  -35.5714302,          1.5
    342,  -15.6482725,  -35.5714302,          1.5
    343,  -16.6400299,  -35.5714302,          1.5
    344,  -17.6317883,  -35.5714302,          1.5
    345,  -18.6235447,  -35.5714302,          1.5
    346,  -19.6153011,  -35.5714302,          1.5
    347,  -20.6070595,  -35.5714302,          1.5
    348,  -21.5988159,  -35.5714302,          1.5
    349,  -22.5905743,  -35.5714302,          1.5
    350,  -23.5823307,  -35.5714302,          1.5
    351,  -24.5740891,  -35.5714302,          1.5
    352,  -25.5658455,  -35.5714302,          1.5
    353,  -26.5576038,  -35.5714302,          1.5
    354,  -27.5493603,  -35.5714302,          1.5
    355,  -28.5411186,  -35.5714302,          1.5
    356,  -29.5328751,  -35.5714302,          1.5
    357,  -30.5246334,  -35.5714302,          1.5
    358,  -31.5163898,  -35.5714302,          1.5
    359,  -32.5081482,  -35.5714302,          1.5
    360,  -33.4999046,  -35.5714302,          1.5
    361,  -34.4916611,  -35.5714302,          1.5
    362,  -35.4834175,  -35.5714302,          1.5
    363,  -36.4751778,  -35.5714302,          1.5
    364,  -14.6565151,  -35.5714302,          2.5
    365,  -15.6482725,  -35.5714302,          2.5
    366,  -16.6400299,  -35.5714302,          2.5
    367,  -17.6317883,  -35.5714302,          2.5
    368,  -18.6235447,  -35.5714302,          2.5
    369,  -19.6153011,  -35.5714302,          2.5
    370,  -20.6070595,  -35.5714302,          2.5
    371,  -21.5988159,  -35.5714302,          2.5
    372,  -22.5905743,  -35.5714302,          2.5
    373,  -23.5823307,  -35.5714302,          2.5
    374,  -24.5740891,  -35.5714302,          2.5
    375,  -25.5658455,  -35.5714302,          2.5
    376,  -26.5576038,  -35.5714302,          2.5
    377,  -27.5493603,  -35.5714302,          2.5
    378,  -28.5411186,  -35.5714302,          2.5
    379,  -29.5328751,  -35.5714302,          2.5
    380,  -30.5246334,  -35.5714302,          2.5
    381,  -31.5163898,  -35.5714302,          2.5
    382,  -32.5081482,  -35.5714302,          2.5
    383,  -33.4999046,  -35.5714302,          2.5
    384,  -34.4916611,  -35.5714302,          2.5
    385,  -35.4834175,  -35.5714302,          2.5
    386,  -36.4751778,  -35.5714302,          2.5
    387,  -14.6565151,  -35.5714302,          3.5
    388,  -15.6482725,  -35.5714302,          3.5
    389,  -16.6400299,  -35.5714302,          3.5
    390,  -17.6317883,  -35.5714302,          3.5
    391,  -18.6235447,  -35.5714302,          3.5
    392,  -19.6153011,  -35.5714302,          3.5
    393,  -20.6070595,  -35.5714302,          3.5
    394,  -21.5988159,  -35.5714302,          3.5
    395,  -22.5905743,  -35.5714302,          3.5
    396,  -23.5823307,  -35.5714302,          3.5
    397,  -24.5740891,  -35.5714302,          3.5
    398,  -25.5658455,  -35.5714302,          3.5
    399,  -26.5576038,  -35.5714302,          3.5
    400,  -27.5493603,  -35.5714302,          3.5
    401,  -28.5411186,  -35.5714302,          3.5
    402,  -29.5328751,  -35.5714302,          3.5
    403,  -30.5246334,  -35.5714302,          3.5
    404,  -31.5163898,  -35.5714302,          3.5
    405,  -32.5081482,  -35.5714302,          3.5
    406,  -33.4999046,  -35.5714302,          3.5
    407,  -34.4916611,  -35.5714302,          3.5
    408,  -35.4834175,  -35.5714302,          3.5
    409,  -36.4751778,  -35.5714302,          3.5
    410,  -14.6565151,  -35.5714302,          4.5
    411,  -15.6482725,  -35.5714302,          4.5
    412,  -16.6400299,  -35.5714302,          4.5
    413,  -17.6317883,  -35.5714302,          4.5
    414,  -18.6235447,  -35.5714302,          4.5
    415,  -19.6153011,  -35.5714302,          4.5
    416,  -20.6070595,  -35.5714302,          4.5
    417,  -21.5988159,  -35.5714302,          4.5
    418,  -22.5905743,  -35.5714302,          4.5
    419,  -23.5823307,  -35.5714302,          4.5
    420,  -24.5740891,  -35.5714302,          4.5
    421,  -25.5658455,  -35.5714302,          4.5
    422,  -26.5576038,  -35.5714302,          4.5
    423,  -27.5493603,  -35.5714302,          4.5
    424,  -28.5411186,  -35.5714302,          4.5
    425,  -29.5328751,  -35.5714302,          4.5
    426,  -30.5246334,  -35.5714302,          4.5
    427,  -31.5163898,  -35.5714302,          4.5
    428,  -32.5081482,  -35.5714302,          4.5
    429,  -33.4999046,  -35.5714302,          4.5
    430,  -34.4916611,  -35.5714302,          4.5
    431,  -35.4834175,  -35.5714302,          4.5
    432,  -36.4751778,  -35.5714302,          4.5
    433,  -14.6565151,  -35.5714302,          5.5
    434,  -15.6482725,  -35.5714302,          5.5
    435,  -16.6400299,  -35.5714302,          5.5
    436,  -17.6317883,  -35.5714302,          5.5
    437,  -18.6235447,  -35.5714302,          5.5
    438,  -19.6153011,  -35.5714302,          5.5
    439,  -20.6070595,  -35.5714302,          5.5
    440,  -21.5988159,  -35.5714302,          5.5
    441,  -22.5905743,  -35.5714302,          5.5
    442,  -23.5823307,  -35.5714302,          5.5
    443,  -24.5740891,  -35.5714302,          5.5
    444,  -25.5658455,  -35.5714302,          5.5
    445,  -26.5576038,  -35.5714302,          5.5
    446,  -27.5493603,  -35.5714302,          5.5
    447,  -28.5411186,  -35.5714302,          5.5
    448,  -29.5328751,  -35.5714302,          5.5
    449,  -30.5246334,  -35.5714302,          5.5
    450,  -31.5163898,  -35.5714302,          5.5
    451,  -32.5081482,  -35.5714302,          5.5
    452,  -33.4999046,  -35.5714302,          5.5
    453,  -34.4916611,  -35.5714302,          5.5
    454,  -35.4834175,  -35.5714302,          5.5
    455,  -36.4751778,  -35.5714302,          5.5
    456,  -14.6565151,  -35.5714302,          6.5
    457,  -15.6482725,  -35.5714302,          6.5
    458,  -16.6400299,  -35.5714302,          6.5
    459,  -17.6317883,  -35.5714302,          6.5
    460,  -18.6235447,  -35.5714302,          6.5
    461,  -19.6153011,  -35.5714302,          6.5
    462,  -20.6070595,  -35.5714302,          6.5
    463,  -21.5988159,  -35.5714302,          6.5
    464,  -22.5905743,  -35.5714302,          6.5
    465,  -23.5823307,  -35.5714302,          6.5
    466,  -24.5740891,  -35.5714302,          6.5
    467,  -25.5658455,  -35.5714302,          6.5
    468,  -26.5576038,  -35.5714302,          6.5
    469,  -27.5493603,  -35.5714302,          6.5
    470,  -28.5411186,  -35.5714302,          6.5
    471,  -29.5328751,  -35.5714302,          6.5
    472,  -30.5246334,  -35.5714302,          6.5
    473,  -31.5163898,  -35.5714302,          6.5
    474,  -32.5081482,  -35.5714302,          6.5
    475,  -33.4999046,  -35.5714302,          6.5
    476,  -34.4916611,  -35.5714302,          6.5
    477,  -35.4834175,  -35.5714302,          6.5
    478,  -36.4751778,  -35.5714302,          6.5
    479,  -36.5583572,  -36.0714302,         -6.5
    480,  -35.5590401,  -36.0714302,         -6.5
    481,  -34.5597191,  -36.0714302,         -6.5
    482,  -33.5604019,  -36.0714302,         -6.5
    483,  -32.5610809,  -36.0714302,         -6.5
    484,  -31.5617619,  -36.0714302,         -6.5
    485,  -30.5624428,  -36.0714302,         -6.5
    486,  -29.5631237,  -36.0714302,         -6.5
    487,  -28.5638046,  -36.0714302,         -6.5
    488,  -27.5644855,  -36.0714302,         -6.5
    489,  -26.5651646,  -36.0714302,         -6.5
    490,  -25.5658455,  -36.0714302,         -6.5
    491,  -24.5665264,  -36.0714302,         -6.5
    492,  -23.5672073,  -36.0714302,         -6.5
    493,  -22.5678883,  -36.0714302,         -6.5
    494,  -21.5685692,  -36.0714302,         -6.5
    495,  -20.5692501,  -36.0714302,         -6.5
    496,  -19.5699291,  -36.0714302,         -6.5
    497,    -18.57061,  -36.0714302,         -6.5
    498,   -17.571291,  -36.0714302,         -6.5
    499,  -16.5719719,  -36.0714302,         -6.5
    500,  -15.5726528,  -36.0714302,         -6.5
    501,  -14.5733328,  -36.0714302,         -6.5
    502,  -36.5583572,  -36.0714302,         -5.5
    503,  -35.5590401,  -36.0714302,         -5.5
    504,  -34.5597191,  -36.0714302,         -5.5
    505,  -33.5604019,  -36.0714302,         -5.5
    506,  -32.5610809,  -36.0714302,         -5.5
    507,  -31.5617619,  -36.0714302,         -5.5
    508,  -30.5624428,  -36.0714302,         -5.5
    509,  -29.5631237,  -36.0714302,         -5.5
    510,  -28.5638046,  -36.0714302,         -5.5
    511,  -27.5644855,  -36.0714302,         -5.5
    512,  -26.5651646,  -36.0714302,         -5.5
    513,  -25.5658455,  -36.0714302,         -5.5
    514,  -24.5665264,  -36.0714302,         -5.5
    515,  -23.5672073,  -36.0714302,         -5.5
    516,  -22.5678883,  -36.0714302,         -5.5
    517,  -21.5685692,  -36.0714302,         -5.5
    518,  -20.5692501,  -36.0714302,         -5.5
    519,  -19.5699291,  -36.0714302,         -5.5
    520,    -18.57061,  -36.0714302,         -5.5
    521,   -17.571291,  -36.0714302,         -5.5
    522,  -16.5719719,  -36.0714302,         -5.5
    523,  -15.5726528,  -36.0714302,         -5.5
    524,  -14.5733328,  -36.0714302,         -5.5
    525,  -36.5583572,  -36.0714302,         -4.5
    526,  -35.5590401,  -36.0714302,         -4.5
    527,  -34.5597191,  -36.0714302,         -4.5
    528,  -33.5604019,  -36.0714302,         -4.5
    529,  -32.5610809,  -36.0714302,         -4.5
    530,  -31.5617619,  -36.0714302,         -4.5
    531,  -30.5624428,  -36.0714302,         -4.5
    532,  -29.5631237,  -36.0714302,         -4.5
    533,  -28.5638046,  -36.0714302,         -4.5
    534,  -27.5644855,  -36.0714302,         -4.5
    535,  -26.5651646,  -36.0714302,         -4.5
    536,  -25.5658455,  -36.0714302,         -4.5
    537,  -24.5665264,  -36.0714302,         -4.5
    538,  -23.5672073,  -36.0714302,         -4.5
    539,  -22.5678883,  -36.0714302,         -4.5
    540,  -21.5685692,  -36.0714302,         -4.5
    541,  -20.5692501,  -36.0714302,         -4.5
    542,  -19.5699291,  -36.0714302,         -4.5
    543,    -18.57061,  -36.0714302,         -4.5
    544,   -17.571291,  -36.0714302,         -4.5
    545,  -16.5719719,  -36.0714302,         -4.5
    546,  -15.5726528,  -36.0714302,         -4.5
    547,  -14.5733328,  -36.0714302,         -4.5
    548,  -36.5583572,  -36.0714302,         -3.5
    549,  -35.5590401,  -36.0714302,         -3.5
    550,  -34.5597191,  -36.0714302,         -3.5
    551,  -33.5604019,  -36.0714302,         -3.5
    552,  -32.5610809,  -36.0714302,         -3.5
    553,  -31.5617619,  -36.0714302,         -3.5
    554,  -30.5624428,  -36.0714302,         -3.5
    555,  -29.5631237,  -36.0714302,         -3.5
    556,  -28.5638046,  -36.0714302,         -3.5
    557,  -27.5644855,  -36.0714302,         -3.5
    558,  -26.5651646,  -36.0714302,         -3.5
    559,  -25.5658455,  -36.0714302,         -3.5
    560,  -24.5665264,  -36.0714302,         -3.5
    561,  -23.5672073,  -36.0714302,         -3.5
    562,  -22.5678883,  -36.0714302,         -3.5
    563,  -21.5685692,  -36.0714302,         -3.5
    564,  -20.5692501,  -36.0714302,         -3.5
    565,  -19.5699291,  -36.0714302,         -3.5
    566,    -18.57061,  -36.0714302,         -3.5
    567,   -17.571291,  -36.0714302,         -3.5
    568,  -16.5719719,  -36.0714302,         -3.5
    569,  -15.5726528,  -36.0714302,         -3.5
    570,  -14.5733328,  -36.0714302,         -3.5
    571,  -36.5583572,  -36.0714302,         -2.5
    572,  -35.5590401,  -36.0714302,         -2.5
    573,  -34.5597191,  -36.0714302,         -2.5
    574,  -33.5604019,  -36.0714302,         -2.5
    575,  -32.5610809,  -36.0714302,         -2.5
    576,  -31.5617619,  -36.0714302,         -2.5
    577,  -30.5624428,  -36.0714302,         -2.5
    578,  -29.5631237,  -36.0714302,         -2.5
    579,  -28.5638046,  -36.0714302,         -2.5
    580,  -27.5644855,  -36.0714302,         -2.5
    581,  -26.5651646,  -36.0714302,         -2.5
    582,  -25.5658455,  -36.0714302,         -2.5
    583,  -24.5665264,  -36.0714302,         -2.5
    584,  -23.5672073,  -36.0714302,         -2.5
    585,  -22.5678883,  -36.0714302,         -2.5
    586,  -21.5685692,  -36.0714302,         -2.5
    587,  -20.5692501,  -36.0714302,         -2.5
    588,  -19.5699291,  -36.0714302,         -2.5
    589,    -18.57061,  -36.0714302,         -2.5
    590,   -17.571291,  -36.0714302,         -2.5
    591,  -16.5719719,  -36.0714302,         -2.5
    592,  -15.5726528,  -36.0714302,         -2.5
    593,  -14.5733328,  -36.0714302,         -2.5
    594,  -36.5583572,  -36.0714302,         -1.5
    595,  -35.5590401,  -36.0714302,         -1.5
    596,  -34.5597191,  -36.0714302,         -1.5
    597,  -33.5604019,  -36.0714302,         -1.5
    598,  -32.5610809,  -36.0714302,         -1.5
    599,  -31.5617619,  -36.0714302,         -1.5
    600,  -30.5624428,  -36.0714302,         -1.5
    601,  -29.5631237,  -36.0714302,         -1.5
    602,  -28.5638046,  -36.0714302,         -1.5
    603,  -27.5644855,  -36.0714302,         -1.5
    604,  -26.5651646,  -36.0714302,         -1.5
    605,  -25.5658455,  -36.0714302,         -1.5
    606,  -24.5665264,  -36.0714302,         -1.5
    607,  -23.5672073,  -36.0714302,         -1.5
    608,  -22.5678883,  -36.0714302,         -1.5
    609,  -21.5685692,  -36.0714302,         -1.5
    610,  -20.5692501,  -36.0714302,         -1.5
    611,  -19.5699291,  -36.0714302,         -1.5
    612,    -18.57061,  -36.0714302,         -1.5
    613,   -17.571291,  -36.0714302,         -1.5
    614,  -16.5719719,  -36.0714302,         -1.5
    615,  -15.5726528,  -36.0714302,         -1.5
    616,  -14.5733328,  -36.0714302,         -1.5
    617,  -36.5583572,  -36.0714302,         -0.5
    618,  -35.5590401,  -36.0714302,         -0.5
    619,  -34.5597191,  -36.0714302,         -0.5
    620,  -33.5604019,  -36.0714302,         -0.5
    621,  -32.5610809,  -36.0714302,         -0.5
    622,  -31.5617619,  -36.0714302,         -0.5
    623,  -30.5624428,  -36.0714302,         -0.5
    624,  -29.5631237,  -36.0714302,         -0.5
    625,  -28.5638046,  -36.0714302,         -0.5
    626,  -27.5644855,  -36.0714302,         -0.5
    627,  -26.5651646,  -36.0714302,         -0.5
    628,  -25.5658455,  -36.0714302,         -0.5
    629,  -24.5665264,  -36.0714302,         -0.5
    630,  -23.5672073,  -36.0714302,         -0.5
    631,  -22.5678883,  -36.0714302,         -0.5
    632,  -21.5685692,  -36.0714302,         -0.5
    633,  -20.5692501,  -36.0714302,         -0.5
    634,  -19.5699291,  -36.0714302,         -0.5
    635,    -18.57061,  -36.0714302,         -0.5
    636,   -17.571291,  -36.0714302,         -0.5
    637,  -16.5719719,  -36.0714302,         -0.5
    638,  -15.5726528,  -36.0714302,         -0.5
    639,  -14.5733328,  -36.0714302,         -0.5
    640,  -36.5583572,  -36.0714302,          0.5
    641,  -35.5590401,  -36.0714302,          0.5
    642,  -34.5597191,  -36.0714302,          0.5
    643,  -33.5604019,  -36.0714302,          0.5
    644,  -32.5610809,  -36.0714302,          0.5
    645,  -31.5617619,  -36.0714302,          0.5
    646,  -30.5624428,  -36.0714302,          0.5
    647,  -29.5631237,  -36.0714302,          0.5
    648,  -28.5638046,  -36.0714302,          0.5
    649,  -27.5644855,  -36.0714302,          0.5
    650,  -26.5651646,  -36.0714302,          0.5
    651,  -25.5658455,  -36.0714302,          0.5
    652,  -24.5665264,  -36.0714302,          0.5
    653,  -23.5672073,  -36.0714302,          0.5
    654,  -22.5678883,  -36.0714302,          0.5
    655,  -21.5685692,  -36.0714302,          0.5
    656,  -20.5692501,  -36.0714302,          0.5
    657,  -19.5699291,  -36.0714302,          0.5
    658,    -18.57061,  -36.0714302,          0.5
    659,   -17.571291,  -36.0714302,          0.5
    660,  -16.5719719,  -36.0714302,          0.5
    661,  -15.5726528,  -36.0714302,          0.5
    662,  -14.5733328,  -36.0714302,          0.5
    663,  -36.5583572,  -36.0714302,          1.5
    664,  -35.5590401,  -36.0714302,          1.5
    665,  -34.5597191,  -36.0714302,          1.5
    666,  -33.5604019,  -36.0714302,          1.5
    667,  -32.5610809,  -36.0714302,          1.5
    668,  -31.5617619,  -36.0714302,          1.5
    669,  -30.5624428,  -36.0714302,          1.5
    670,  -29.5631237,  -36.0714302,          1.5
    671,  -28.5638046,  -36.0714302,          1.5
    672,  -27.5644855,  -36.0714302,          1.5
    673,  -26.5651646,  -36.0714302,          1.5
    674,  -25.5658455,  -36.0714302,          1.5
    675,  -24.5665264,  -36.0714302,          1.5
    676,  -23.5672073,  -36.0714302,          1.5
    677,  -22.5678883,  -36.0714302,          1.5
    678,  -21.5685692,  -36.0714302,          1.5
    679,  -20.5692501,  -36.0714302,          1.5
    680,  -19.5699291,  -36.0714302,          1.5
    681,    -18.57061,  -36.0714302,          1.5
    682,   -17.571291,  -36.0714302,          1.5
    683,  -16.5719719,  -36.0714302,          1.5
    684,  -15.5726528,  -36.0714302,          1.5
    685,  -14.5733328,  -36.0714302,          1.5
    686,  -36.5583572,  -36.0714302,          2.5
    687,  -35.5590401,  -36.0714302,          2.5
    688,  -34.5597191,  -36.0714302,          2.5
    689,  -33.5604019,  -36.0714302,          2.5
    690,  -32.5610809,  -36.0714302,          2.5
    691,  -31.5617619,  -36.0714302,          2.5
    692,  -30.5624428,  -36.0714302,          2.5
    693,  -29.5631237,  -36.0714302,          2.5
    694,  -28.5638046,  -36.0714302,          2.5
    695,  -27.5644855,  -36.0714302,          2.5
    696,  -26.5651646,  -36.0714302,          2.5
    697,  -25.5658455,  -36.0714302,          2.5
    698,  -24.5665264,  -36.0714302,          2.5
    699,  -23.5672073,  -36.0714302,          2.5
    700,  -22.5678883,  -36.0714302,          2.5
    701,  -21.5685692,  -36.0714302,          2.5
    702,  -20.5692501,  -36.0714302,          2.5
    703,  -19.5699291,  -36.0714302,          2.5
    704,    -18.57061,  -36.0714302,          2.5
    705,   -17.571291,  -36.0714302,          2.5
    706,  -16.5719719,  -36.0714302,          2.5
    707,  -15.5726528,  -36.0714302,          2.5
    708,  -14.5733328,  -36.0714302,          2.5
    709,  -36.5583572,  -36.0714302,          3.5
    710,  -35.5590401,  -36.0714302,          3.5
    711,  -34.5597191,  -36.0714302,          3.5
    712,  -33.5604019,  -36.0714302,          3.5
    713,  -32.5610809,  -36.0714302,          3.5
    714,  -31.5617619,  -36.0714302,          3.5
    715,  -30.5624428,  -36.0714302,          3.5
    716,  -29.5631237,  -36.0714302,          3.5
    717,  -28.5638046,  -36.0714302,          3.5
    718,  -27.5644855,  -36.0714302,          3.5
    719,  -26.5651646,  -36.0714302,          3.5
    720,  -25.5658455,  -36.0714302,          3.5
    721,  -24.5665264,  -36.0714302,          3.5
    722,  -23.5672073,  -36.0714302,          3.5
    723,  -22.5678883,  -36.0714302,          3.5
    724,  -21.5685692,  -36.0714302,          3.5
    725,  -20.5692501,  -36.0714302,          3.5
    726,  -19.5699291,  -36.0714302,          3.5
    727,    -18.57061,  -36.0714302,          3.5
    728,   -17.571291,  -36.0714302,          3.5
    729,  -16.5719719,  -36.0714302,          3.5
    730,  -15.5726528,  -36.0714302,          3.5
    731,  -14.5733328,  -36.0714302,          3.5
    732,  -36.5583572,  -36.0714302,          4.5
    733,  -35.5590401,  -36.0714302,          4.5
    734,  -34.5597191,  -36.0714302,          4.5
    735,  -33.5604019,  -36.0714302,          4.5
    736,  -32.5610809,  -36.0714302,          4.5
    737,  -31.5617619,  -36.0714302,          4.5
    738,  -30.5624428,  -36.0714302,          4.5
    739,  -29.5631237,  -36.0714302,          4.5
    740,  -28.5638046,  -36.0714302,          4.5
    741,  -27.5644855,  -36.0714302,          4.5
    742,  -26.5651646,  -36.0714302,          4.5
    743,  -25.5658455,  -36.0714302,          4.5
    744,  -24.5665264,  -36.0714302,          4.5
    745,  -23.5672073,  -36.0714302,          4.5
    746,  -22.5678883,  -36.0714302,          4.5
    747,  -21.5685692,  -36.0714302,          4.5
    748,  -20.5692501,  -36.0714302,          4.5
    749,  -19.5699291,  -36.0714302,          4.5
    750,    -18.57061,  -36.0714302,          4.5
    751,   -17.571291,  -36.0714302,          4.5
    752,  -16.5719719,  -36.0714302,          4.5
    753,  -15.5726528,  -36.0714302,          4.5
    754,  -14.5733328,  -36.0714302,          4.5
    755,  -36.5583572,  -36.0714302,          5.5
    756,  -35.5590401,  -36.0714302,          5.5
    757,  -34.5597191,  -36.0714302,          5.5
    758,  -33.5604019,  -36.0714302,          5.5
    759,  -32.5610809,  -36.0714302,          5.5
    760,  -31.5617619,  -36.0714302,          5.5
    761,  -30.5624428,  -36.0714302,          5.5
    762,  -29.5631237,  -36.0714302,          5.5
    763,  -28.5638046,  -36.0714302,          5.5
    764,  -27.5644855,  -36.0714302,          5.5
    765,  -26.5651646,  -36.0714302,          5.5
    766,  -25.5658455,  -36.0714302,          5.5
    767,  -24.5665264,  -36.0714302,          5.5
    768,  -23.5672073,  -36.0714302,          5.5
    769,  -22.5678883,  -36.0714302,          5.5
    770,  -21.5685692,  -36.0714302,          5.5
    771,  -20.5692501,  -36.0714302,          5.5
    772,  -19.5699291,  -36.0714302,          5.5
    773,    -18.57061,  -36.0714302,          5.5
    774,   -17.571291,  -36.0714302,          5.5
    775,  -16.5719719,  -36.0714302,          5.5
    776,  -15.5726528,  -36.0714302,          5.5
    777,  -14.5733328,  -36.0714302,          5.5
    778,  -36.5583572,  -36.0714302,          6.5
    779,  -35.5590401,  -36.0714302,          6.5
    780,  -34.5597191,  -36.0714302,          6.5
    781,  -33.5604019,  -36.0714302,          6.5
    782,  -32.5610809,  -36.0714302,          6.5
    783,  -31.5617619,  -36.0714302,          6.5
    784,  -30.5624428,  -36.0714302,          6.5
    785,  -29.5631237,  -36.0714302,          6.5
    786,  -28.5638046,  -36.0714302,          6.5
    787,  -27.5644855,  -36.0714302,          6.5
    788,  -26.5651646,  -36.0714302,          6.5
    789,  -25.5658455,  -36.0714302,          6.5
    790,  -24.5665264,  -36.0714302,          6.5
    791,  -23.5672073,  -36.0714302,          6.5
    792,  -22.5678883,  -36.0714302,          6.5
    793,  -21.5685692,  -36.0714302,          6.5
    794,  -20.5692501,  -36.0714302,          6.5
    795,  -19.5699291,  -36.0714302,          6.5
    796,    -18.57061,  -36.0714302,          6.5
    797,   -17.571291,  -36.0714302,          6.5
    798,  -16.5719719,  -36.0714302,          6.5
    799,  -15.5726528,  -36.0714302,          6.5
    800,  -14.5733328,  -36.0714302,          6.5
    801,  -33.0657349,   -35.777935,  -4.87365532
    802,  -36.9201698,  -35.8067398,   3.12454557
    803,  -23.9733582,  -35.8133469,  -6.83382893
    804,  -31.5313034,  -35.8651505,  -3.05989814
    805,  -36.9763489,  -35.8232803,   5.14476061
    806,  -18.0031738,  -35.8245926,  -6.88378096
    807,  -21.8200722,  -35.8164597,  -6.87860966
    808,  -30.6311817,  -35.9350357,  -3.25234246
    809,  -32.7754974,  -35.8191109,  -3.97926545
    810,  -20.8887043,  -35.7455559,   3.71543455
    811,  -22.4118538,  -35.7651749,   2.82872605
    812,   -36.710022,  -35.8278122,  -5.93691111
    813,  -20.9773579,  -35.8167191,  -1.12355971
    814,  -34.0310478,  -35.7865868,   3.24198151
    815,  -34.2296371,  -35.7810974,   1.61677647
    816,  -15.0416479,  -35.7548904,   1.93311167
    817,  -26.3220158,  -35.8643303,  -3.90489054
    818,  -15.2235565,  -35.8504944,   6.37967443
    819,  -16.2942219,  -35.8036346,   4.18697023
    820,  -26.6457253,  -35.8229752,   2.17174172
    821,  -26.5828247,  -35.7942467,   1.06867182
    822,  -26.3082123,  -35.7477798,  -2.07303643
    823,  -15.8894768,  -35.8221321,  -1.50554514
    824,  -36.8707352,   -35.838974,  -1.85764897
    825,  -15.2653742,  -35.7877426,   5.17976332
    826,  -16.0982018,  -35.8099632,  -7.00902987
    827,  -25.9945488,  -35.7688866,    5.9557724
    828,  -15.0398035,  -35.7797699,  -6.92632055
    829,  -14.1917648,   -35.824482,  -7.07537127
    830,  -35.8717728,  -35.8369179,   5.59183073
    831,  -33.9751282,  -35.7759666, -0.253884643
    832,  -34.1985931,  -35.7108803, -0.839071929
    833,  -22.4454117,  -35.8782768,   4.86020708
    834,  -19.3289452,  -35.7264519,  -4.03648567
    835,  -34.2622948,  -35.9189148,   3.84332252
    836,  -20.9692993,  -35.8103104,  -5.62815666
    837,  -20.2471008,  -35.8043823,  -6.05587387
    838,  -36.9027367,  -35.8233528, -0.506872952
    839,  -23.8490715,   -35.861515,  0.223292083
    840,  -34.7667084,   -35.866703,  -2.81780887
    841,  -33.2336349,  -35.8639755,   -2.7487967
    842,  -15.9683905,  -35.7905159,  -3.85355306
    843,  -33.1514778,  -35.8343277,  -6.91582108
    844,  -34.9634399,  -35.8704948,  -6.43923712
    845,  -30.5510445,  -35.8885117,  -6.87802935
    846,  -34.0298119,  -35.8214302,          -5.
    847,  -34.5256882,  -35.8214302,         -4.5
    848,  -33.9957809,  -35.5714302,          -5.
    849,  -33.9957809,  -35.5714302,         -4.5
    850,  -33.4999046,  -35.5714302,          -5.
    851,  -34.0298119,  -35.8214302,         -4.5
    852,  -32.8134079,  -35.9246826,  -5.18682766
    853,  -33.3130684,  -35.9246826,  -5.18682766
    854,  -33.0607414,  -36.0714302,         -5.5
    855,  -33.0342751,  -35.8214302,         -5.5
    856,  -32.5346146,  -35.8214302,         -5.5
    857,  -32.7869415,  -35.6746826,  -5.18682766
    858,  -37.5123062,  -35.8214302,          3.5
    859,  -37.2389221,  -35.9390869,   3.31227279
    860,  -37.1935501,  -35.6890869,   3.31227279
    861,  -37.1935501,  -35.6890869,   2.81227279
    862,  -37.4669342,  -35.5714302,           3.
    863,  -37.5123062,  -35.8214302,           3.
    864,  -37.0580177,  -36.0714302,          3.5
    865,  -37.0126457,  -35.8214302,          3.5
    866,  -36.7392654,  -35.9390869,   3.31227279
    867,  -36.5167694,  -35.8214302,          3.5
    868,  -36.6976738,  -35.6890869,   3.31227279
    869,  -36.7392654,  -35.9390869,   2.81227279
    870,  -36.5583572,  -36.0714302,           3.
    871,  -36.5167694,  -35.8214302,           3.
    872,  -36.9710541,  -35.5714302,           3.
    873,  -36.9710541,  -35.5714302,          2.5
    874,  -36.6976738,  -35.6890869,   2.81227279
    875,  -32.0349541,  -35.8214302,          -5.
    876,  -31.5390759,  -35.8214302,         -5.5
    877,  -32.0122681,  -35.5714302,          -5.
    878,  -32.0387344,  -35.8214302,         -5.5
    879,  -32.5346146,  -35.8214302,          -5.
    880,  -32.0614204,  -36.0714302,         -5.5
    881,  -37.5123062,  -35.8214302,         -7.5
    882,  -37.0126457,  -35.8214302,         -7.5
    883,  -37.0580177,  -36.0714302,         -7.5
    884,  -36.5583572,  -36.0714302,          -7.
    885,  -37.0580177,  -36.0714302,          -7.
    886,  -37.0126457,  -35.8214302,          -7.
    887,  -37.5576782,  -36.0714302,          -7.
    888,  -37.5123062,  -35.8214302,          -7.
    889,  -37.0580177,  -36.0714302,         -6.5
    890,  -37.0126457,  -35.8214302,         -6.5
    891,  -37.5123062,  -35.8214302,         -6.5
    892,  -37.4669342,  -35.5714302,          -7.
    893,  -24.2737236,  -35.6923904,  -7.16691446
    894,  -24.5703087,  -35.8214302,         -7.5
    895,  -24.2699432,  -35.9423904,  -7.16691446
    896,  -24.0668678,  -36.0714302,         -7.5
    897,  -23.7702827,  -35.9423904,  -7.16691446
    898,  -24.0706482,  -35.8214302,         -7.5
    899,  -23.7778435,  -35.6923904,  -7.16691446
    900,  -24.0782089,  -35.5714302,         -7.5
    901,  -23.5747681,  -35.8214302,         -7.5
    902,  -31.5238457,  -35.7182922,  -3.27994919
    903,  -32.0197258,  -35.7182922,  -2.77994919
    904,  -32.0122681,  -35.5714302,          -3.
    905,  -32.0122681,  -35.5714302,         -2.5
    906,  -31.5163898,  -35.5714302,          -3.
    907,  -31.5238457,  -35.7182922,  -2.77994919
    908,   -25.066185,  -36.0714302,         -7.5
    909,  -25.5658455,  -35.8214302,         -7.5
    910,   -25.066185,  -35.8214302,         -7.5
    911,  -24.7696018,  -35.6923904,  -7.16691446
    912,  -24.7696018,  -35.9423904,  -7.16691446
    913,  -23.7702827,  -35.9423904,  -6.66691446
    914,  -23.5672073,  -36.0714302,          -7.
    915,  -24.0668678,  -36.0714302,          -7.
    916,  -23.7778435,  -35.6923904,  -6.66691446
    917,  -24.0744286,  -35.8214302,          -6.
    918,  -24.2699432,  -35.9423904,  -6.16691446
    919,  -24.5703087,  -35.8214302,          -6.
    920,  -24.2737236,  -35.6923904,  -6.66691446
    921,  -24.0782089,  -35.5714302,         -6.5
    922,  -23.5823307,  -35.5714302,          -7.
    923,  -24.0782089,  -35.5714302,          -7.
    924,  -26.0617256,  -35.5714302,         -7.5
    925,  -26.0617256,  -35.8214302,          -7.
    926,  -25.5658455,  -35.8214302,          -7.
    927,  -25.5658455,  -36.0714302,          -7.
    928,  -26.0617256,  -35.8214302,         -7.5
    929,  -37.2216415,  -35.6973572,   4.82238007
    930,  -36.7673531,  -35.9473572,   4.82238007
    931,  -37.0126457,  -35.8214302,          4.5
    932,  -37.0580177,  -36.0714302,          4.5
    933,  -37.5123062,  -35.8214302,          4.5
    934,  -37.2670135,  -35.9473572,   4.82238007
    935,  -23.0788918,  -35.8214302,         -6.5
    936,  -22.5792313,  -35.8214302,          -6.
    937,  -23.0675468,  -36.0714302,          -6.
    938,  -23.0675468,  -36.0714302,         -5.5
    939,  -23.5672073,  -36.0714302,          -6.
    940,  -23.0788918,  -35.8214302,          -6.
    941,  -24.5740891,  -35.5714302,          -7.
    942,  -23.7702827,  -35.9423904,  -6.16691446
    943,  -24.2699432,  -35.9423904,  -6.66691446
    944,  -24.0668678,  -36.0714302,          -6.
    945,  -24.0668678,  -36.0714302,         -6.5
    946,    -18.57061,  -36.0714302,          -7.
    947,  -19.0702705,  -36.0714302,          -7.
    948,  -19.0702686,  -36.0714302,         -7.5
    949,  -18.7865524,  -35.9480133,  -7.19189072
    950,  -18.2868919,  -35.9480133,  -7.19189072
    951,  -18.2868919,  -35.9480133,  -6.69189072
    952,  -19.0702705,  -36.0714302,         -6.5
    953,  -18.5970764,  -35.8214302,          -6.
    954,  -19.0967369,  -35.8214302,          -6.
    955,  -18.6235447,  -35.5714302,          -6.
    956,  -19.0967369,  -35.8214302,         -6.5
    957,  -18.5970764,  -35.8214302,         -6.5
    958,  -18.5970764,  -35.8214302,         -7.5
    959,  -18.0974178,  -35.8214302,         -7.5
    960,  -18.0709496,  -36.0714302,         -7.5
    961,  -17.7872314,  -35.9480133,  -7.19189072
    962,  -18.3133583,  -35.6980133,  -7.19189072
    963,  -36.5583572,  -36.0714302,           5.
    964,  -37.0580177,  -36.0714302,           5.
    965,  -36.7673531,  -35.9473572,   5.32238007
    966,  -21.1946602,  -35.9439468,  -6.68930483
    967,  -21.2135658,  -35.6939468,  -7.18930483
    968,  -20.5881538,  -35.8214302,          -7.
    969,  -20.6070595,  -35.5714302,          -7.
    970,  -20.5881538,  -35.8214302,         -6.5
    971,  -21.2135658,  -35.6939468,  -6.68930483
    972,  -30.5968132,  -36.0032349,  -3.37617111
    973,  -31.0737858,  -35.7532349,  -3.37617111
    974,  -31.0394173,  -35.8214302,         -3.5
    975,  -31.0205116,  -35.5714302,         -3.5
    976,  -30.5435371,  -35.8214302,         -3.5
    977,  -30.5779076,  -35.7532349,  -3.37617111
    978,  -18.8092384,  -35.6980133,  -7.19189072
    979,  -19.0929565,  -35.8214302,         -7.5
    980,  -19.1194229,  -35.5714302,         -7.5
    981,  -18.3133583,  -35.6980133,  -6.69189072
    982,  -18.7865524,  -35.9480133,  -6.69189072
    983,  -17.6015396,  -35.8214302,           6.
    984,  -17.6015396,  -35.8214302,          5.5
    985,   -17.571291,  -36.0714302,           6.
    986,  -17.1056595,  -35.8214302,          5.5
    987,  -17.1056595,  -35.8214302,           6.
    988,    -17.13591,  -35.5714302,          5.5
    989,  -33.0040283,  -35.5714302,          -4.
    990,  -32.6418228,  -35.6952705,  -4.23963261
    991,  -33.1377029,  -35.6952705,  -3.73963261
    992,  -32.6418228,  -35.6952705,  -3.73963261
    993,  -33.0040283,  -35.5714302,         -3.5
    994,  -32.5081482,  -35.5714302,          -4.
    995,  -33.9957809,  -35.5714302,          -4.
    996,  -34.4916611,  -35.5714302,          -4.
    997,  -34.0260315,  -35.8214302,          -4.
    998,  -34.0260315,  -35.8214302,         -3.5
    999,  -33.5301514,  -35.8214302,          -4.
   1000,  -33.0040283,  -35.5714302,         -4.5
   1001,  -33.1377029,  -35.6952705,  -4.23963261
   1002,  -33.4999046,  -35.5714302,          -4.
   1003,  -32.0122681,  -35.5714302,         -3.5
   1004,  -31.5390759,  -35.8214302,          -4.
   1005,  -32.0349541,  -35.8214302,          -4.
   1006,  -31.5617619,  -36.0714302,          -4.
   1007,  -32.0349541,  -35.8214302,         -3.5
   1008,  -31.5390759,  -35.8214302,         -3.5
   1009,  -33.3130684,  -35.9246826,  -4.68682766
   1010,  -33.5604019,  -36.0714302,          -5.
   1011,  -33.0607414,  -36.0714302,          -5.
   1012,  -33.0607414,  -36.0714302,         -4.5
   1013,  -32.8134079,  -35.9246826,  -4.68682766
   1014,  -37.5576782,  -36.0714302,           5.
   1015,  -37.2670135,  -35.9473572,   5.32238007
   1016,  -37.0580177,  -36.0714302,          5.5
   1017,  -37.5123062,  -35.8214302,           5.
   1018,  -37.5123062,  -35.8214302,          5.5
   1019,  -37.4669342,  -35.5714302,           5.
   1020,  -37.2216415,  -35.6973572,   5.32238007
   1021,  -36.9710541,  -35.5714302,          4.5
   1022,  -36.5167694,  -35.8214302,          4.5
   1023,  -36.7257614,  -35.6973572,   4.82238007
   1024,  -20.7289772,   -35.908493,   3.60771728
   1025,  -21.2286377,   -35.908493,   3.60771728
   1026,  -21.0689087,  -36.0714302,          3.5
   1027,  -21.5685692,  -36.0714302,           3.
   1028,  -21.0689087,  -36.0714302,           3.
   1029,  -21.2286377,   -35.908493,   3.10771728
   1030,  -22.0053349,  -35.6683044,   3.16436291
   1031,  -21.5988159,  -35.5714302,           3.
   1032,  -22.0053349,  -35.6683044,   2.66436291
   1033,  -21.5836926,  -35.8214302,          2.5
   1034,  -21.9902115,  -35.9183044,   2.66436291
   1035,  -21.5836926,  -35.8214302,           3.
   1036,  -21.9902115,  -35.9183044,   3.16436291
   1037,   -22.489872,  -35.9183044,   2.66436291
   1038,  -22.0682297,  -36.0714302,           3.
   1039,  -22.0682297,  -36.0714302,          2.5
   1040,   -22.489872,  -35.9183044,   3.16436291
   1041,  -22.5678883,  -36.0714302,           3.
   1042,  -23.0675468,  -36.0714302,           3.
   1043,  -23.0675468,  -36.0714302,          2.5
   1044,  -22.9895306,  -35.9183044,   2.66436291
   1045,  -37.0884781,  -35.6996231,  -6.21845531
   1046,  -36.6341896,  -35.9496231,  -6.21845531
   1047,  -36.5167694,  -35.8214302,         -6.5
   1048,   -36.592598,  -35.6996231,  -6.21845531
   1049,  -36.9710541,  -35.5714302,         -6.5
   1050,  -37.1338501,  -35.9496231,  -6.21845531
   1051,  -36.5583572,  -36.0714302,          -6.
   1052,  -37.0580177,  -36.0714302,          -6.
   1053,  -36.6341896,  -35.9496231,  -5.71845531
   1054,  -34.0600586,  -36.0714302,          -5.
   1055,  -34.0600586,  -36.0714302,         -4.5
   1056,  -34.5597191,  -36.0714302,          -5.
   1057,  -34.0298119,  -35.8214302,         -5.5
   1058,  -33.5301514,  -35.8214302,          -5.
   1059,  -37.1338501,  -35.9496231,  -5.71845531
   1060,  -37.5576782,  -36.0714302,          -6.
   1061,  -37.5123062,  -35.8214302,          -6.
   1062,  -21.0689087,  -36.0714302,         -0.5
   1063,  -21.0878143,  -35.8214302,           0.
   1064,  -20.5881538,  -35.8214302,           0.
   1065,  -20.5881538,  -35.8214302,          0.5
   1066,  -20.5692501,  -36.0714302,           0.
   1067,  -21.0689087,  -36.0714302,           0.
   1068,  -21.0878143,  -35.8214302,          0.5
   1069,  -21.0689087,  -36.0714302,          0.5
   1070,  -21.5685692,  -36.0714302,           0.
   1071,  -21.0878143,  -35.8214302,         -0.5
   1072,  -21.1029377,  -35.5714302,         -0.5
   1073,  -21.5836926,  -35.8214302,         -0.5
   1074,  -21.2880859,  -35.6940765, -0.811779857
   1075,  -21.2729645,  -35.9440765, -0.811779857
   1076,  -20.7922096,  -35.6940765, -0.811779857
   1077,  -33.5301514,  -35.8214302,           3.
   1078,  -33.7654762,  -35.6790085,   3.37099075
   1079,   -33.795723,  -35.9290085,   2.87099075
   1080,  -33.7654762,  -35.6790085,   2.87099075
   1081,  -33.5301514,  -35.8214302,          2.5
   1082,  -33.4999046,  -35.5714302,           3.
   1083,  -34.5256882,  -35.8214302,          1.5
   1084,  -35.0215683,  -35.8214302,          1.5
   1085,  -34.9875412,  -35.5714302,          1.5
   1086,  -35.0215683,  -35.8214302,           2.
   1087,  -34.5256882,  -35.8214302,           2.
   1088,  -34.5597191,  -36.0714302,           2.
   1089,  -36.0171089,  -35.8214302,          2.5
   1090,  -36.5167694,  -35.8214302,          2.5
   1091,  -36.0587006,  -36.0714302,          2.5
   1092,  -36.5167694,  -35.8214302,           2.
   1093,  -36.0171089,  -35.8214302,           2.
   1094,  -36.4751778,  -35.5714302,           2.
   1095,  -33.5604019,  -36.0714302,           2.
   1096,  -33.5301514,  -35.8214302,           2.
   1097,   -33.864769,  -35.6762619,   2.05838823
   1098,  -33.8950195,  -35.9262619,   2.05838823
   1099,  -33.8950195,  -35.9262619,   1.55838823
   1100,  -35.0215683,  -35.8214302,          2.5
   1101,  -34.9875412,  -35.5714302,           2.
   1102,  -34.9875412,  -35.5714302,          2.5
   1103,  -34.4916611,  -35.5714302,           2.
   1104,  -34.5256882,  -35.8214302,          2.5
   1105,  -34.3946762,  -35.9262619,   1.55838823
   1106,  -34.0600586,  -36.0714302,           2.
   1107,  -34.0600586,  -36.0714302,          1.5
   1108,  -34.3946762,  -35.9262619,   2.05838823
   1109,  -34.0600586,  -36.0714302,          2.5
   1110,  -33.0607414,  -36.0714302,         -3.5
   1111,  -32.6682892,  -35.9452705,  -3.73963261
   1112,  -33.1679497,  -35.9452705,  -3.73963261
   1113,  -33.1679497,  -35.9452705,  -4.23963261
   1114,  -33.5604019,  -36.0714302,          -4.
   1115,  -33.0607414,  -36.0714302,          -4.
   1116,  -29.5480003,  -35.8214302,          -3.
   1117,  -30.0971527,  -36.0032349,  -3.37617111
   1118,  -30.0820274,  -35.7532349,  -2.87617111
   1119,  -30.0971527,  -36.0032349,  -2.87617111
   1120,  -29.5480003,  -35.8214302,         -2.5
   1121,  -29.5631237,  -36.0714302,          -3.
   1122,  -14.5733328,  -36.0714302,           3.
   1123,  -15.0729923,  -36.0714302,           3.
   1124,  -15.0729923,  -36.0714302,          2.5
   1125,  -15.3071499,  -35.9131622,   2.21655583
   1126,  -14.8074903,  -35.9131622,   2.21655583
   1127,  -14.8074903,  -35.9131622,   2.71655583
   1128,   -14.849081,  -35.6631622,   2.71655583
   1129,  -14.6149235,  -35.8214302,           3.
   1130,  -14.6149235,  -35.8214302,          2.5
   1131,  -14.6565151,  -35.5714302,           3.
   1132,   -14.849081,  -35.6631622,   2.21655583
   1133,  -16.1101227,  -35.8214302,           3.
   1134,  -16.0723114,  -36.0714302,          3.5
   1135,  -15.6104622,  -35.8214302,           3.
   1136,  -16.0723114,  -36.0714302,           3.
   1137,  -16.1101227,  -35.8214302,          2.5
   1138,  -16.5719719,  -36.0714302,           3.
   1139,  -15.6104622,  -35.8214302,         -5.5
   1140,  -16.1101227,  -35.8214302,          -6.
   1141,  -16.0723114,  -36.0714302,          -6.
   1142,  -16.0723114,  -36.0714302,         -6.5
   1143,  -15.5726528,  -36.0714302,          -6.
   1144,  -15.6104622,  -35.8214302,          -6.
   1145,  -37.0580177,  -36.0714302,          -3.
   1146,  -37.0580177,  -36.0714302,         -2.5
   1147,  -37.5576782,  -36.0714302,          -3.
   1148,  -37.5123062,  -35.8214302,          -3.
   1149,  -37.5123062,  -35.8214302,         -3.5
   1150,  -37.0126457,  -35.8214302,          -3.
   1151,  -26.4435902,  -35.9678802,  -3.70244527
   1152,  -26.4435902,  -35.9678802,  -4.20244503
   1153,  -26.5651646,  -36.0714302,          -4.
   1154,   -26.065506,  -36.0714302,          -4.
   1155,   -26.065506,  -36.0714302,         -3.5
   1156,  -25.9439316,  -35.9678802,  -3.70244527
   1157,  -26.5613842,  -35.8214302,         -3.5
   1158,  -27.0534821,  -35.5714302,         -3.5
   1159,  -27.0572624,  -35.8214302,         -3.5
   1160,   -26.935688,  -35.7178802,  -3.70244527
   1161,  -26.4398098,  -35.7178802,  -3.70244527
   1162,  -29.5480003,  -35.8214302,         -3.5
   1163,  -30.0820274,  -35.7532349,  -3.37617111
   1164,  -29.5328751,  -35.5714302,          -3.
   1165,  -25.5658455,  -35.8214302,         -3.5
   1166,   -26.065506,  -35.8214302,         -3.5
   1167,  -25.9439316,  -35.7178802,  -3.70244527
   1168,  -26.0617256,  -35.5714302,         -3.5
   1169,  -25.9439316,  -35.7178802,  -4.20244503
   1170,  -25.5658455,  -35.5714302,          -4.
   1171,  -26.0617256,  -35.5714302,          -4.
   1172,  -26.5576038,  -35.5714302,          -4.
   1173,  -26.4398098,  -35.7178802,  -4.20244503
   1174,  -27.0534821,  -35.5714302,          -4.
   1175,  -15.3981047,  -35.9609604,   6.93983746
   1176,  -15.6104622,  -35.8214302,          7.5
   1177,   -15.435915,  -35.7109604,   6.93983746
   1178,  -15.1108027,  -35.8214302,          7.5
   1179,  -14.8984451,  -35.9609604,   6.93983746
   1180,  -15.0729923,  -36.0714302,          7.5
   1181,  -25.9439316,  -35.9678802,  -4.20244503
   1182,  -25.5658455,  -36.0714302,          -4.
   1183,  -25.5658455,  -35.8214302,          -4.
   1184,  -16.5719719,  -36.0714302,           7.
   1185,  -16.6060009,  -35.8214302,           7.
   1186,  -16.6060009,  -35.8214302,          6.5
   1187,  -16.1063423,  -35.8214302,           7.
   1188,  -16.0723114,  -36.0714302,           7.
   1189,  -16.0723114,  -36.0714302,          7.5
   1190,  -15.0729923,  -36.0714302,         -5.5
   1191,  -14.6149235,  -35.8214302,         -5.5
   1192,   -15.114584,  -35.8214302,         -5.5
   1193,   -15.114584,  -35.8214302,          -6.
   1194,  -15.0729923,  -36.0714302,          -6.
   1195,  -16.1101227,  -35.8214302,         -6.5
   1196,  -16.6060009,  -35.8214302,         -6.5
   1197,  -16.1441517,  -35.5714302,         -6.5
   1198,  -16.6400299,  -35.5714302,          -6.
   1199,  -16.1441517,  -35.5714302,          -6.
   1200,  -16.6060009,  -35.8214302,          -6.
   1201,  -16.4671249,  -35.6875305,   4.34348488
   1202,  -16.1441517,  -35.5714302,           4.
   1203,  -15.9712467,  -35.6875305,   3.84348512
   1204,  -15.6482725,  -35.5714302,           4.
   1205,  -15.9712467,  -35.6875305,   4.34348488
   1206,  -16.1441517,  -35.5714302,          4.5
   1207,  -15.6104622,  -35.8214302,           4.
   1208,  -15.6104622,  -35.8214302,          3.5
   1209,  -15.9334373,  -35.9375305,   3.84348512
   1210,  -25.5658455,  -35.8214302,          1.5
   1211,   -26.065506,  -36.0714302,          1.5
   1212,   -26.065506,  -35.8214302,          1.5
   1213,   -26.065506,  -35.8214302,           2.
   1214,  -25.5658455,  -35.5714302,           2.
   1215,  -25.5658455,  -35.8214302,           2.
   1216,  -26.6016655,  -35.6972046,   2.33587074
   1217,  -26.0617256,  -35.5714302,          2.5
   1218,  -26.1057854,  -35.6972046,   2.33587074
   1219,   -26.065506,  -35.8214302,          2.5
   1220,  -26.6054459,  -35.9472046,   2.33587074
   1221,  -26.5613842,  -35.8214302,          2.5
   1222,  -27.0534821,  -35.5714302,          2.5
   1223,  -27.0572624,  -35.8214302,          2.5
   1224,  -27.0975418,  -35.6972046,   2.33587074
   1225,  -26.5651646,  -36.0714302,           2.
   1226,  -25.5658455,  -35.8214302,          2.5
   1227,   -26.065506,  -36.0714302,           2.
   1228,   -26.065506,  -36.0714302,          2.5
   1229,  -15.5726528,  -36.0714302,           4.
   1230,  -15.9334373,  -35.9375305,   4.34348488
   1231,  -15.6104622,  -35.8214302,          4.5
   1232,  -16.6400299,  -35.5714302,           4.
   1233,  -16.4671249,  -35.6875305,   3.84348512
   1234,  -16.4330978,  -35.9375305,   4.34348488
   1235,  -16.6060009,  -35.8214302,           4.
   1236,  -16.6060009,  -35.8214302,          4.5
   1237,  -26.6054459,  -35.9472046,   1.83587086
   1238,  -26.1057854,  -35.6972046,   1.83587086
   1239,  -26.5576038,  -35.5714302,           2.
   1240,  -26.6016655,  -35.6972046,   1.83587086
   1241,  -27.0534821,  -35.5714302,           2.
   1242,  -25.5658455,  -36.0714302,           2.
   1243,  -16.1101227,  -35.8214302,          3.5
   1244,  -16.6060009,  -35.8214302,          3.5
   1245,  -16.1441517,  -35.5714302,          3.5
   1246,  -16.4330978,  -35.9375305,   3.84348512
   1247,  -16.0723114,  -36.0714302,          4.5
   1248,  -16.5719719,  -36.0714302,           4.
   1249,  -16.0723114,  -36.0714302,           4.
   1250,  -26.0617256,  -35.5714302,          1.5
   1251,  -26.5613842,  -35.8214302,          1.5
   1252,  -26.0743351,  -35.6828384,   1.28433585
   1253,  -26.5702133,  -35.6828384,   1.28433585
   1254,  -26.5739937,  -35.9328384,   1.28433585
   1255,  -26.0743351,  -35.9328384,  0.784335911
   1256,  -26.0743351,  -35.9328384,   1.28433585
   1257,  -25.5658455,  -36.0714302,           1.
   1258,   -26.065506,  -36.0714302,           1.
   1259,   -26.065506,  -36.0714302,          0.5
   1260,  -26.5739937,  -35.9328384,  0.784335911
   1261,  -26.5702133,  -35.6828384,  0.784335911
   1262,  -26.0617256,  -35.8214302,          0.5
   1263,  -26.0617256,  -35.5714302,          0.5
   1264,  -25.5658455,  -35.8214302,          0.5
   1265,  -26.0743351,  -35.6828384,  0.784335911
   1266,  -25.5658455,  -35.8214302,           1.
   1267,  -26.5651646,  -36.0714302,           1.
   1268,  -25.5658455,  -35.5714302,           1.
   1269,  -26.5576038,  -35.5714302,           1.
   1270,  -27.0534821,  -35.5714302,           1.
   1271,  -27.0534821,  -35.5714302,          1.5
   1272,  -27.0660934,  -35.6828384,   1.28433585
   1273,  -17.6015396,  -35.8214302,         -7.5
   1274,   -17.817482,  -35.6980133,  -7.19189072
   1275,  -18.1276665,  -35.5714302,         -7.5
   1276,  -25.5658455,  -35.5714302,          -3.
   1277,  -25.9370289,  -35.6596069,   -2.2865181
   1278,  -25.9370289,  -35.6596069,   -2.7865181
   1279,  -26.4329071,  -35.6596069,   -2.2865181
   1280,  -26.0617256,  -35.5714302,          -3.
   1281,  -26.0617256,  -35.5714302,         -2.5
   1282,  -25.9370289,  -35.9096069,  -1.78651822
   1283,   -26.065506,  -36.0714302,         -1.5
   1284,  -26.4366875,  -35.9096069,  -1.78651822
   1285,  -26.5613842,  -35.8214302,         -1.5
   1286,  -26.4329071,  -35.6596069,  -1.78651822
   1287,  -26.0617256,  -35.8214302,         -1.5
   1288,  -27.5493603,  -35.5714302,          -2.
   1289,  -27.5569229,  -35.8214302,         -2.5
   1290,  -27.5569229,  -35.8214302,          -2.
   1291,   -26.936348,  -35.9096069,   -2.2865181
   1292,  -26.9287872,  -35.6596069,  -1.78651822
   1293,  -26.9287872,  -35.6596069,   -2.2865181
   1294,  -26.0617256,  -35.5714302,         -1.5
   1295,  -25.9370289,  -35.6596069,  -1.78651822
   1296,  -25.5658455,  -35.8214302,         -1.5
   1297,  -25.5658455,  -35.5714302,          -2.
   1298,  -25.5658455,  -35.8214302,          -2.
   1299,  -25.5658455,  -35.8214302,         -2.5
   1300,  -25.9370289,  -35.9096069,   -2.2865181
   1301,  -26.0617256,  -35.5714302,          -2.
   1302,  -26.5576038,  -35.5714302,          -2.
   1303,  -27.0534821,  -35.5714302,          -2.
   1304,  -27.0534821,  -35.5714302,         -1.5
   1305,   -26.065506,  -36.0714302,          -2.
   1306,  -26.4366875,  -35.9096069,   -2.2865181
   1307,  -26.5651646,  -36.0714302,          -2.
   1308,  -15.0729923,  -36.0714302,          -1.
   1309,  -15.1108027,  -35.8214302,         -0.5
   1310,  -15.6104622,  -35.8214302,          -1.
   1311,  -15.1108027,  -35.8214302,          -1.
   1312,  -15.0729923,  -36.0714302,         -1.5
   1313,  -14.5733328,  -36.0714302,          -1.
   1314,  -16.2307243,  -35.9467812,  -1.50277257
   1315,  -15.7310648,  -35.9467812,  -1.50277257
   1316,  -16.0723114,  -36.0714302,         -1.5
   1317,  -15.5726528,  -36.0714302,          -1.
   1318,  -16.0723114,  -36.0714302,          -1.
   1319,  -15.7310648,  -35.9467812,  -1.00277257
   1320,  -15.7310648,  -35.9467812,  -2.00277257
   1321,  -15.6104622,  -35.8214302,         -2.5
   1322,  -15.7688751,  -35.6967812,  -2.00277257
   1323,  -16.1101227,  -35.8214302,         -2.5
   1324,  -16.2307243,  -35.9467812,  -2.00277257
   1325,  -16.0723114,  -36.0714302,         -2.5
   1326,  -16.1441517,  -35.5714302,          -1.
   1327,  -15.7688751,  -35.6967812,  -1.50277257
   1328,  -16.2647533,  -35.6967812,  -1.00277257
   1329,  -15.7688751,  -35.6967812,  -1.00277257
   1330,  -16.1441517,  -35.5714302,         -0.5
   1331,  -15.6482725,  -35.5714302,          -1.
   1332,  -14.6149235,  -35.8214302,          -1.
   1333,  -15.1523933,  -35.5714302,         -0.5
   1334,  -15.1523933,  -35.5714302,          -1.
   1335,  -14.6149235,  -35.8214302,         -1.5
   1336,  -14.6565151,  -35.5714302,          -1.
   1337,  -16.2307243,  -35.9467812,  -1.00277257
   1338,  -16.5719719,  -36.0714302,          -1.
   1339,  -16.0723114,  -36.0714302,         -0.5
   1340,  -16.1101227,  -35.8214302,         -0.5
   1341,  -15.6104622,  -35.8214302,         -0.5
   1342,  -36.9710541,  -35.5714302,         -1.5
   1343,  -36.6729584,  -35.7052002,  -1.67882442
   1344,  -37.1688347,  -35.7052002,  -1.67882442
   1345,  -36.7145462,  -35.9552002,  -1.67882442
   1346,  -37.0126457,  -35.8214302,         -1.5
   1347,  -36.5167694,  -35.8214302,         -1.5
   1348,   -26.065506,  -36.0714302,          -3.
   1349,  -26.4366875,  -35.9096069,   -2.7865181
   1350,   -26.065506,  -36.0714302,         -2.5
   1351,  -26.5651646,  -36.0714302,          -3.
   1352,  -23.5823307,  -35.5714302,           0.
   1353,  -23.0864525,  -35.5714302,           0.
   1354,  -23.0864525,  -35.5714302,         -0.5
   1355,  -23.0788918,  -35.8214302,         -0.5
   1356,  -23.5747681,  -35.8214302,         -0.5
   1357,  -23.5747681,  -35.8214302,           0.
   1358,  -27.0534821,  -35.5714302,          0.5
   1359,  -27.5493603,  -35.5714302,           1.
   1360,  -27.0660934,  -35.6828384,  0.784335911
   1361,  -26.5613842,  -35.8214302,          0.5
   1362,  -27.0572624,  -35.8214302,          0.5
   1363,  -27.0610447,  -35.8214302,          1.5
   1364,  -27.0736542,  -35.9328384,   1.28433585
   1365,  -27.5569229,  -35.8214302,          1.5
   1366,  -36.5167694,  -35.8214302,          -2.
   1367,  -36.5583572,  -36.0714302,          -2.
   1368,  -36.7145462,  -35.9552002,  -2.17882442
   1369,  -27.0975418,  -35.6972046,   1.83587086
   1370,  -27.5493603,  -35.5714302,           2.
   1371,  -27.0648251,  -36.0714302,         -3.5
   1372,  -27.5569229,  -35.8214302,         -3.5
   1373,  -27.0648251,  -36.0714302,          -3.
   1374,  -27.0572624,  -35.8214302,          -3.
   1375,  -26.5613842,  -35.8214302,          -3.
   1376,  -37.0580177,  -36.0714302,           3.
   1377,  -37.0580177,  -36.0714302,          2.5
   1378,  -37.2389221,  -35.9390869,   2.81227279
   1379,   -26.065506,  -36.0714302,         -4.5
   1380,  -25.5658455,  -35.5714302,          -5.
   1381,  -25.5658455,  -35.8214302,         -4.5
   1382,  -25.5658455,  -35.8214302,          -5.
   1383,  -26.0617256,  -35.8214302,         -4.5
   1384,  -26.0617256,  -35.5714302,          -5.
   1385,  -26.0617256,  -35.5714302,         -4.5
   1386,  -14.6149235,  -35.8214302,          -2.
   1387,  -14.5733328,  -36.0714302,          -2.
   1388,  -15.0729923,  -36.0714302,          -2.
   1389,  -15.0729923,  -36.0714302,         -2.5
   1390,   -15.114584,  -35.8214302,          -2.
   1391,  -16.6060009,  -35.8214302,         -0.5
   1392,  -16.6400299,  -35.5714302,          -1.
   1393,  -16.6060009,  -35.8214302,          -1.
   1394,  -16.2647533,  -35.6967812,  -1.50277257
   1395,  -16.1441517,  -35.5714302,          -2.
   1396,  -16.1441517,  -35.5714302,         -2.5
   1397,  -16.6400299,  -35.5714302,          -2.
   1398,  -16.2647533,  -35.6967812,  -2.00277257
   1399,  -16.6060009,  -35.8214302,         -1.5
   1400,  -15.3071499,  -35.9131622,   2.71655583
   1401,  -15.0729923,  -36.0714302,          3.5
   1402,  -15.5726528,  -36.0714302,           3.
   1403,  -36.5167694,  -35.8214302,           0.
   1404,  -36.5583572,  -36.0714302,           0.
   1405,  -36.5167694,  -35.8214302,          0.5
   1406,  -36.0587006,  -36.0714302,          0.5
   1407,  -36.0171089,  -35.8214302,          0.5
   1408,  -36.0587006,  -36.0714302,           0.
   1409,  -15.3449602,  -35.6631622,   2.71655583
   1410,  -15.1523933,  -35.5714302,           3.
   1411,  -15.1523933,  -35.5714302,          3.5
   1412,  -16.0723114,  -36.0714302,          2.5
   1413,  -15.6104622,  -35.8214302,          2.5
   1414,  -23.5747681,  -35.8214302,           2.
   1415,  -23.5823307,  -35.5714302,           2.
   1416,  -23.5747681,  -35.8214302,          1.5
   1417,  -23.0864525,  -35.5714302,          1.5
   1418,  -23.0788918,  -35.8214302,          1.5
   1419,  -23.0864525,  -35.5714302,           2.
   1420,  -15.6482725,  -35.5714302,           3.
   1421,  -15.3449602,  -35.6631622,   2.21655583
   1422,  -15.1523933,  -35.5714302,          2.5
   1423,   -15.114584,  -35.8214302,          4.5
   1424,  -15.0729923,  -36.0714302,          4.5
   1425,  -14.6149235,  -35.8214302,          4.5
   1426,  -15.0729923,  -36.0714302,           4.
   1427,   -15.114584,  -35.8214302,           4.
   1428,  -37.1688347,  -35.7052002,  -2.17882442
   1429,  -37.2142067,  -35.9552002,  -1.67882442
   1430,  -37.5123062,  -35.8214302,          -2.
   1431,  -37.5123062,  -35.8214302,         -1.5
   1432,  -37.4669342,  -35.5714302,          -2.
   1433,  -16.6060009,  -35.8214302,          2.5
   1434,  -16.1441517,  -35.5714302,          2.5
   1435,  -16.6060009,  -35.8214302,           3.
   1436,  -17.1056595,  -35.8214302,           3.
   1437,  -17.0716324,  -36.0714302,          3.5
   1438,  -17.0716324,  -36.0714302,           3.
   1439,  -17.1056595,  -35.8214302,          2.5
   1440,   -17.571291,  -36.0714302,           3.
   1441,  -14.1606369,  -35.5714302,          3.5
   1442,  -14.6565151,  -35.5714302,           4.
   1443,  -14.1606369,  -35.5714302,           4.
   1444,  -14.6149235,  -35.8214302,           4.
   1445,  -14.1190453,  -35.8214302,          3.5
   1446,  -14.6149235,  -35.8214302,          3.5
   1447,  -14.9609451,  -35.6795883,    5.3398819
   1448,  -14.9400358,  -35.7109604,   5.93983746
   1449,  -15.2444649,  -35.8191185,   5.77971888
   1450,   -15.435915,  -35.7109604,   5.93983746
   1451,  -15.4568233,  -35.6795883,    5.3398819
   1452,  -15.1523933,  -35.5714302,          5.5
   1453,  -20.5881538,  -35.8214302,         -2.5
   1454,  -20.6070595,  -35.5714302,          -3.
   1455,  -20.5881538,  -35.8214302,          -3.
   1456,  -20.1111794,  -35.5714302,         -3.5
   1457,  -20.0922756,  -35.8214302,          -3.
   1458,  -20.1111794,  -35.5714302,          -3.
   1459,  -14.9609451,  -35.6795883,    4.8398819
   1460,  -14.6565151,  -35.5714302,           5.
   1461,  -15.1523933,  -35.5714302,           5.
   1462,  -22.5905743,  -35.5714302,           3.
   1463,  -22.5012131,  -35.6683044,   2.66436291
   1464,  -22.5012131,  -35.6683044,   3.16436291
   1465,   -22.094696,  -35.5714302,           3.
   1466,   -22.094696,  -35.5714302,          2.5
   1467,  -14.6149235,  -35.8214302,           5.
   1468,  -14.9193535,  -35.9295883,    4.8398819
   1469,  -14.1190453,  -35.8214302,           3.
   1470,  -14.1606369,  -35.5714302,           3.
   1471,  -14.1190453,  -35.8214302,          2.5
   1472,  -13.6647577,  -35.5714302,           3.
   1473,  -16.1101227,  -35.8214302,          4.5
   1474,  -14.5733328,  -36.0714302,           5.
   1475,  -14.9193535,  -35.9295883,    5.3398819
   1476,  -14.6149235,  -35.8214302,          5.5
   1477,  -15.6482725,  -35.5714302,           5.
   1478,  -15.4568233,  -35.6795883,    4.8398819
   1479,   -15.419014,  -35.9295883,    5.3398819
   1480,  -15.6104622,  -35.8214302,           5.
   1481,  -15.6104622,  -35.8214302,          5.5
   1482,  -15.1523933,  -35.5714302,          4.5
   1483,  -15.0729923,  -36.0714302,          5.5
   1484,   -15.419014,  -35.9295883,    4.8398819
   1485,  -15.5726528,  -36.0714302,           5.
   1486,  -15.0729923,  -36.0714302,           5.
   1487,  -30.0438786,  -35.8214302,         -3.5
   1488,  -30.0287552,  -35.5714302,         -3.5
   1489,  -14.1606369,  -35.5714302,          7.5
   1490,  -13.6647577,  -35.5714302,           7.
   1491,  -14.1606369,  -35.5714302,           7.
   1492,  -14.1190453,  -35.8214302,          6.5
   1493,  -14.6149235,  -35.8214302,           7.
   1494,  -14.1190453,  -35.8214302,           7.
   1495,  -29.5631237,  -36.0714302,          -2.
   1496,  -29.0634651,  -36.0714302,          -2.
   1497,  -29.0634651,  -36.0714302,         -1.5
   1498,  -29.0483398,  -35.8214302,         -1.5
   1499,  -29.5480003,  -35.8214302,         -1.5
   1500,  -29.5480003,  -35.8214302,          -2.
   1501,  -25.0699673,  -35.5714302,          7.5
   1502,   -25.066185,  -35.8214302,          7.5
   1503,  -24.5703087,  -35.8214302,          7.5
   1504,  -24.5703087,  -35.8214302,           7.
   1505,  -24.5740891,  -35.5714302,           7.
   1506,  -25.0699673,  -35.5714302,           7.
   1507,  -19.1194229,  -35.5714302,         -6.5
   1508,  -18.8092384,  -35.6980133,  -6.69189072
   1509,  -18.6235447,  -35.5714302,          -7.
   1510,  -19.1194229,  -35.5714302,          -7.
   1511,  -24.5740891,  -35.5714302,          -6.
   1512,  -25.0699673,  -35.8214302,          -6.
   1513,  -25.0699673,  -35.8214302,         -5.5
   1514,   -25.066185,  -36.0714302,         -5.5
   1515,  -24.5703087,  -35.8214302,         -5.5
   1516,  -14.8984451,  -35.9609604,   5.93983746
   1517,  -14.9400358,  -35.7109604,   6.43983746
   1518,  -14.6149235,  -35.8214302,           6.
   1519,  -14.6149235,  -35.8214302,          6.5
   1520,  -14.5733328,  -36.0714302,           6.
   1521,  -14.8984451,  -35.9609604,   6.43983746
   1522,  -24.5665264,  -36.0714302,          -7.
   1523,  -32.5346146,  -35.8214302,         -4.5
   1524,  -33.0304947,  -35.8214302,         -4.5
   1525,  -32.6682892,  -35.9452705,  -4.23963261
   1526,  -33.5301514,  -35.8214302,         -4.5
   1527,  -33.2828217,  -35.6746826,  -4.68682766
   1528,  -21.0689087,  -36.0714302,          6.5
   1529,  -21.0878143,  -35.8214302,          6.5
   1530,  -20.5881538,  -35.8214302,          6.5
   1531,  -20.5881538,  -35.8214302,           7.
   1532,  -20.5692501,  -36.0714302,           7.
   1533,  -21.0689087,  -36.0714302,           7.
   1534,  -21.5836926,  -35.8214302,          6.5
   1535,  -21.1029377,  -35.5714302,          6.5
   1536,  -21.0878143,  -35.8214302,           6.
   1537,  -21.5836926,  -35.8214302,           6.
   1538,  -21.5685692,  -36.0714302,           6.
   1539,  -13.6193857,  -35.8214302,           7.
   1540,  -14.0736732,  -36.0714302,          6.5
   1541,  -14.0736732,  -36.0714302,           7.
   1542,  -13.6193857,  -35.8214302,          7.5
   1543,  -13.5740137,  -36.0714302,           7.
   1544,  -22.0682297,  -36.0714302,          6.5
   1545,  -22.0833511,  -35.8214302,          6.5
   1546,  -21.5836926,  -35.8214302,           7.
   1547,  -21.5685692,  -36.0714302,           7.
   1548,  -22.0682297,  -36.0714302,           7.
   1549,  -22.5792313,  -35.8214302,           6.
   1550,  -22.5678883,  -36.0714302,           6.
   1551,  -22.5792313,  -35.8214302,          6.5
   1552,   -22.094696,  -35.5714302,          6.5
   1553,  -22.0833511,  -35.8214302,           6.
   1554,  -23.0788918,  -35.8214302,           6.
   1555,  -23.5672073,  -36.0714302,           6.
   1556,  -23.0788918,  -35.8214302,          6.5
   1557,  -23.0675468,  -36.0714302,          6.5
   1558,  -23.0675468,  -36.0714302,           6.
   1559,  -22.5792313,  -35.8214302,           7.
   1560,  -22.5678883,  -36.0714302,           7.
   1561,  -23.0675468,  -36.0714302,           7.
   1562,  -22.0682297,  -36.0714302,          5.5
   1563,  -22.0682297,  -36.0714302,           6.
   1564,  -23.5747681,  -35.8214302,          6.5
   1565,  -23.5747681,  -35.8214302,           6.
   1566,  -23.0864525,  -35.5714302,          6.5
   1567,  -24.0668678,  -36.0714302,           7.
   1568,  -24.0668678,  -36.0714302,          6.5
   1569,  -23.5672073,  -36.0714302,           7.
   1570,  -23.5747681,  -35.8214302,           7.
   1571,  -24.0744286,  -35.8214302,          6.5
   1572,  -24.0782089,  -35.5714302,          5.5
   1573,  -24.5740891,  -35.5714302,           6.
   1574,  -24.0782089,  -35.5714302,           6.
   1575,  -24.5703087,  -35.8214302,           6.
   1576,  -24.0744286,  -35.8214302,          5.5
   1577,  -24.5703087,  -35.8214302,          5.5
   1578,  -24.0744286,  -35.8214302,           6.
   1579,  -24.0668678,  -36.0714302,          5.5
   1580,  -23.5747681,  -35.8214302,          5.5
   1581,  -23.5823307,  -35.5714302,           6.
   1582,  -14.5733328,  -36.0714302,           7.
   1583,  -14.6149235,  -35.8214302,          7.5
   1584,  -14.9400358,  -35.7109604,   6.93983746
   1585,   -25.066185,  -35.8214302,           7.
   1586,  -25.5658455,  -35.8214302,          6.5
   1587,   -25.066185,  -36.0714302,           7.
   1588,   -25.066185,  -36.0714302,          6.5
   1589,  -24.5665264,  -36.0714302,           7.
   1590,   -25.066185,  -35.8214302,          6.5
   1591,  -14.1152649,  -35.8214302,          7.5
   1592,  -16.3691158,  -35.6906967,  -6.75451469
   1593,  -15.8732376,  -35.6906967,  -6.75451469
   1594,  -15.6482725,  -35.5714302,          -7.
   1595,  -16.1441517,  -35.5714302,          -7.
   1596,  -15.8732376,  -35.6906967,  -7.25451469
   1597,  -26.2760773,  -35.6701584,    6.2278862
   1598,  -26.0617256,  -35.5714302,          6.5
   1599,  -25.7801971,  -35.6701584,    6.2278862
   1600,  -25.7801971,  -35.9201584,    6.2278862
   1601,  -26.0617256,  -35.8214302,          6.5
   1602,   -15.344038,  -35.6755981,  -7.21316051
   1603,  -14.8065681,  -35.9255981,  -7.21316051
   1604,  -15.1108027,  -35.8214302,         -7.5
   1605,  -15.0729923,  -36.0714302,         -7.5
   1606,  -15.6104622,  -35.8214302,         -7.5
   1607,  -15.3062286,  -35.9255981,  -7.21316051
   1608,  -16.0723114,  -36.0714302,          -7.
   1609,  -15.8354273,  -35.9406967,  -6.75451469
   1610,  -16.3350868,  -35.9406967,  -7.25451469
   1611,  -15.8354273,  -35.9406967,  -7.25451469
   1612,  -16.0723114,  -36.0714302,         -7.5
   1613,  -15.5726528,  -36.0714302,          -7.
   1614,  -15.1523933,  -35.5714302,         -6.5
   1615,   -15.114584,  -35.8214302,         -6.5
   1616,  -15.6104622,  -35.8214302,         -6.5
   1617,  -15.6482725,  -35.5714302,          -6.
   1618,  -15.1523933,  -35.5714302,          -6.
   1619,  -27.0572624,  -35.8214302,           6.
   1620,  -27.5569229,  -35.8214302,           6.
   1621,  -27.0648251,  -36.0714302,          6.5
   1622,  -27.5644855,  -36.0714302,           6.
   1623,  -27.0648251,  -36.0714302,           6.
   1624,  -27.5569229,  -35.8214302,          5.5
   1625,  -26.5651646,  -36.0714302,           7.
   1626,  -27.0648251,  -36.0714302,           7.
   1627,  -27.5569229,  -35.8214302,          6.5
   1628,  -27.0572624,  -35.8214302,          6.5
   1629,  -27.0572624,  -35.8214302,           7.
   1630,  -26.5613842,  -35.8214302,          5.5
   1631,  -26.5613842,  -35.8214302,           6.
   1632,  -26.5651646,  -36.0714302,           6.
   1633,  -27.0572624,  -35.8214302,          5.5
   1634,  -27.0534821,  -35.5714302,          5.5
   1635,  -28.0641441,  -36.0714302,          6.5
   1636,  -28.5524616,  -35.8214302,          6.5
   1637,   -28.052803,  -35.8214302,          6.5
   1638,   -28.052803,  -35.8214302,           7.
   1639,  -27.5644855,  -36.0714302,           7.
   1640,  -28.0641441,  -36.0714302,           7.
   1641,  -29.0369968,  -35.5714302,           6.
   1642,  -29.0483398,  -35.8214302,          6.5
   1643,  -28.5524616,  -35.8214302,           6.
   1644,  -29.0483398,  -35.8214302,           6.
   1645,  -29.0369968,  -35.5714302,          5.5
   1646,  -29.5328751,  -35.5714302,           6.
   1647,  -28.0641441,  -36.0714302,           6.
   1648,  -28.0641441,  -36.0714302,          5.5
   1649,   -28.052803,  -35.8214302,          5.5
   1650,   -28.052803,  -35.8214302,           6.
   1651,  -28.5524616,  -35.8214302,          5.5
   1652,  -29.0634651,  -36.0714302,          6.5
   1653,  -29.5480003,  -35.8214302,          6.5
   1654,  -29.0483398,  -35.8214302,           7.
   1655,  -28.5638046,  -36.0714302,           7.
   1656,  -29.0634651,  -36.0714302,           7.
   1657,  -29.5480003,  -35.8214302,           6.
   1658,  -29.5631237,  -36.0714302,           6.
   1659,  -29.0634651,  -36.0714302,           6.
   1660,  -30.5435371,  -35.8214302,           6.
   1661,  -30.5624428,  -36.0714302,           6.
   1662,  -30.5435371,  -35.8214302,          6.5
   1663,  -30.0627823,  -36.0714302,          6.5
   1664,  -30.0438786,  -35.8214302,          6.5
   1665,  -30.0627823,  -36.0714302,           6.
   1666,  -30.0438786,  -35.8214302,           7.
   1667,  -29.5631237,  -36.0714302,           7.
   1668,  -30.0627823,  -36.0714302,           7.
   1669,  -30.0438786,  -35.8214302,           6.
   1670,  -30.0287552,  -35.5714302,          6.5
   1671,  -31.5390759,  -35.8214302,           6.
   1672,  -31.5617619,  -36.0714302,           6.
   1673,  -31.5390759,  -35.8214302,          6.5
   1674,  -31.0621033,  -36.0714302,          6.5
   1675,  -31.0394173,  -35.8214302,          6.5
   1676,  -31.0621033,  -36.0714302,           6.
   1677,  -31.0394173,  -35.8214302,           7.
   1678,  -30.5624428,  -36.0714302,           7.
   1679,  -31.0621033,  -36.0714302,           7.
   1680,  -31.0394173,  -35.8214302,           6.
   1681,  -31.0205116,  -35.5714302,          6.5
   1682,  -31.5390759,  -35.8214302,          5.5
   1683,  -31.5163898,  -35.5714302,           6.
   1684,  -32.0122681,  -35.5714302,          6.5
   1685,  -32.0349541,  -35.8214302,           6.
   1686,  -32.0122681,  -35.5714302,           6.
   1687,  -32.0614204,  -36.0714302,          6.5
   1688,  -32.5346146,  -35.8214302,          6.5
   1689,  -32.0349541,  -35.8214302,          6.5
   1690,  -32.0349541,  -35.8214302,           7.
   1691,  -31.5617619,  -36.0714302,           7.
   1692,  -32.0614204,  -36.0714302,           7.
   1693,  -32.5346146,  -35.8214302,           6.
   1694,  -32.5610809,  -36.0714302,           6.
   1695,  -32.0614204,  -36.0714302,           6.
   1696,  -33.5301514,  -35.8214302,           6.
   1697,  -33.5604019,  -36.0714302,           6.
   1698,  -33.5301514,  -35.8214302,          6.5
   1699,  -33.0607414,  -36.0714302,          6.5
   1700,  -33.0304947,  -35.8214302,          6.5
   1701,  -33.0607414,  -36.0714302,           6.
   1702,  -33.0304947,  -35.8214302,           7.
   1703,  -32.5610809,  -36.0714302,           7.
   1704,  -33.0607414,  -36.0714302,           7.
   1705,  -33.0304947,  -35.8214302,           6.
   1706,  -33.0040283,  -35.5714302,          6.5
   1707,  -34.5256882,  -35.8214302,           6.
   1708,  -34.5597191,  -36.0714302,           6.
   1709,  -34.5256882,  -35.8214302,          6.5
   1710,  -34.0600586,  -36.0714302,          6.5
   1711,  -34.0260315,  -35.8214302,          6.5
   1712,  -34.0600586,  -36.0714302,           6.
   1713,  -34.0260315,  -35.8214302,           7.
   1714,  -33.5604019,  -36.0714302,           7.
   1715,  -34.0600586,  -36.0714302,           7.
   1716,  -35.0215683,  -35.8214302,          5.5
   1717,  -34.9875412,  -35.5714302,          5.5
   1718,  -34.5256882,  -35.8214302,          5.5
   1719,  -34.9875412,  -35.5714302,           6.
   1720,  -35.0215683,  -35.8214302,           6.
   1721,  -35.4834175,  -35.5714302,           6.
   1722,  -35.5590401,  -36.0714302,           7.
   1723,  -35.5212288,  -35.8214302,           7.
   1724,  -35.5212288,  -35.8214302,          6.5
   1725,  -35.0215683,  -35.8214302,           7.
   1726,  -35.0593796,  -36.0714302,           7.
   1727,  -35.0593796,  -36.0714302,          7.5
   1728,  -14.6565151,  -35.5714302,          -7.
   1729,  -14.1606369,  -35.5714302,          -7.
   1730,  -14.1606369,  -35.5714302,         -7.5
   1731,  -13.9282608,  -35.6979561,  -7.28768539
   1732,    -14.42414,  -35.6979561,  -7.28768539
   1733,    -14.42414,  -35.6979561,  -6.78768539
   1734,  -34.0260315,  -35.8214302,          5.5
   1735,  -34.4916611,  -35.5714302,           6.
   1736,  -34.0260315,  -35.8214302,           6.
   1737,  -34.0600586,  -36.0714302,          5.5
   1738,  -22.5792313,  -35.8214302,          2.5
   1739,  -22.0833511,  -35.8214302,          2.5
   1740,  -31.0394173,  -35.8214302,          5.5
   1741,  -31.0621033,  -36.0714302,          5.5
   1742,   -35.677597,   -35.704174,    6.0459156
   1743,  -35.7154083,   -35.954174,    5.5459156
   1744,  -35.5212288,  -35.8214302,           6.
   1745,  -35.5212288,  -35.8214302,          5.5
   1746,   -35.677597,   -35.704174,    5.5459156
   1747,  -34.3606491,  -35.6762619,   1.55838823
   1748,  -36.0171089,  -35.8214302,          6.5
   1749,  -36.0587006,  -36.0714302,          6.5
   1750,  -36.5167694,  -35.8214302,          6.5
   1751,  -36.0587006,  -36.0714302,           7.
   1752,  -36.0171089,  -35.8214302,           7.
   1753,  -37.5576782,  -36.0714302,           6.
   1754,  -37.0580177,  -36.0714302,           6.
   1755,  -37.0580177,  -36.0714302,          6.5
   1756,  -37.0126457,  -35.8214302,           6.
   1757,  -37.5123062,  -35.8214302,           6.
   1758,  -14.3825493,  -35.9479561,  -7.28768539
   1759,  -14.6149235,  -35.8214302,         -7.5
   1760,  -14.1152649,  -35.8214302,         -7.5
   1761,  -14.0736732,  -36.0714302,         -7.5
   1762,  -13.8828888,  -35.9479561,  -7.28768539
   1763,  -14.6149235,  -35.8214302,         -6.5
   1764,  -14.3825493,  -35.9479561,  -6.78768539
   1765,  -14.5733328,  -36.0714302,          -7.
   1766,  -14.6149235,  -35.8214302,          -7.
   1767,  -14.0736732,  -36.0714302,          5.5
   1768,  -13.6193857,  -35.8214302,           6.
   1769,  -14.1190453,  -35.8214302,           6.
   1770,  -13.6647577,  -35.5714302,           6.
   1771,  -14.1190453,  -35.8214302,          5.5
   1772,  -13.6193857,  -35.8214302,          5.5
   1773,  -14.1190453,  -35.8214302,           5.
   1774,  -14.0736732,  -36.0714302,           5.
   1775,  -33.0040283,  -35.5714302,          -6.
   1776,  -33.0040283,  -35.5714302,         -5.5
   1777,  -32.5081482,  -35.5714302,          -6.
   1778,  -33.0342751,  -35.8214302,          -6.
   1779,  -33.0342751,  -35.8214302,         -6.5
   1780,  -33.5301514,  -35.8214302,          -6.
   1781,  -15.6104622,  -35.8214302,           7.
   1782,  -15.6482725,  -35.5714302,           7.
   1783,   -15.435915,  -35.7109604,   6.43983746
   1784,  -16.1063423,  -35.8214302,          6.5
   1785,  -15.6104622,  -35.8214302,          6.5
   1786,  -16.1441517,  -35.5714302,          6.5
   1787,  -15.6482725,  -35.5714302,           6.
   1788,  -16.1441517,  -35.5714302,           6.
   1789,  -15.6104622,  -35.8214302,           6.
   1790,  -13.6193857,  -35.8214302,         -7.5
   1791,  -17.1056595,  -35.8214302,           5.
   1792,  -16.6400299,  -35.5714302,           5.
   1793,    -17.13591,  -35.5714302,           5.
   1794,  -15.5726528,  -36.0714302,           7.
   1795,  -16.5719719,  -36.0714302,           5.
   1796,  -16.6060009,  -35.8214302,           5.
   1797,  -16.1101227,  -35.8214302,           5.
   1798,  -17.0716324,  -36.0714302,          4.5
   1799,  -17.1056595,  -35.8214302,          4.5
   1800,  -17.0716324,  -36.0714302,           5.
   1801,  -17.6015396,  -35.8214302,           5.
   1802,  -17.6015396,  -35.8214302,          4.5
   1803,   -17.571291,  -36.0714302,           5.
   1804,    -17.13591,  -35.5714302,          4.5
   1805,  -16.5719719,  -36.0714302,           6.
   1806,  -16.1101227,  -35.8214302,          5.5
   1807,  -16.1101227,  -35.8214302,           6.
   1808,  -16.1441517,  -35.5714302,          5.5
   1809,  -16.6060009,  -35.8214302,           6.
   1810,  -16.6060009,  -35.8214302,          5.5
   1811,  -18.0974178,  -35.8214302,          5.5
   1812,  -18.6235447,  -35.5714302,           5.
   1813,  -18.0974178,  -35.8214302,           5.
   1814,  -18.1276665,  -35.5714302,          4.5
   1815,  -18.1276665,  -35.5714302,           5.
   1816,  -18.0974178,  -35.8214302,          4.5
   1817,  -19.0967369,  -35.8214302,          4.5
   1818,  -19.5699291,  -36.0714302,           5.
   1819,  -19.0967369,  -35.8214302,           5.
   1820,  -19.0702705,  -36.0714302,          5.5
   1821,  -18.5970764,  -35.8214302,           5.
   1822,  -19.0702705,  -36.0714302,           5.
   1823,  -18.0974178,  -35.8214302,           7.
   1824,  -18.5970764,  -35.8214302,          6.5
   1825,  -18.0709496,  -36.0714302,           7.
   1826,  -18.0709496,  -36.0714302,          6.5
   1827,   -17.571291,  -36.0714302,           7.
   1828,  -18.0974178,  -35.8214302,          6.5
   1829,  -18.0709496,  -36.0714302,          7.5
   1830,    -18.57061,  -36.0714302,           7.
   1831,  -18.5970764,  -35.8214302,           7.
   1832,  -18.5970764,  -35.8214302,          5.5
   1833,  -19.0967369,  -35.8214302,          5.5
   1834,  -19.5926151,  -35.8214302,           5.
   1835,  -19.5926151,  -35.8214302,          5.5
   1836,  -19.1194229,  -35.5714302,           5.
   1837,  -19.0967369,  -35.8214302,          6.5
   1838,  -19.0702705,  -36.0714302,           7.
   1839,  -19.0702686,  -36.0714302,          7.5
   1840,  -19.5699291,  -36.0714302,           7.
   1841,  -19.0967369,  -35.8214302,           7.
   1842,  -19.5926151,  -35.8214302,           7.
   1843,  -19.5926151,  -35.8214302,          6.5
   1844,  -19.1194229,  -35.5714302,          6.5
   1845,  -20.5881538,  -35.8214302,          5.5
   1846,  -20.0922756,  -35.8214302,          5.5
   1847,  -20.1111794,  -35.5714302,          5.5
   1848,  -20.0922756,  -35.8214302,           5.
   1849,  -20.5881538,  -35.8214302,           5.
   1850,  -20.5692501,  -36.0714302,           5.
   1851,  -20.0922756,  -35.8214302,          6.5
   1852,  -20.0695896,  -36.0714302,           7.
   1853,  -20.0695896,  -36.0714302,          7.5
   1854,  -20.0922756,  -35.8214302,           7.
   1855,  -20.0695896,  -36.0714302,          5.5
   1856,  -20.0695896,  -36.0714302,           5.
   1857,  -35.7154083,   -35.954174,    6.0459156
   1858,   -36.215065,   -35.954174,    6.0459156
   1859,  -36.1734772,   -35.704174,    6.0459156
   1860,  -15.1523933,  -35.5714302,          6.5
   1861,  -14.6565151,  -35.5714302,           6.
   1862,  -15.1523933,  -35.5714302,           6.
   1863,  -21.5988159,  -35.5714302,           6.
   1864,  -22.0833511,  -35.8214302,          5.5
   1865,  -21.5836926,  -35.8214302,          5.5
   1866,  -22.5905743,  -35.5714302,           6.
   1867,  -23.0788918,  -35.8214302,          5.5
   1868,  -23.0675468,  -36.0714302,          5.5
   1869,  -22.5792313,  -35.8214302,          5.5
   1870,  -21.0878143,  -35.8214302,          5.5
   1871,  -20.6070595,  -35.5714302,           6.
   1872,  -21.1029377,  -35.5714302,           6.
   1873,  -22.0682297,  -36.0714302,          7.5
   1874,  -22.0833511,  -35.8214302,           7.
   1875,  -24.5665264,  -36.0714302,           5.
   1876,  -24.0668678,  -36.0714302,           5.
   1877,  -24.0744286,  -35.8214302,          4.5
   1878,  -23.5747681,  -35.8214302,           5.
   1879,  -24.0744286,  -35.8214302,           5.
   1880,  -35.5590401,  -36.0714302,           6.
   1881,  -35.9792976,  -35.5714302,          6.5
   1882,   -36.215065,   -35.954174,    5.5459156
   1883,  -36.5583572,  -36.0714302,           6.
   1884,  -36.0587006,  -36.0714302,           6.
   1885,  -23.0788918,  -35.8214302,           7.
   1886,  -23.0675468,  -36.0714302,          7.5
   1887,  -23.5672073,  -36.0714302,           5.
   1888,  -23.5747681,  -35.8214302,          4.5
   1889,  -24.0668678,  -36.0714302,          4.5
   1890,  -35.5590401,  -36.0714302,           5.
   1891,  -35.5212288,  -35.8214302,           5.
   1892,  -35.7154083,   -35.954174,    5.0459156
   1893,   -25.066185,  -36.0714302,          7.5
   1894,  -25.5658455,  -36.0714302,           7.
   1895,  -25.5658455,  -35.8214302,           7.
   1896,  -36.5167694,  -35.8214302,           6.
   1897,  -36.1734772,   -35.704174,    5.5459156
   1898,  -36.4751778,  -35.5714302,           6.
   1899,  -27.5493603,  -35.5714302,           6.
   1900,   -26.065506,  -36.0714302,           7.
   1901,   -26.065506,  -36.0714302,          6.5
   1902,  -26.0617256,  -35.8214302,           7.
   1903,  -26.5613842,  -35.8214302,          6.5
   1904,  -26.5613842,  -35.8214302,          4.5
   1905,  -26.0617256,  -35.8214302,           5.
   1906,   -26.065506,  -36.0714302,           5.
   1907,   -26.065506,  -36.0714302,          5.5
   1908,  -26.5651646,  -36.0714302,           5.
   1909,  -26.5613842,  -35.8214302,           5.
   1910,  -26.5613842,  -35.8214302,           7.
   1911,   -26.065506,  -36.0714302,          7.5
   1912,  -28.5411186,  -35.5714302,           6.
   1913,  -27.0572624,  -35.8214302,           5.
   1914,  -27.5569229,  -35.8214302,           5.
   1915,  -27.0648251,  -36.0714302,          5.5
   1916,  -27.5644855,  -36.0714302,           5.
   1917,  -27.0648251,  -36.0714302,           5.
   1918,  -27.5569229,  -35.8214302,          4.5
   1919,  -27.0534821,  -35.5714302,          6.5
   1920,  -29.5480003,  -35.8214302,          5.5
   1921,  -29.0483398,  -35.8214302,          5.5
   1922,  -29.0634651,  -36.0714302,          5.5
   1923,  -28.5638046,  -36.0714302,           6.
   1924,   -28.052803,  -35.8214302,           5.
   1925,  -28.5524616,  -35.8214302,          4.5
   1926,  -28.0641441,  -36.0714302,           5.
   1927,  -28.0641441,  -36.0714302,          4.5
   1928,   -28.052803,  -35.8214302,          4.5
   1929,  -27.5569229,  -35.8214302,           7.
   1930,  -28.0452385,  -35.5714302,          6.5
   1931,  -28.0452385,  -35.5714302,           6.
   1932,  -30.0627823,  -36.0714302,          5.5
   1933,  -30.5435371,  -35.8214302,          5.5
   1934,  -30.0438786,  -35.8214302,          5.5
   1935,  -30.5246334,  -35.5714302,           6.
   1936,  -28.0641441,  -36.0714302,          7.5
   1937,  -28.5524616,  -35.8214302,           7.
   1938,  -29.0369968,  -35.5714302,          6.5
   1939,  -30.0287552,  -35.5714302,           5.
   1940,  -29.5480003,  -35.8214302,           5.
   1941,  -30.0438786,  -35.8214302,           5.
   1942,  -30.0287552,  -35.5714302,          4.5
   1943,  -30.5246334,  -35.5714302,           5.
   1944,  -28.0452385,  -35.5714302,          5.5
   1945,  -31.5390759,  -35.8214302,          4.5
   1946,  -31.5163898,  -35.5714302,           5.
   1947,  -31.5390759,  -35.8214302,           5.
   1948,  -32.0122681,  -35.5714302,          5.5
   1949,  -32.0349541,  -35.8214302,           5.
   1950,  -32.0122681,  -35.5714302,           5.
   1951,  -30.5435371,  -35.8214302,           7.
   1952,  -31.0394173,  -35.8214302,          4.5
   1953,  -31.0394173,  -35.8214302,           5.
   1954,  -31.0621033,  -36.0714302,          4.5
   1955,  -32.0614204,  -36.0714302,          5.5
   1956,  -31.5390759,  -35.8214302,           7.
   1957,  -33.5301514,  -35.8214302,           5.
   1958,  -33.5604019,  -36.0714302,           5.
   1959,  -33.5301514,  -35.8214302,          5.5
   1960,  -33.0607414,  -36.0714302,          5.5
   1961,  -33.0304947,  -35.8214302,          5.5
   1962,  -33.0607414,  -36.0714302,           5.
   1963,  -36.0171089,  -35.8214302,           5.
   1964,  -35.9792976,  -35.5714302,          5.5
   1965,  -35.4834175,  -35.5714302,           5.
   1966,  -35.9792976,  -35.5714302,           5.
   1967,  -35.5212288,  -35.8214302,          4.5
   1968,  -33.9957809,  -35.5714302,          6.5
   1969,  -33.0304947,  -35.8214302,           5.
   1970,  -32.5610809,  -36.0714302,           5.
   1971,  -32.5346146,  -35.8214302,           5.
   1972,  -32.5346146,  -35.8214302,          5.5
   1973,  -33.0040283,  -35.5714302,          5.5
   1974,  -32.5346146,  -35.8214302,           7.
   1975,  -35.0593796,  -36.0714302,           6.
   1976,  -35.0593796,  -36.0714302,          6.5
   1977,  -35.0215683,  -35.8214302,          6.5
   1978,  -33.5301514,  -35.8214302,           7.
   1979,  -34.5256882,  -35.8214302,           5.
   1980,  -35.0215683,  -35.8214302,           5.
   1981,  -34.5597191,  -36.0714302,           5.
   1982,  -34.5597191,  -36.0714302,           7.
   1983,  -36.9710541,  -35.5714302,           6.
   1984,  -37.0126457,  -35.8214302,          6.5
   1985,  -36.9710541,  -35.5714302,          6.5
   1986,  -36.5167694,  -35.8214302,          5.5
   1987,  -36.5167694,  -35.8214302,           5.
   1988,   -36.215065,   -35.954174,    5.0459156
   1989,  -37.0126457,  -35.8214302,          5.5
   1990,  -21.5685692,  -36.0714302,           4.
   1991,  -21.2286377,   -35.908493,   4.10771751
   1992,  -21.2437592,   -35.658493,   4.10771751
   1993,  -21.5836926,  -35.8214302,          4.5
   1994,  -21.5836926,  -35.8214302,           4.
   1995,  -35.0593796,  -36.0714302,           5.
   1996,  -35.0593796,  -36.0714302,          5.5
   1997,  -36.0171089,  -35.8214302,          4.5
   1998,  -36.0587006,  -36.0714302,          4.5
   1999,  -36.4751778,  -35.5714302,           5.
   2000,  -22.5678883,  -36.0714302,          -6.
   2001,  -22.5792313,  -35.8214302,         -6.5
   2002,   -22.094696,  -35.5714302,         -6.5
   2003,  -22.0833511,  -35.8214302,         -6.5
   2004,  -22.0833511,  -35.8214302,          -6.
   2005,  -17.0716324,  -36.0714302,         -6.5
   2006,  -17.1056595,  -35.8214302,         -6.5
   2007,  -17.1056595,  -35.8214302,          -6.
   2008,  -36.7257614,  -35.6973572,   5.32238007
   2009,  -17.1018791,  -35.8214302,         -7.5
   2010,  -17.2875729,  -35.9480133,  -7.19189072
   2011,  -16.6060009,  -35.8214302,         -7.5
   2012,  -17.3216019,  -35.6980133,  -7.19189072
   2013,    -17.13591,  -35.5714302,         -7.5
   2014,  -14.1190453,  -35.8214302,           4.
   2015,  -14.1606369,  -35.5714302,          4.5
   2016,  -14.1190453,  -35.8214302,          4.5
   2017,  -14.5733328,  -36.0714302,           4.
   2018,  -21.0878143,  -35.8214302,          4.5
   2019,  -20.7478828,   -35.658493,   4.10771751
   2020,  -20.5881538,  -35.8214302,          4.5
   2021,  -20.7289772,   -35.908493,   4.10771751
   2022,  -21.0689087,  -36.0714302,          4.5
   2023,  -34.0600586,  -36.0714302,           1.
   2024,  -34.3946762,  -35.9262619,   1.05838823
   2025,  -34.5597191,  -36.0714302,           1.
   2026,  -35.0215683,  -35.8214302,          0.5
   2027,  -34.9875412,  -35.5714302,          0.5
   2028,  -34.5256882,  -35.8214302,          0.5
   2029,  -34.5256882,  -35.8214302,           1.
   2030,  -35.0215683,  -35.8214302,           1.
   2031,  -14.1606369,  -35.5714302,          5.5
   2032,  -13.6647577,  -35.5714302,           5.
   2033,  -14.1606369,  -35.5714302,           5.
   2034,   -34.379158,  -35.8911552, -0.669535995
   2035,  -34.0868607,  -35.7434235, -0.546478271
   2036,  -34.2674255,  -35.9236984, -0.376942337
   2037,  -34.2333946,  -35.6736984, -0.376942337
   2038,  -34.5256882,  -35.8214302,         -0.5
   2039,  -34.3451271,  -35.6411552, -0.669535995
   2040,  -18.0709496,  -36.0714302,           5.
   2041,  -18.0709496,  -36.0714302,          4.5
   2042,  -18.5970764,  -35.8214302,          4.5
   2043,  -17.0716324,  -36.0714302,          5.5
   2044,  -16.1441517,  -35.5714302,          7.5
   2045,  -16.1063423,  -35.8214302,          7.5
   2046,  -16.1441517,  -35.5714302,           7.
   2047,  -18.0709496,  -36.0714302,          5.5
   2048,  -20.0695896,  -36.0714302,          6.5
   2049,  -20.0695896,  -36.0714302,          4.5
   2050,  -14.6149235,  -35.8214302,           2.
   2051,  -14.1606369,  -35.5714302,          2.5
   2052,  -14.1190453,  -35.8214302,           2.
   2053,  -14.5733328,  -36.0714302,           2.
   2054,  -19.0967369,  -35.8214302,          3.5
   2055,  -19.5699291,  -36.0714302,           4.
   2056,  -19.0967369,  -35.8214302,           4.
   2057,  -19.0702705,  -36.0714302,          4.5
   2058,  -18.5970764,  -35.8214302,           4.
   2059,  -19.0702705,  -36.0714302,           4.
   2060,  -18.0709496,  -36.0714302,           4.
   2061,  -18.0709496,  -36.0714302,          3.5
   2062,   -17.571291,  -36.0714302,           4.
   2063,  -18.0974178,  -35.8214302,          3.5
   2064,  -18.0974178,  -35.8214302,           4.
   2065,  -18.5970764,  -35.8214302,          3.5
   2066,  -21.0689087,  -36.0714302,           6.
   2067,  -20.5881538,  -35.8214302,           6.
   2068,  -20.0695896,  -36.0714302,           4.
   2069,  -20.0922756,  -35.8214302,          3.5
   2070,  -19.5926151,  -35.8214302,           4.
   2071,  -20.0922756,  -35.8214302,           4.
   2072,  -20.5692501,  -36.0714302,           4.
   2073,  -19.1194229,  -35.5714302,           4.
   2074,  -19.5926151,  -35.8214302,          4.5
   2075,  -19.1194229,  -35.5714302,          3.5
   2076,  -19.6153011,  -35.5714302,           4.
   2077,  -19.6153011,  -35.5714302,           5.
   2078,  -20.0922756,  -35.8214302,          4.5
   2079,  -19.0702705,  -36.0714302,          3.5
   2080,    -18.57061,  -36.0714302,           4.
   2081,  -15.3071499,  -35.9131622,   1.21655583
   2082,  -15.6104622,  -35.8214302,          0.5
   2083,  -15.3449602,  -35.6631622,   1.21655583
   2084,  -15.6104622,  -35.8214302,           1.
   2085,  -15.3071499,  -35.9131622,   1.71655583
   2086,  -15.5726528,  -36.0714302,           1.
   2087,  -20.6070595,  -35.5714302,           4.
   2088,  -20.5881538,  -35.8214302,          3.5
   2089,  -20.5881538,  -35.8214302,           4.
   2090,  -20.1111794,  -35.5714302,           4.
   2091,  -20.1111794,  -35.5714302,          3.5
   2092,  -21.1029377,  -35.5714302,          4.5
   2093,  -15.0729923,  -36.0714302,          1.5
   2094,  -14.8074903,  -35.9131622,   1.71655583
   2095,  -15.0729923,  -36.0714302,           1.
   2096,  -22.0069904,  -35.9748535,    5.1801033
   2097,  -22.0221138,  -35.7248535,    5.1801033
   2098,  -21.5836926,  -35.8214302,           5.
   2099,  -22.0069904,  -35.9748535,    4.6801033
   2100,  -21.5685692,  -36.0714302,           5.
   2101,  -20.5692501,  -36.0714302,           3.
   2102,  -20.5881538,  -35.8214302,           3.
   2103,  -20.7289772,   -35.908493,   3.10771728
   2104,  -20.7478828,   -35.658493,   3.60771728
   2105,  -24.0668678,  -36.0714302,           6.
   2106,  -24.5665264,  -36.0714302,           6.
   2107,  -21.1029377,  -35.5714302,           4.
   2108,  -24.0744286,  -35.8214302,           4.
   2109,  -24.5665264,  -36.0714302,           4.
   2110,  -24.0668678,  -36.0714302,           4.
   2111,   -25.066185,  -36.0714302,          5.5
   2112,  -25.5658455,  -35.8214302,           6.
   2113,   -25.066185,  -35.8214302,           6.
   2114,   -25.066185,  -36.0714302,           6.
   2115,   -25.066185,  -36.0714302,           5.
   2116,   -25.066185,  -36.0714302,          4.5
   2117,  -24.5703087,  -35.8214302,          4.5
   2118,  -24.5703087,  -35.8214302,           5.
   2119,  -25.0699673,  -35.8214302,          4.5
   2120,  -35.0215683,  -35.8214302,         -5.5
   2121,  -35.0593796,  -36.0714302,         -5.5
   2122,  -35.5212288,  -35.8214302,         -5.5
   2123,  -35.0593796,  -36.0714302,          -5.
   2124,  -35.0215683,  -35.8214302,          -5.
   2125,  -25.0699673,  -35.5714302,          5.5
   2126,  -25.5658455,  -35.8214302,          5.5
   2127,  -25.0699673,  -35.8214302,          5.5
   2128,  -25.0699673,  -35.8214302,           5.
   2129,  -24.5740891,  -35.5714302,           5.
   2130,  -25.0699673,  -35.5714302,           5.
   2131,  -16.1441517,  -35.5714302,           0.
   2132,  -16.6060009,  -35.8214302,           0.
   2133,  -16.6400299,  -35.5714302,           0.
   2134,  -17.0716324,  -36.0714302,          2.5
   2135,  -16.6060009,  -35.8214302,           2.
   2136,  -16.6400299,  -35.5714302,           2.
   2137,  -17.1056595,  -35.8214302,           2.
   2138,  -24.0744286,  -35.8214302,          3.5
   2139,  -24.0668678,  -36.0714302,          3.5
   2140,  -23.5747681,  -35.8214302,          3.5
   2141,  -23.5747681,  -35.8214302,           3.
   2142,  -23.5823307,  -35.5714302,           3.
   2143,  -24.0744286,  -35.8214302,           3.
   2144,  -26.0617256,  -35.8214302,          4.5
   2145,  -25.5658455,  -36.0714302,           5.
   2146,   -26.065506,  -36.0714302,          4.5
   2147,  -21.2437592,   -35.658493,   3.60771728
   2148,  -21.1029377,  -35.5714302,          3.5
   2149,  -21.5988159,  -35.5714302,           4.
   2150,   -21.084034,  -35.8214302,           3.
   2151,  -21.0689087,  -36.0714302,          2.5
   2152,  -24.5703087,  -35.8214302,           4.
   2153,  -24.0782089,  -35.5714302,          4.5
   2154,  -26.5613842,  -35.8214302,           4.
   2155,   -26.065506,  -36.0714302,          3.5
   2156,  -26.0617256,  -35.8214302,           4.
   2157,  -26.0617256,  -35.8214302,          3.5
   2158,  -26.5576038,  -35.5714302,           4.
   2159,  -26.5613842,  -35.8214302,          3.5
   2160,  -27.0572624,  -35.8214302,          4.5
   2161,  -27.0648251,  -36.0714302,          4.5
   2162,  -26.5651646,  -36.0714302,           4.
   2163,   -26.065506,  -36.0714302,           4.
   2164,  -29.5328751,  -35.5714302,           5.
   2165,  -29.0483398,  -35.8214302,           5.
   2166,  -29.5480003,  -35.8214302,           4.
   2167,  -29.5631237,  -36.0714302,           4.
   2168,  -29.5480003,  -35.8214302,          4.5
   2169,  -29.0634651,  -36.0714302,          4.5
   2170,  -29.0483398,  -35.8214302,          4.5
   2171,  -29.0634651,  -36.0714302,           4.
   2172,  -30.0627823,  -36.0714302,          4.5
   2173,  -30.5624428,  -36.0714302,           4.
   2174,  -30.0627823,  -36.0714302,           4.
   2175,  -30.5435371,  -35.8214302,           4.
   2176,  -30.0438786,  -35.8214302,          4.5
   2177,  -30.5435371,  -35.8214302,          4.5
   2178,  -29.5631237,  -36.0714302,           5.
   2179,  -30.0627823,  -36.0714302,           5.
   2180,  -28.5638046,  -36.0714302,           4.
   2181,  -28.5524616,  -35.8214302,           4.
   2182,  -29.0369968,  -35.5714302,          4.5
   2183,  -29.0483398,  -35.8214302,           4.
   2184,  -32.0349541,  -35.8214302,          5.5
   2185,  -32.5081482,  -35.5714302,           6.
   2186,  -30.0627823,  -36.0714302,          7.5
   2187,  -30.5624428,  -36.0714302,           5.
   2188,  -31.0621033,  -36.0714302,           5.
   2189,  -13.6193857,  -35.8214302,          6.5
   2190,  -14.0736732,  -36.0714302,           6.
   2191,  -31.5390759,  -35.8214302,           4.
   2192,  -31.5617619,  -36.0714302,           4.
   2193,  -31.0621033,  -36.0714302,           4.
   2194,  -30.0438786,  -35.8214302,           4.
   2195,  -30.0627823,  -36.0714302,          3.5
   2196,  -31.0394173,  -35.8214302,           4.
   2197,  -31.0205116,  -35.5714302,          4.5
   2198,  -31.5390759,  -35.8214302,          3.5
   2199,  -31.5163898,  -35.5714302,           4.
   2200,  -32.0122681,  -35.5714302,          4.5
   2201,  -32.0349541,  -35.8214302,           4.
   2202,  -32.0122681,  -35.5714302,           4.
   2203,  -19.4494362,   -35.898941,  -3.76824284
   2204,  -19.9490967,   -35.898941,  -4.26824284
   2205,  -20.0695896,  -36.0714302,          -4.
   2206,  -20.0695896,  -36.0714302,         -4.5
   2207,  -19.5699291,  -36.0714302,          -4.
   2208,  -19.4494362,   -35.898941,  -4.26824284
   2209,  -33.0607414,  -36.0714302,          7.5
   2210,  -33.5301514,  -35.8214302,           4.
   2211,  -33.5604019,  -36.0714302,           4.
   2212,  -33.5301514,  -35.8214302,          4.5
   2213,  -33.0607414,  -36.0714302,          4.5
   2214,  -33.0304947,  -35.8214302,          4.5
   2215,  -33.0607414,  -36.0714302,           4.
   2216,  -35.0593796,  -36.0714302,          4.5
   2217,  -33.0607414,  -36.0714302,          3.5
   2218,  -32.5610809,  -36.0714302,           4.
   2219,  -33.0304947,  -35.8214302,           4.
   2220,  -34.4916611,  -35.5714302,           5.
   2221,  -34.5256882,  -35.8214302,          4.5
   2222,  -34.0600586,  -36.0714302,          4.5
   2223,  -34.0260315,  -35.8214302,           5.
   2224,  -34.0260315,  -35.8214302,          4.5
   2225,  -32.5346146,  -35.8214302,           4.
   2226,  -32.5346146,  -35.8214302,          4.5
   2227,  -33.0040283,  -35.5714302,          4.5
   2228,  -35.0215683,  -35.8214302,          4.5
   2229,  -34.0600586,  -36.0714302,          7.5
   2230,  -34.5256882,  -35.8214302,           7.
   2231,  -34.9875412,  -35.5714302,          6.5
   2232,  -37.0126457,  -35.8214302,           7.
   2233,  -36.5583572,  -36.0714302,           7.
   2234,  -37.5123062,  -35.8214302,          6.5
   2235,  -37.0580177,  -36.0714302,           7.
   2236,  -37.5123062,  -35.8214302,           4.
   2237,  -37.5576782,  -36.0714302,           4.
   2238,  -37.0580177,  -36.0714302,           4.
   2239,  -37.0126457,  -35.8214302,           4.
   2240,  -24.5665264,  -36.0714302,          -5.
   2241,   -25.066185,  -36.0714302,          -5.
   2242,  -24.5703087,  -35.8214302,          -5.
   2243,   -25.066185,  -36.0714302,          -6.
   2244,  -24.7696018,  -35.9423904,  -6.66691446
   2245,   -25.066185,  -36.0714302,         -6.5
   2246,  -24.5665264,  -36.0714302,          -6.
   2247,  -35.9792976,  -35.5714302,          4.5
   2248,  -35.4834175,  -35.5714302,           4.
   2249,  -35.9792976,  -35.5714302,           4.
   2250,  -35.5212288,  -35.8214302,           4.
   2251,  -36.4751778,  -35.5714302,           4.
   2252,  -36.5167694,  -35.8214302,           4.
   2253,  -36.9710541,  -35.5714302,           4.
   2254,  -26.5576038,  -35.5714302,          -7.
   2255,  -26.0617256,  -35.8214302,         -6.5
   2256,  -26.0617256,  -35.5714302,          -7.
   2257,  -36.5583572,  -36.0714302,           4.
   2258,  -25.5658455,  -35.5714302,          -7.
   2259,  -25.5658455,  -35.8214302,         -6.5
   2260,  -26.0617256,  -35.5714302,         -6.5
   2261,  -37.5123062,  -35.8214302,          2.5
   2262,  -37.0126457,  -35.8214302,          2.5
   2263,  -25.0699673,  -35.8214302,         -6.5
   2264,  -25.0699673,  -35.5714302,         -6.5
   2265,  -24.7696018,  -35.6923904,  -6.66691446
   2266,  -13.6647577,  -35.5714302,           4.
   2267,   -15.114584,  -35.8214302,          3.5
   2268,  -17.6317883,  -35.5714302,           4.
   2269,  -17.6015396,  -35.8214302,           4.
   2270,    -17.13591,  -35.5714302,          3.5
   2271,  -17.1056595,  -35.8214302,           4.
   2272,    -17.13591,  -35.5714302,           4.
   2273,  -15.1523933,  -35.5714302,           2.
   2274,   -14.849081,  -35.6631622,   1.71655583
   2275,  -15.3449602,  -35.6631622,   1.71655583
   2276,  -15.1523933,  -35.5714302,          1.5
   2277,  -15.6482725,  -35.5714302,           2.
   2278,  -18.1276665,  -35.5714302,           4.
   2279,  -18.6235447,  -35.5714302,           4.
   2280,    -18.57061,  -36.0714302,           5.
   2281,  -16.6400299,  -35.5714302,           3.
   2282,  -17.1056595,  -35.8214302,          3.5
   2283,  -17.6015396,  -35.8214302,          3.5
   2284,    -17.13591,  -35.5714302,           3.
   2285,  -21.0878143,  -35.8214302,           5.
   2286,  -21.1029377,  -35.5714302,          5.5
   2287,  -18.1012001,  -35.8214302,           3.
   2288,  -18.5970764,  -35.8214302,           3.
   2289,  -18.1276665,  -35.5714302,          2.5
   2290,  -18.6235447,  -35.5714302,           3.
   2291,  -18.1276665,  -35.5714302,           3.
   2292,  -21.0689087,  -36.0714302,          7.5
   2293,  -21.0878143,  -35.8214302,           7.
   2294,  -21.5988159,  -35.5714302,           5.
   2295,  -21.1029377,  -35.5714302,           5.
   2296,  -30.5435371,  -35.8214302,           5.
   2297,  -15.3981047,  -35.9609604,   6.43983746
   2298,  -20.6070595,  -35.5714302,           5.
   2299,  -19.0967369,  -35.8214302,          2.5
   2300,  -18.5970764,  -35.8214302,          2.5
   2301,  -19.0702705,  -36.0714302,          2.5
   2302,    -18.57061,  -36.0714302,           3.
   2303,  -19.0702705,  -36.0714302,           3.
   2304,  -19.6153011,  -35.5714302,           3.
   2305,  -20.0922756,  -35.8214302,           3.
   2306,  -20.1111794,  -35.5714302,           3.
   2307,  -18.1276665,  -35.5714302,          3.5
   2308,  -21.5836926,  -35.8214302,          3.5
   2309,  -22.0682297,  -36.0714302,          3.5
   2310,  -22.0682297,  -36.0714302,          4.5
   2311,   -22.506649,  -35.9748535,    4.6801033
   2312,  -22.0682297,  -36.0714302,           5.
   2313,  -23.0675468,  -36.0714302,          3.5
   2314,  -23.5672073,  -36.0714302,           3.
   2315,  -22.9895306,  -35.9183044,   3.16436291
   2316,  -23.0063095,  -35.9748535,    4.6801033
   2317,  -23.0063095,  -35.9748535,    5.1801033
   2318,  -23.0138702,  -35.7248535,    4.6801033
   2319,  -23.0788918,  -35.8214302,          2.5
   2320,  -24.5703087,  -35.8214302,          3.5
   2321,  -24.5740891,  -35.5714302,           4.
   2322,  -25.0699673,  -35.8214302,          3.5
   2323,  -25.0699673,  -35.8214302,           4.
   2324,   -25.066185,  -36.0714302,          3.5
   2325,  -25.5658455,  -36.0714302,           4.
   2326,  -25.5658455,  -35.8214302,           4.
   2327,  -25.5658455,  -35.8214302,          4.5
   2328,  -26.0617256,  -35.5714302,          4.5
   2329,  -16.0723114,  -36.0714302,          5.5
   2330,  -15.5726528,  -36.0714302,           6.
   2331,  -16.0723114,  -36.0714302,           6.
   2332,  -27.5569229,  -35.8214302,           4.
   2333,  -27.5493603,  -35.5714302,           4.
   2334,  -27.5569229,  -35.8214302,          3.5
   2335,  -27.0572624,  -35.8214302,          3.5
   2336,  -27.0648251,  -36.0714302,          3.5
   2337,  -27.0572624,  -35.8214302,           4.
   2338,  -30.0627823,  -36.0714302,         -3.5
   2339,  -25.5658455,  -35.8214302,           5.
   2340,  -25.0699673,  -35.5714302,           3.
   2341,  -25.5658455,  -35.8214302,          3.5
   2342,  -25.0699673,  -35.8214302,           3.
   2343,  -25.5658455,  -35.8214302,           3.
   2344,  -25.0699673,  -35.5714302,          2.5
   2345,  -25.5658455,  -35.5714302,           3.
   2346,   -25.066185,  -36.0714302,           3.
   2347,  -25.0699673,  -35.8214302,          2.5
   2348,  -24.5703087,  -35.8214302,           3.
   2349,  -25.5658455,  -36.0714302,           3.
   2350,  -27.5644855,  -36.0714302,           3.
   2351,  -27.5569229,  -35.8214302,          2.5
   2352,  -27.5569229,  -35.8214302,           3.
   2353,  -28.0452385,  -35.5714302,          2.5
   2354,   -28.052803,  -35.8214302,           3.
   2355,   -28.052803,  -35.8214302,          2.5
   2356,  -37.4669342,  -35.5714302,          -6.
   2357,  -37.0884781,  -35.6996231,  -5.71845531
   2358,  -37.5123062,  -35.8214302,         -5.5
   2359,   -28.052803,  -35.8214302,          3.5
   2360,  -28.0452385,  -35.5714302,          3.5
   2361,  -28.5411186,  -35.5714302,           4.
   2362,  -28.0452385,  -35.5714302,           4.
   2363,   -28.052803,  -35.8214302,           4.
   2364,  -27.0648251,  -36.0714302,           4.
   2365,  -30.0627823,  -36.0714302,          -3.
   2366,  -28.5524616,  -35.8214302,          3.5
   2367,  -28.0641441,  -36.0714302,          3.5
   2368,  -29.0634651,  -36.0714302,          3.5
   2369,  -29.5480003,  -35.8214302,          3.5
   2370,  -29.0483398,  -35.8214302,          3.5
   2371,  -29.5328751,  -35.5714302,           4.
   2372,  -29.5328751,  -35.5714302,           3.
   2373,  -29.0483398,  -35.8214302,          2.5
   2374,  -29.0483398,  -35.8214302,           3.
   2375,  -28.5524616,  -35.8214302,          2.5
   2376,  -29.0369968,  -35.5714302,           3.
   2377,  -29.0369968,  -35.5714302,          2.5
   2378,  -28.0641441,  -36.0714302,           3.
   2379,  -28.0641441,  -36.0714302,          2.5
   2380,  -28.5638046,  -36.0714302,           3.
   2381,  -28.5524616,  -35.8214302,           3.
   2382,  -16.6060009,  -35.8214302,          7.5
   2383,    -17.13591,  -35.5714302,          7.5
   2384,  -17.1018791,  -35.8214302,          7.5
   2385,    -17.13591,  -35.5714302,           7.
   2386,  -16.6400299,  -35.5714302,           7.
   2387,  -27.0534821,  -35.5714302,          4.5
   2388,  -29.0634651,  -36.0714302,           5.
   2389,  -30.0627823,  -36.0714302,         -6.5
   2390,  -30.0476589,  -35.8214302,         -6.5
   2391,  -29.5480003,  -35.8214302,         -6.5
   2392,  -29.5328751,  -35.5714302,          -6.
   2393,  -29.5480003,  -35.8214302,          -6.
   2394,  -30.0476589,  -35.8214302,          -6.
   2395,  -30.5435371,  -35.8214302,          3.5
   2396,  -30.0438786,  -35.8214302,          3.5
   2397,  -30.5246334,  -35.5714302,           4.
   2398,  -30.5624428,  -36.0714302,           3.
   2399,  -30.0627823,  -36.0714302,           3.
   2400,  -30.5435371,  -35.8214302,           3.
   2401,  -30.0438786,  -35.8214302,          -5.
   2402,  -30.0627823,  -36.0714302,         -5.5
   2403,  -30.5435371,  -35.8214302,          -5.
   2404,  -30.0627823,  -36.0714302,          -5.
   2405,  -30.0438786,  -35.8214302,         -4.5
   2406,  -29.5631237,  -36.0714302,          -5.
   2407,  -28.0641441,  -36.0714302,           4.
   2408,  -32.0461922,  -35.9682922,  -3.27994919
   2409,  -32.0614204,  -36.0714302,         -3.5
   2410,  -31.5465317,  -35.9682922,  -3.27994919
   2411,  -32.0197258,  -35.7182922,  -3.27994919
   2412,  -32.5346146,  -35.8214302,         -3.5
   2413,  -29.0369968,  -35.5714302,           4.
   2414,  -29.5480003,  -35.8214302,           3.
   2415,  -29.5631237,  -36.0714302,           3.
   2416,  -29.0634651,  -36.0714302,           3.
   2417,  -31.0394173,  -35.8214302,          3.5
   2418,  -31.0621033,  -36.0714302,          3.5
   2419,  -30.0287552,  -35.5714302,          3.5
   2420,  -30.0438786,  -35.8214302,           3.
   2421,  -29.5480003,  -35.8214302,          2.5
   2422,  -29.0634651,  -36.0714302,          2.5
   2423,  -30.0627823,  -36.0714302,          2.5
   2424,  -34.0600586,  -36.0714302,           5.
   2425,  -33.4999046,  -35.5714302,           5.
   2426,  -32.0349541,  -35.8214302,          3.5
   2427,  -32.0349541,  -35.8214302,           3.
   2428,  -31.5617619,  -36.0714302,           3.
   2429,  -31.5390759,  -35.8214302,           3.
   2430,  -32.0122681,  -35.5714302,          3.5
   2431,  -31.0394173,  -35.8214302,           3.
   2432,  -31.0621033,  -36.0714302,           3.
   2433,  -31.0621033,  -36.0714302,          2.5
   2434,  -32.5346146,  -35.8214302,          -2.
   2435,  -32.0614204,  -36.0714302,         -2.5
   2436,  -32.0349541,  -35.8214302,          -2.
   2437,  -32.0349541,  -35.8214302,         -2.5
   2438,  -32.5081482,  -35.5714302,          -2.
   2439,  -32.5346146,  -35.8214302,         -2.5
   2440,  -34.1466713,  -35.8527527,   3.54265213
   2441,   -34.376976,  -35.7451706,   4.17166138
   2442,  -34.2613525,  -35.6790085,   3.87099075
   2443,  -33.9957809,  -35.5714302,          4.5
   2444,  -33.7654762,  -35.6790085,   3.87099075
   2445,  -33.8810997,  -35.7451706,   4.17166138
   2446,  -32.0614204,  -36.0714302,           3.
   2447,  -32.0614204,  -36.0714302,          3.5
   2448,  -32.5610809,  -36.0714302,           3.
   2449,  -32.5346146,  -35.8214302,          3.5
   2450,  -32.5346146,  -35.8214302,           3.
   2451,  -33.5301514,  -35.8214302,          3.5
   2452,  -33.0304947,  -35.8214302,          3.5
   2453,  -33.4999046,  -35.5714302,           4.
   2454,  -34.3606491,  -35.6762619,   2.05838823
   2455,  -33.9957809,  -35.5714302,          2.5
   2456,  -34.0298119,  -35.8214302,          2.5
   2457,  -33.0607414,  -36.0714302,           3.
   2458,  -33.0607414,  -36.0714302,          2.5
   2459,  -33.0304947,  -35.8214302,           3.
   2460,  -34.4110069,  -35.9951706,   3.67166138
   2461,  -34.0600586,  -36.0714302,          3.5
   2462,  -33.9113464,  -35.9951706,   3.67166138
   2463,   -33.795723,  -35.9290085,   3.37099075
   2464,  -34.2953835,  -35.9290085,   3.37099075
   2465,  -27.1051064,  -35.9472046,   1.83587086
   2466,  -27.0648251,  -36.0714302,          1.5
   2467,  -17.6317883,  -35.5714302,           6.
   2468,    -17.13591,  -35.5714302,           6.
   2469,  -17.6015396,  -35.8214302,          6.5
   2470,  -20.7692757,  -35.9408722,  -5.06407833
   2471,  -20.7881794,  -35.6908722,  -5.06407833
   2472,  -20.5881538,  -35.8214302,         -4.5
   2473,  -21.0878143,  -35.8214302,         -4.5
   2474,  -21.0689087,  -36.0714302,         -4.5
   2475,  -21.2689342,  -35.9408722,  -5.06407833
   2476,  -35.0215683,  -35.8214302,           4.
   2477,  -36.9710541,  -35.5714302,          3.5
   2478,  -37.4669342,  -35.5714302,           4.
   2479,  -16.1441517,  -35.5714302,           3.
   2480,  -15.0729923,  -36.0714302,           2.
   2481,  -15.6104622,  -35.8214302,          1.5
   2482,  -16.0723114,  -36.0714302,          1.5
   2483,  -16.1101227,  -35.8214302,          1.5
   2484,  -16.0723114,  -36.0714302,           2.
   2485,  -15.6104622,  -35.8214302,           2.
   2486,  -15.5726528,  -36.0714302,           2.
   2487,   -17.571291,  -36.0714302,           2.
   2488,  -17.0716324,  -36.0714302,           2.
   2489,  -17.1056595,  -35.8214302,          1.5
   2490,  -17.6015396,  -35.8214302,           3.
   2491,    -17.13591,  -35.5714302,          2.5
   2492,  -17.6317883,  -35.5714302,           3.
   2493,  -21.0689087,  -36.0714302,          -5.
   2494,  -21.2689342,  -35.9408722,  -5.56407833
   2495,  -20.7692757,  -35.9408722,  -5.56407833
   2496,  -21.0689087,  -36.0714302,         -5.5
   2497,  -20.5692501,  -36.0714302,          -5.
   2498,  -17.0716324,  -36.0714302,          1.5
   2499,  -16.5719719,  -36.0714302,           2.
   2500,  -16.6060009,  -35.8214302,          1.5
   2501,  -18.1276665,  -35.5714302,          6.5
   2502,  -17.6015396,  -35.8214302,           7.
   2503,  -18.1012001,  -35.8214302,          2.5
   2504,  -19.5926151,  -35.8214302,          3.5
   2505,  -19.1194229,  -35.5714302,           3.
   2506,  -19.0967369,  -35.8214302,           3.
   2507,  -19.5926151,  -35.8214302,          2.5
   2508,  -20.0922756,  -35.8214302,          2.5
   2509,  -20.0695896,  -36.0714302,          2.5
   2510,  -20.5692501,  -36.0714302,           2.
   2511,  -20.0695896,  -36.0714302,           2.
   2512,  -20.0922756,  -35.8214302,           2.
   2513,  -20.0695896,  -36.0714302,         -5.5
   2514,  -20.4081764,  -35.9379044,  -5.77793694
   2515,  -19.9085159,  -35.9379044,  -5.77793694
   2516,  -19.9312019,  -35.6879044,  -5.77793694
   2517,  -19.5926151,  -35.8214302,         -5.5
   2518,  -20.0922756,  -35.8214302,         -5.5
   2519,  -19.5699291,  -36.0714302,           2.
   2520,  -19.0967369,  -35.8214302,           2.
   2521,  -19.1194229,  -35.5714302,          2.5
   2522,  -19.5926151,  -35.8214302,           2.
   2523,  -21.1029377,  -35.5714302,           3.
   2524,  -20.5881538,  -35.8214302,          2.5
   2525,  -20.6070595,  -35.5714302,           3.
   2526,  -21.5685692,  -36.0714302,           2.
   2527,  -21.5836926,  -35.8214302,           2.
   2528,   -21.084034,  -35.8214302,          2.5
   2529,  -21.0689087,  -36.0714302,           2.
   2530,  -20.0695896,  -36.0714302,          1.5
   2531,  -17.0716324,  -36.0714302,          7.5
   2532,  -17.1056595,  -35.8214302,           7.
   2533,  -17.6015396,  -35.8214302,          7.5
   2534,  -20.1111794,  -35.5714302,          2.5
   2535,  -20.5881538,  -35.8214302,           2.
   2536,  -24.5703087,  -35.8214302,          6.5
   2537,  -24.0782089,  -35.5714302,          6.5
   2538,  -24.0744286,  -35.8214302,           7.
   2539,  -27.0534821,  -35.5714302,          3.5
   2540,  -27.0534821,  -35.5714302,           4.
   2541,  -23.5672073,  -36.0714302,           2.
   2542,  -23.5747681,  -35.8214302,          2.5
   2543,  -23.0864525,  -35.5714302,          2.5
   2544,  -23.0788918,  -35.8214302,           2.
   2545,  -22.0833511,  -35.8214302,           2.
   2546,  -21.5988159,  -35.5714302,           2.
   2547,  -22.0833511,  -35.8214302,          1.5
   2548,  -21.5836926,  -35.8214302,          1.5
   2549,  -22.0682297,  -36.0714302,          1.5
   2550,  -24.0744286,  -35.8214302,          2.5
   2551,  -24.0668678,  -36.0714302,           3.
   2552,  -24.0668678,  -36.0714302,          2.5
   2553,  -25.0699673,  -35.5714302,          4.5
   2554,  -24.0782089,  -35.5714302,          1.5
   2555,  -24.5740891,  -35.5714302,           2.
   2556,  -24.0782089,  -35.5714302,           2.
   2557,  -24.5703087,  -35.8214302,           2.
   2558,  -24.0744286,  -35.8214302,          1.5
   2559,  -24.5703087,  -35.8214302,          1.5
   2560,  -32.5081482,  -35.5714302,          -3.
   2561,  -25.0699673,  -35.8214302,           2.
   2562,   -25.066185,  -36.0714302,          2.5
   2563,   -25.066185,  -36.0714302,           2.
   2564,  -24.5703087,  -35.8214302,          2.5
   2565,  -25.0699673,  -35.5714302,           4.
   2566,  -26.5613842,  -35.8214302,           3.
   2567,  -27.0572624,  -35.8214302,           3.
   2568,  -26.5651646,  -36.0714302,           3.
   2569,  -26.0617256,  -35.5714302,          3.5
   2570,  -26.0617256,  -35.5714302,           4.
   2571,  -27.5493603,  -35.5714302,           3.
   2572,  -27.5569229,  -35.8214302,           1.
   2573,   -33.767765,  -35.9236984,  0.123057678
   2574,   -33.767765,  -35.9236984, -0.376942337
   2575,  -33.5604019,  -36.0714302,           0.
   2576,  -33.5301514,  -35.8214302,           0.
   2577,  -33.5301514,  -35.8214302,          0.5
   2578,  -33.7375183,  -35.6736984,  0.123057678
   2579,   -33.864769,  -35.6762619,   1.05838823
   2580,  -33.9957809,  -35.5714302,           1.
   2581,  -33.9957809,  -35.5714302,          0.5
   2582,  -34.4916611,  -35.5714302,           1.
   2583,  -34.3606491,  -35.6762619,   1.05838823
   2584,  -32.0614204,  -36.0714302,          4.5
   2585,  -32.0349541,  -35.8214302,          4.5
   2586,  -32.5081482,  -35.5714302,           5.
   2587,  -27.5644855,  -36.0714302,           2.
   2588,   -28.052803,  -35.8214302,          1.5
   2589,   -28.052803,  -35.8214302,           2.
   2590,  -28.5524616,  -35.8214302,          1.5
   2591,  -28.0641441,  -36.0714302,           2.
   2592,  -28.0641441,  -36.0714302,          1.5
   2593,  -31.0205116,  -35.5714302,          3.5
   2594,  -29.5480003,  -35.8214302,           2.
   2595,  -29.5631237,  -36.0714302,           2.
   2596,  -29.0634651,  -36.0714302,           2.
   2597,  -32.0614204,  -36.0714302,          2.5
   2598,  -29.5328751,  -35.5714302,           2.
   2599,  -29.5480003,  -35.8214302,          1.5
   2600,  -29.0483398,  -35.8214302,          1.5
   2601,  -29.0634651,  -36.0714302,          1.5
   2602,  -29.0483398,  -35.8214302,           2.
   2603,  -30.5624428,  -36.0714302,           2.
   2604,  -30.0627823,  -36.0714302,           2.
   2605,  -30.5435371,  -35.8214302,           2.
   2606,  -30.0438786,  -35.8214302,          2.5
   2607,  -30.5435371,  -35.8214302,          2.5
   2608,  -30.5246334,  -35.5714302,           3.
   2609,  -30.0287552,  -35.5714302,           4.
   2610,  -31.5390759,  -35.8214302,          2.5
   2611,  -31.0394173,  -35.8214302,          2.5
   2612,  -31.5163898,  -35.5714302,           3.
   2613,  -31.0621033,  -36.0714302,           2.
   2614,  -31.0621033,  -36.0714302,          1.5
   2615,  -31.0394173,  -35.8214302,           2.
   2616,  -31.5390759,  -35.8214302,           2.
   2617,  -32.0614204,  -36.0714302,           4.
   2618,  -17.0716324,  -36.0714302,          6.5
   2619,  -17.0716324,  -36.0714302,           6.
   2620,  -35.5590401,  -36.0714302,           4.
   2621,  -35.0593796,  -36.0714302,           4.
   2622,  -35.5212288,  -35.8214302,          3.5
   2623,  -33.9113464,  -35.9951706,   4.17166138
   2624,  -32.5346146,  -35.8214302,          2.5
   2625,  -32.0349541,  -35.8214302,          2.5
   2626,  -32.5081482,  -35.5714302,           3.
   2627,  -34.9875412,  -35.5714302,         -0.5
   2628,  -35.4834175,  -35.5714302,           0.
   2629,  -34.9875412,  -35.5714302,           0.
   2630,  -35.0215683,  -35.8214302,           0.
   2631,  -35.0215683,  -35.8214302,         -0.5
   2632,  -33.0304947,  -35.8214302,          2.5
   2633,  -33.0040283,  -35.5714302,          3.5
   2634,  -33.0040283,  -35.5714302,           4.
   2635,  -35.4834175,  -35.5714302,           3.
   2636,  -35.0215683,  -35.8214302,           3.
   2637,  -35.5212288,  -35.8214302,           3.
   2638,  -35.0593796,  -36.0714302,          2.5
   2639,  -35.5212288,  -35.8214302,          2.5
   2640,  -32.0614204,  -36.0714302,           5.
   2641,  -31.5617619,  -36.0714302,           5.
   2642,  -34.5256882,  -35.8214302,           3.
   2643,  -34.9875412,  -35.5714302,          3.5
   2644,  -35.0215683,  -35.8214302,          3.5
   2645,  -34.5256882,  -35.8214302,          3.5
   2646,  -34.5597191,  -36.0714302,           3.
   2647,  -36.0171089,  -35.8214302,          3.5
   2648,  -36.0171089,  -35.8214302,           4.
   2649,  -36.0587006,  -36.0714302,           4.
   2650,  -36.0587006,  -36.0714302,          3.5
   2651,  -33.9957809,  -35.5714302,          5.5
   2652,  -31.5465317,  -35.9682922,  -2.77994919
   2653,  -32.0461922,  -35.9682922,  -2.77994919
   2654,  -37.5123062,  -35.8214302,           2.
   2655,  -37.5123062,  -35.8214302,          1.5
   2656,  -37.5576782,  -36.0714302,           2.
   2657,  -37.0580177,  -36.0714302,           2.
   2658,  -37.0126457,  -35.8214302,           2.
   2659,  -34.5256882,  -35.8214302,          -1.
   2660,  -35.0215683,  -35.8214302,          -1.
   2661,  -34.9875412,  -35.5714302,         -1.5
   2662,  -35.4834175,  -35.5714302,          -1.
   2663,  -34.9875412,  -35.5714302,          -1.
   2664,  -22.0833511,  -35.8214302,          4.5
   2665,  -22.0221138,  -35.7248535,    4.6801033
   2666,  -34.2613525,  -35.6790085,   3.37099075
   2667,  -34.4916611,  -35.5714302,           4.
   2668,   -34.376976,  -35.7451706,   3.67166138
   2669,  -36.9710541,  -35.5714302,           2.
   2670,  -37.5576782,  -36.0714302,           3.
   2671,  -14.0736732,  -36.0714302,          2.5
   2672,  -13.6193857,  -35.8214302,          2.5
   2673,  -14.0736732,  -36.0714302,           2.
   2674,  -14.6565151,  -35.5714302,           2.
   2675,  -14.1190453,  -35.8214302,           1.
   2676,  -14.6149235,  -35.8214302,           1.
   2677,  -14.1606369,  -35.5714302,          1.5
   2678,  -14.6149235,  -35.8214302,          1.5
   2679,  -14.1190453,  -35.8214302,          1.5
   2680,  -14.5733328,  -36.0714302,           1.
   2681,  -16.1101227,  -35.8214302,           2.
   2682,  -16.0723114,  -36.0714302,           1.
   2683,  -16.1101227,  -35.8214302,          0.5
   2684,  -16.1101227,  -35.8214302,           1.
   2685,  -16.5719719,  -36.0714302,           1.
   2686,   -17.571291,  -36.0714302,           1.
   2687,  -17.0716324,  -36.0714302,           1.
   2688,  -17.1056595,  -35.8214302,          0.5
   2689,  -16.6060009,  -35.8214302,           1.
   2690,  -17.1056595,  -35.8214302,           1.
   2691,  -21.0689087,  -36.0714302,          -6.
   2692,  -21.2689342,  -35.9408722,  -6.06407833
   2693,  -21.5685692,  -36.0714302,          -6.
   2694,  -14.8074903,  -35.9131622,   1.21655583
   2695,  -15.0729923,  -36.0714302,          0.5
   2696,    -18.57061,  -36.0714302,           2.
   2697,  -18.1012001,  -35.8214302,           2.
   2698,  -17.6015396,  -35.8214302,          2.5
   2699,  -18.0709496,  -36.0714302,           2.
   2700,  -18.0709496,  -36.0714302,          2.5
   2701,  -16.6060009,  -35.8214302,          0.5
   2702,  -17.0716324,  -36.0714302,          0.5
   2703,    -17.13591,  -35.5714302,           2.
   2704,  -18.0709496,  -36.0714302,          1.5
   2705,    -18.57061,  -36.0714302,           1.
   2706,  -18.0709496,  -36.0714302,           1.
   2707,  -18.1012001,  -35.8214302,          0.5
   2708,  -17.6015396,  -35.8214302,           1.
   2709,  -18.1012001,  -35.8214302,           1.
   2710,  -17.6015396,  -35.8214302,          0.5
   2711,  -18.0709496,  -36.0714302,          0.5
   2712,  -18.6235447,  -35.5714302,           6.
   2713,  -18.5970764,  -35.8214302,           6.
   2714,  -19.0702705,  -36.0714302,          6.5
   2715,  -19.0967369,  -35.8214302,           6.
   2716,  -18.5970764,  -35.8214302,           2.
   2717,  -19.0702705,  -36.0714302,          1.5
   2718,  -19.0967369,  -35.8214302,          1.5
   2719,  -18.5970764,  -35.8214302,          1.5
   2720,  -18.6235447,  -35.5714302,           2.
   2721,  -18.5970764,  -35.8214302,          0.5
   2722,  -18.5970764,  -35.8214302,           1.
   2723,  -19.0967369,  -35.8214302,          0.5
   2724,  -19.0702705,  -36.0714302,           1.
   2725,  -19.0702705,  -36.0714302,          0.5
   2726,  -19.1194229,  -35.5714302,           2.
   2727,  -19.0702705,  -36.0714302,           2.
   2728,  -19.5699291,  -36.0714302,           1.
   2729,  -19.5926151,  -35.8214302,          0.5
   2730,  -19.5926151,  -35.8214302,           1.
   2731,  -20.0922756,  -35.8214302,          0.5
   2732,  -20.0695896,  -36.0714302,           1.
   2733,  -20.0695896,  -36.0714302,          0.5
   2734,  -20.0922756,  -35.8214302,          1.5
   2735,  -19.5926151,  -35.8214302,          1.5
   2736,  -19.6153011,  -35.5714302,           2.
   2737,   -21.084034,  -35.8214302,           2.
   2738,  -21.0689087,  -36.0714302,          1.5
   2739,  -22.5792313,  -35.8214302,           4.
   2740,  -22.5792313,  -35.8214302,          4.5
   2741,  -22.5678883,  -36.0714302,           4.
   2742,  -23.0675468,  -36.0714302,           4.
   2743,  -23.0788918,  -35.8214302,           4.
   2744,  -21.1029377,  -35.5714302,           2.
   2745,  -20.5881538,  -35.8214302,          1.5
   2746,  -20.6070595,  -35.5714302,           2.
   2747,  -21.1029377,  -35.5714302,          2.5
   2748,   -21.084034,  -35.8214302,          1.5
   2749,  -21.0878143,  -35.8214302,           1.
   2750,  -20.5881538,  -35.8214302,           1.
   2751,  -21.1029377,  -35.5714302,           1.
   2752,  -21.5685692,  -36.0714302,           1.
   2753,  -21.0689087,  -36.0714302,           1.
   2754,  -20.0922756,  -35.8214302,           1.
   2755,  -20.5692501,  -36.0714302,           1.
   2756,  -20.6070595,  -35.5714302,           1.
   2757,  -20.1111794,  -35.5714302,          0.5
   2758,  -20.1111794,  -35.5714302,           1.
   2759,  -23.0864525,  -35.5714302,           3.
   2760,  -23.0788918,  -35.8214302,           3.
   2761,  -21.5988159,  -35.5714302,           1.
   2762,  -22.0833511,  -35.8214302,           1.
   2763,  -21.5836926,  -35.8214302,           1.
   2764,  -21.1029377,  -35.5714302,          0.5
   2765,  -21.5836926,  -35.8214302,          0.5
   2766,  -22.0682297,  -36.0714302,          0.5
   2767,  -22.0833511,  -35.8214302,          0.5
   2768,  -22.0682297,  -36.0714302,           1.
   2769,  -22.5905743,  -35.5714302,           2.
   2770,   -22.094696,  -35.5714302,          1.5
   2771,   -22.094696,  -35.5714302,           1.
   2772,  -22.5792313,  -35.8214302,          1.5
   2773,   -25.066185,  -36.0714302,          1.5
   2774,  -25.0699673,  -35.8214302,          1.5
   2775,   -22.094696,  -35.5714302,           2.
   2776,  -22.5792313,  -35.8214302,           2.
   2777,  -20.6082001,  -35.8073463,  -5.84201527
   2778,  -20.7881794,  -35.6908722,  -5.56407833
   2779,  -20.4270802,  -35.6879044,  -5.77793694
   2780,  -20.5881538,  -35.8214302,         -5.5
   2781,  -23.5672073,  -36.0714302,           1.
   2782,  -23.0788918,  -35.8214302,           1.
   2783,  -23.0675468,  -36.0714302,           1.
   2784,  -23.0675468,  -36.0714302,          1.5
   2785,  -23.5747681,  -35.8214302,           1.
   2786,  -24.0668678,  -36.0714302,           1.
   2787,  -24.0668678,  -36.0714302,          0.5
   2788,  -24.0744286,  -35.8214302,           1.
   2789,  -28.5638046,  -36.0714302,           2.
   2790,  -28.5524616,  -35.8214302,           2.
   2791,  -26.0617256,  -35.8214302,           3.
   2792,  -26.5576038,  -35.5714302,           3.
   2793,  -36.5167694,  -35.8214302,          -1.
   2794,  -37.0126457,  -35.8214302,          -1.
   2795,  -37.1848373,  -35.6973915,  -1.00343645
   2796,  -36.6889572,  -35.6973915,  -1.00343645
   2797,   -36.730545,  -35.9473915, -0.503436446
   2798,  -25.0699673,  -35.8214302,           1.
   2799,  -25.0699673,  -35.5714302,          1.5
   2800,  -26.0617256,  -35.5714302,           3.
   2801,  -18.1276665,  -35.5714302,          5.5
   2802,  -18.0974178,  -35.8214302,           6.
   2803,   -25.066185,  -36.0714302,           1.
   2804,  -27.0736542,  -35.9328384,  0.784335911
   2805,  -27.5569229,  -35.8214302,          0.5
   2806,  -27.0648251,  -36.0714302,          0.5
   2807,  -28.5638046,  -36.0714302,           1.
   2808,  -28.0641441,  -36.0714302,           1.
   2809,  -28.5524616,  -35.8214302,          0.5
   2810,   -28.052803,  -35.8214302,           1.
   2811,  -28.5524616,  -35.8214302,           1.
   2812,  -27.0648251,  -36.0714302,           1.
   2813,  -27.5644855,  -36.0714302,           1.
   2814,  -31.5617619,  -36.0714302,           2.
   2815,  -28.5411186,  -35.5714302,           3.
   2816,  -29.0369968,  -35.5714302,          3.5
   2817,  -29.5328751,  -35.5714302,           1.
   2818,  -29.0483398,  -35.8214302,          0.5
   2819,  -29.0483398,  -35.8214302,           1.
   2820,  -29.0369968,  -35.5714302,           1.
   2821,  -29.0369968,  -35.5714302,          0.5
   2822,  -30.0438786,  -35.8214302,          1.5
   2823,  -30.0438786,  -35.8214302,           1.
   2824,  -29.5631237,  -36.0714302,           1.
   2825,  -29.5480003,  -35.8214302,           1.
   2826,  -30.0287552,  -35.5714302,          1.5
   2827,    -17.13591,  -35.5714302,          6.5
   2828,  -17.1056595,  -35.8214302,          6.5
   2829,  -31.0812416,  -35.9000931,   -3.1561203
   2830,  -31.0964718,  -36.0032349,  -3.37617111
   2831,  -29.5480003,  -35.8214302,          0.5
   2832,  -29.0634651,  -36.0714302,          0.5
   2833,  -29.0634651,  -36.0714302,           1.
   2834,  -15.6104622,  -35.8214302,          -7.
   2835,  -30.0627823,  -36.0714302,          1.5
   2836,  -30.5435371,  -35.8214302,          1.5
   2837,  -30.5246334,  -35.5714302,           2.
   2838,  -30.0438786,  -35.8214302,           2.
   2839,  -31.5390759,  -35.8214302,           1.
   2840,  -31.5163898,  -35.5714302,           1.
   2841,  -31.5390759,  -35.8214302,          0.5
   2842,  -31.0394173,  -35.8214302,          0.5
   2843,  -31.0621033,  -36.0714302,          0.5
   2844,  -31.0394173,  -35.8214302,           1.
   2845,  -31.5163898,  -35.5714302,           2.
   2846,  -31.5390759,  -35.8214302,          1.5
   2847,  -31.0394173,  -35.8214302,          1.5
   2848,  -35.5212288,  -35.8214302,          1.5
   2849,  -35.0593796,  -36.0714302,           2.
   2850,  -35.0593796,  -36.0714302,          1.5
   2851,  -34.9875412,  -35.5714302,           1.
   2852,  -32.5081482,  -35.5714302,           4.
   2853,  -35.9792976,  -35.5714302,          -7.
   2854,  -35.9792976,  -35.5714302,         -6.5
   2855,  -35.4834175,  -35.5714302,          -7.
   2856,  -35.5212288,  -35.8214302,         -6.5
   2857,  -35.5212288,  -35.8214302,          -7.
   2858,  -36.0171089,  -35.8214302,         -6.5
   2859,  -33.4999046,  -35.5714302,           2.
   2860,   -33.864769,  -35.6762619,   1.55838823
   2861,  -33.5301514,  -35.8214302,          1.5
   2862,  -34.0600586,  -36.0714302,          0.5
   2863,  -33.8950195,  -35.9262619,   1.05838823
   2864,  -33.5604019,  -36.0714302,           1.
   2865,  -35.5212288,  -35.8214302,          0.5
   2866,  -35.0593796,  -36.0714302,          0.5
   2867,  -35.0593796,  -36.0714302,           1.
   2868,  -33.9957809,  -35.5714302,           2.
   2869,  -35.5212288,  -35.8214302,           2.
   2870,  -35.4834175,  -35.5714302,           2.
   2871,  -18.0709496,  -36.0714302,           6.
   2872,  -33.5301514,  -35.8214302,           1.
   2873,  -23.2706223,  -35.9423904,  -6.66691446
   2874,  -23.2819672,  -35.6923904,  -6.66691446
   2875,  -22.5905743,  -35.5714302,          -7.
   2876,  -23.2819672,  -35.6923904,  -7.16691446
   2877,  -22.5792313,  -35.8214302,          -7.
   2878,  -36.5167694,  -35.8214302,           1.
   2879,  -36.5583572,  -36.0714302,           1.
   2880,  -36.0587006,  -36.0714302,           1.
   2881,  -36.0587006,  -36.0714302,          1.5
   2882,  -36.0171089,  -35.8214302,           1.
   2883,  -21.5988159,  -35.5714302,          -7.
   2884,   -21.709444,  -35.6939468,  -6.68930483
   2885,   -21.709444,  -35.6939468,  -7.18930483
   2886,  -22.2053223,  -35.6939468,  -6.68930483
   2887,   -22.094696,  -35.5714302,          -7.
   2888,  -34.0600586,  -36.0714302,           0.
   2889,  -34.5256882,  -35.8214302,           0.
   2890,  -34.0260315,  -35.8214302,          0.5
   2891,  -34.5597191,  -36.0714302,           0.
   2892,  -36.5583572,  -36.0714302,           2.
   2893,  -37.0126457,  -35.8214302,          1.5
   2894,  -37.0580177,  -36.0714302,          1.5
   2895,  -37.0126457,  -35.8214302,          0.5
   2896,  -36.9710541,  -35.5714302,          0.5
   2897,  -37.0126457,  -35.8214302,           1.
   2898,  -37.5123062,  -35.8214302,          0.5
   2899,  -37.0580177,  -36.0714302,           1.
   2900,  -37.0580177,  -36.0714302,          0.5
   2901,  -35.5590401,  -36.0714302,           2.
   2902,  -36.0587006,  -36.0714302,           3.
   2903,   -14.849081,  -35.6631622,   1.21655583
   2904,  -14.6565151,  -35.5714302,           1.
   2905,  -15.1523933,  -35.5714302,           1.
   2906,  -14.1606369,  -35.5714302,           1.
   2907,  -14.1190453,  -35.8214302,          0.5
   2908,  -13.6647577,  -35.5714302,           1.
   2909,  -14.6149235,  -35.8214302,          0.5
   2910,  -14.6149235,  -35.8214302,           0.
   2911,  -14.5733328,  -36.0714302,           0.
   2912,  -14.1190453,  -35.8214302,           0.
   2913,  -14.1606369,  -35.5714302,          0.5
   2914,  -15.6482725,  -35.5714302,           1.
   2915,  -14.1606369,  -35.5714302,         -1.5
   2916,  -14.1190453,  -35.8214302,         -1.5
   2917,  -14.1190453,  -35.8214302,          -2.
   2918,  -15.6104622,  -35.8214302,           0.
   2919,  -16.1101227,  -35.8214302,           0.
   2920,  -15.6482725,  -35.5714302,           0.
   2921,  -16.1441517,  -35.5714302,          0.5
   2922,  -16.6400299,  -35.5714302,           1.
   2923,  -14.1190453,  -35.8214302,         -2.5
   2924,  -13.6647577,  -35.5714302,          -2.
   2925,  -14.1606369,  -35.5714302,          -2.
   2926,  -15.1108027,  -35.8214302,           0.
   2927,  -15.1523933,  -35.5714302,          0.5
   2928,  -15.1108027,  -35.8214302,          0.5
   2929,  -17.6317883,  -35.5714302,           1.
   2930,  -17.6015396,  -35.8214302,          1.5
   2931,  -18.1012001,  -35.8214302,          1.5
   2932,  -17.1056595,  -35.8214302,         -0.5
   2933,  -17.0716324,  -36.0714302,         -0.5
   2934,  -17.1056595,  -35.8214302,           0.
   2935,  -17.0716324,  -36.0714302,           0.
   2936,   -17.571291,  -36.0714302,           0.
   2937,    -17.13591,  -35.5714302,          0.5
   2938,  -16.1441517,  -35.5714302,           2.
   2939,  -16.1441517,  -35.5714302,          1.5
   2940,  -19.0967369,  -35.8214302,           1.
   2941,  -19.1194229,  -35.5714302,          0.5
   2942,  -17.6317883,  -35.5714302,           2.
   2943,  -18.1276665,  -35.5714302,           2.
   2944,  -19.0967369,  -35.8214302,           0.
   2945,  -18.6235447,  -35.5714302,           0.
   2946,  -19.0967369,  -35.8214302,         -0.5
   2947,  -18.5970764,  -35.8214302,         -0.5
   2948,  -19.0702705,  -36.0714302,         -0.5
   2949,  -18.5970764,  -35.8214302,           0.
   2950,  -18.6235447,  -35.5714302,           1.
   2951,  -22.0682297,  -36.0714302,           2.
   2952,  -27.0648251,  -36.0714302,          -2.
   2953,  -27.0648251,  -36.0714302,         -2.5
   2954,  -19.6153011,  -35.5714302,           1.
   2955,  -31.5390759,  -35.8214302,          -1.
   2956,  -31.5617619,  -36.0714302,          -1.
   2957,  -31.5390759,  -35.8214302,         -0.5
   2958,  -31.0621033,  -36.0714302,         -0.5
   2959,  -31.0394173,  -35.8214302,         -0.5
   2960,  -31.0621033,  -36.0714302,          -1.
   2961,  -22.5678883,  -36.0714302,           1.
   2962,  -24.0668678,  -36.0714302,          1.5
   2963,  -24.0744286,  -35.8214302,           2.
   2964,  -24.0668678,  -36.0714302,           2.
   2965,  -20.1111794,  -35.5714302,           2.
   2966,  -20.0922756,  -35.8214302,           0.
   2967,  -24.5665264,  -36.0714302,           2.
   2968,  -22.0833511,  -35.8214302,           0.
   2969,  -22.5678883,  -36.0714302,           0.
   2970,  -22.0682297,  -36.0714302,           0.
   2971,   -25.066185,  -36.0714302,           4.
   2972,  -22.5792313,  -35.8214302,           0.
   2973,  -23.0675468,  -36.0714302,         -0.5
   2974,  -23.0788918,  -35.8214302,           0.
   2975,  -23.0675468,  -36.0714302,           0.
   2976,  -22.5792313,  -35.8214302,          0.5
   2977,  -22.5792313,  -35.8214302,           1.
   2978,  -23.0675468,  -36.0714302,          0.5
   2979,  -26.5576038,  -35.5714302,          -3.
   2980,  -26.4329071,  -35.6596069,   -2.7865181
   2981,  -23.0788918,  -35.8214302,          0.5
   2982,  -22.5905743,  -35.5714302,           1.
   2983,  -23.0864525,  -35.5714302,           1.
   2984,  -25.9370289,  -35.9096069,   -2.7865181
   2985,  -25.5658455,  -36.0714302,          -3.
   2986,  -25.5658455,  -35.8214302,          -3.
   2987,   -22.094696,  -35.5714302,          0.5
   2988,  -27.5569229,  -35.8214302,           2.
   2989,  -27.1051064,  -35.9472046,   2.33587074
   2990,   -26.065506,  -36.0714302,           3.
   2991,  -24.0782089,  -35.5714302,           3.
   2992,  -24.0782089,  -35.5714302,          2.5
   2993,  -24.5740891,  -35.5714302,           3.
   2994,  -23.5823307,  -35.5714302,           1.
   2995,  -23.5747681,  -35.8214302,          0.5
   2996,  -24.0744286,  -35.8214302,          0.5
   2997,  -24.0782089,  -35.5714302,          3.5
   2998,  -14.8481598,  -35.6755981,  -7.21316051
   2999,  -14.8481598,  -35.6755981,  -6.71316051
   3000,  -21.5836926,  -35.8214302,         -6.5
   3001,  -21.2840576,  -35.6908722,  -6.06407833
   3002,  -21.5836926,  -35.8214302,          -6.
   3003,  -27.0648251,  -36.0714302,          2.5
   3004,  -27.0648251,  -36.0714302,           2.
   3005,  -25.5658455,  -35.8214302,           0.
   3006,  -25.5658455,  -35.8214302,         -0.5
   3007,  -25.5658455,  -36.0714302,           0.
   3008,  -25.0699673,  -35.8214302,         -0.5
   3009,  -25.0699673,  -35.8214302,           0.
   3010,  -25.0699673,  -35.5714302,         -0.5
   3011,   -25.066185,  -36.0714302,           0.
   3012,  -24.5703087,  -35.8214302,           0.
   3013,   -25.066185,  -36.0714302,          0.5
   3014,    -18.57061,  -36.0714302,           6.
   3015,  -20.7692757,  -35.9408722,  -6.06407833
   3016,  -20.5692501,  -36.0714302,          -6.
   3017,  -20.4081764,  -35.9379044,  -6.27793694
   3018,  -29.0369968,  -35.5714302,          1.5
   3019,  -29.0369968,  -35.5714302,           2.
   3020,  -27.5644855,  -36.0714302,           0.
   3021,  -27.0648251,  -36.0714302,           0.
   3022,  -27.5569229,  -35.8214302,         -0.5
   3023,  -27.0572624,  -35.8214302,           0.
   3024,  -27.5569229,  -35.8214302,           0.
   3025,  -30.5624428,  -36.0714302,           1.
   3026,  -30.0627823,  -36.0714302,           1.
   3027,  -30.5435371,  -35.8214302,           1.
   3028,  -26.5651646,  -36.0714302,           0.
   3029,  -27.0572624,  -35.8214302,         -0.5
   3030,  -27.0648251,  -36.0714302,         -0.5
   3031,  -20.4270802,  -35.6879044,  -6.27793694
   3032,  -20.7881794,  -35.6908722,  -6.06407833
   3033,  -20.6070595,  -35.5714302,          -6.
   3034,  -26.5613842,  -35.8214302,           0.
   3035,  -26.0617256,  -35.8214302,           0.
   3036,  -26.5576038,  -35.5714302,           0.
   3037,  -28.5411186,  -35.5714302,           1.
   3038,  -28.0452385,  -35.5714302,           2.
   3039,   -28.052803,  -35.8214302,         -0.5
   3040,   -28.052803,  -35.8214302,           0.
   3041,  -28.5524616,  -35.8214302,         -0.5
   3042,  -28.0641441,  -36.0714302,           0.
   3043,  -28.0641441,  -36.0714302,         -0.5
   3044,  -30.0627823,  -36.0714302,          0.5
   3045,  -30.5435371,  -35.8214302,          0.5
   3046,  -30.0438786,  -35.8214302,          0.5
   3047,  -30.5246334,  -35.5714302,           1.
   3048,  -29.5480003,  -35.8214302,           0.
   3049,  -29.5631237,  -36.0714302,           0.
   3050,  -29.0634651,  -36.0714302,           0.
   3051,  -32.0122681,  -35.5714302,          1.5
   3052,  -32.0122681,  -35.5714302,           1.
   3053,  -32.0349541,  -35.8214302,           1.
   3054,  -31.5163898,  -35.5714302,           0.
   3055,  -31.0394173,  -35.8214302,           0.
   3056,  -31.5390759,  -35.8214302,           0.
   3057,  -30.5624428,  -36.0714302,           0.
   3058,  -30.5435371,  -35.8214302,           0.
   3059,  -31.0205116,  -35.5714302,          0.5
   3060,  -33.0304947,  -35.8214302,           1.
   3061,  -33.0607414,  -36.0714302,          0.5
   3062,  -33.0304947,  -35.8214302,          0.5
   3063,  -33.4999046,  -35.5714302,           1.
   3064,  -32.0614204,  -36.0714302,          0.5
   3065,  -32.5610809,  -36.0714302,           0.
   3066,  -32.0614204,  -36.0714302,           0.
   3067,  -32.5346146,  -35.8214302,           0.
   3068,  -32.0349541,  -35.8214302,          0.5
   3069,  -32.5346146,  -35.8214302,          0.5
   3070,  -30.0287552,  -35.5714302,          0.5
   3071,  -30.0438786,  -35.8214302,           0.
   3072,  -33.0607414,  -36.0714302,           0.
   3073,  -33.9957809,  -35.5714302,          1.5
   3074,  -33.0304947,  -35.8214302,           0.
   3075,  -33.0040283,  -35.5714302,          0.5
   3076,  -32.5610809,  -36.0714302,           1.
   3077,  -33.0304947,  -35.8214302,          1.5
   3078,  -32.5346146,  -35.8214302,          1.5
   3079,  -33.0040283,  -35.5714302,          1.5
   3080,  -32.5346146,  -35.8214302,           1.
   3081,  -35.5212288,  -35.8214302,           0.
   3082,  -35.0593796,  -36.0714302,         -0.5
   3083,  -35.5212288,  -35.8214302,         -0.5
   3084,  -35.4834175,  -35.5714302,           1.
   3085,  -33.0607414,  -36.0714302,           1.
   3086,  -33.0607414,  -36.0714302,          1.5
   3087,  -18.0709496,  -36.0714302,         -6.5
   3088,  -18.1012001,  -35.8214302,         -6.5
   3089,  -17.6015396,  -35.8214302,         -6.5
   3090,  -17.6317883,  -35.5714302,          -6.
   3091,  -17.6015396,  -35.8214302,          -6.
   3092,  -18.1012001,  -35.8214302,          -6.
   3093,  -36.0171089,  -35.8214302,           0.
   3094,  -36.0171089,  -35.8214302,         -0.5
   3095,  -36.4751778,  -35.5714302,           0.
   3096,  -36.5167694,  -35.8214302,         -0.5
   3097,  -36.0587006,  -36.0714302,         -0.5
   3098,  -17.2875729,  -35.9480133,  -6.69189072
   3099,  -16.5719719,  -36.0714302,          -7.
   3100,  -17.0716324,  -36.0714302,          -7.
   3101,  -17.0716324,  -36.0714302,         -7.5
   3102,  -35.5590401,  -36.0714302,           3.
   3103,  -35.9792976,  -35.5714302,          3.5
   3104,  -36.0171089,  -35.8214302,           3.
   3105,  -36.0587006,  -36.0714302,           5.
   3106,  -36.5167694,  -35.8214302,          1.5
   3107,  -36.0587006,  -36.0714302,           2.
   3108,  -19.5699291,  -36.0714302,           3.
   3109,  -14.1606369,  -35.5714302,           0.
   3110,  -14.1606369,  -35.5714302,         -0.5
   3111,  -14.6565151,  -35.5714302,           0.
   3112,  -14.6149235,  -35.8214302,         -0.5
   3113,  -14.1190453,  -35.8214302,         -0.5
   3114,  -15.1523933,  -35.5714302,           0.
   3115,  -13.6647577,  -35.5714302,           0.
   3116,  -14.1190453,  -35.8214302,          -1.
   3117,  -15.5726528,  -36.0714302,           0.
   3118,  -16.0723114,  -36.0714302,           0.
   3119,  -16.5719719,  -36.0714302,           0.
   3120,    -17.13591,  -35.5714302,         -0.5
   3121,  -17.6317883,  -35.5714302,           0.
   3122,    -17.13591,  -35.5714302,           0.
   3123,  -17.6015396,  -35.8214302,           0.
   3124,  -17.6015396,  -35.8214302,         -0.5
   3125,  -19.0702705,  -36.0714302,           0.
   3126,    -18.57061,  -36.0714302,           0.
   3127,  -18.1012001,  -35.8214302,           0.
   3128,  -18.0709496,  -36.0714302,         -0.5
   3129,  -18.1012001,  -35.8214302,         -0.5
   3130,    -17.13591,  -35.5714302,          1.5
   3131,    -17.13591,  -35.5714302,           1.
   3132,  -17.1056595,  -35.8214302,         -1.5
   3133,  -17.0716324,  -36.0714302,          -1.
   3134,  -17.0716324,  -36.0714302,         -1.5
   3135,  -19.5926151,  -35.8214302,         -0.5
   3136,  -19.6153011,  -35.5714302,           0.
   3137,  -19.5926151,  -35.8214302,           0.
   3138,  -20.0695896,  -36.0714302,         -0.5
   3139,  -20.0922756,  -35.8214302,         -0.5
   3140,  -19.5699291,  -36.0714302,           0.
   3141,  -20.0695896,  -36.0714302,           0.
   3142,  -19.0967369,  -35.8214302,          -1.
   3143,  -18.5970764,  -35.8214302,          -1.
   3144,  -18.6235447,  -35.5714302,          -1.
   3145,  -17.6317883,  -35.5714302,          -1.
   3146,  -18.1012001,  -35.8214302,          -1.
   3147,  -17.6015396,  -35.8214302,          -1.
   3148,  -18.1276665,  -35.5714302,         -0.5
   3149,  -18.1276665,  -35.5714302,          -1.
   3150,  -21.5836926,  -35.8214302,           0.
   3151,  -21.1029377,  -35.5714302,           0.
   3152,  -21.5988159,  -35.5714302,           0.
   3153,  -20.5881538,  -35.8214302,          -1.
   3154,  -20.1111794,  -35.5714302,         -0.5
   3155,  -20.0922756,  -35.8214302,          -1.
   3156,  -20.5692501,  -36.0714302,          -1.
   3157,  -20.5881538,  -35.8214302,         -0.5
   3158,  -19.1194229,  -35.5714302,          1.5
   3159,  -19.1194229,  -35.5714302,           1.
   3160,  -18.1276665,  -35.5714302,          0.5
   3161,  -16.0723114,  -36.0714302,           5.
   3162,  -22.0833511,  -35.8214302,           4.
   3163,  -22.0682297,  -36.0714302,           4.
   3164,  -20.0695896,  -36.0714302,          -1.
   3165,  -19.1194229,  -35.5714302,         -0.5
   3166,  -19.1194229,  -35.5714302,           0.
   3167,  -20.1111794,  -35.5714302,          1.5
   3168,  -19.0702705,  -36.0714302,           6.
   3169,  -19.5699291,  -36.0714302,           6.
   3170,   -20.773304,  -35.9440765, -0.811779857
   3171,   -20.773304,  -35.9440765,  -1.31177986
   3172,  -23.5672073,  -36.0714302,           4.
   3173,  -23.5747681,  -35.8214302,           4.
   3174,  -24.5703087,  -35.8214302,           1.
   3175,  -24.5665264,  -36.0714302,           1.
   3176,  -24.2115803,  -35.7164726,  0.361646056
   3177,   -24.207798,  -35.9664726,  0.361646056
   3178,  -24.5703087,  -35.8214302,          0.5
   3179,  -24.0782089,  -35.5714302,          0.5
   3180,  -23.7157021,  -35.7164726,  0.361646056
   3181,  -24.5703087,  -35.8214302,          -1.
   3182,  -24.5703087,  -35.8214302,         -1.5
   3183,  -24.5665264,  -36.0714302,          -1.
   3184,  -24.0744286,  -35.8214302,         -1.5
   3185,  -24.0744286,  -35.8214302,          -1.
   3186,  -24.0782089,  -35.5714302,         -1.5
   3187,  -24.0668678,  -36.0714302,          -1.
   3188,  -24.0668678,  -36.0714302,         -0.5
   3189,  -23.5747681,  -35.8214302,          -1.
   3190,  -27.0534821,  -35.5714302,           3.
   3191,  -26.5613842,  -35.8214302,         -0.5
   3192,   -26.065506,  -36.0714302,           0.
   3193,   -26.065506,  -36.0714302,         -0.5
   3194,  -26.0617256,  -35.8214302,         -0.5
   3195,  -26.0617256,  -35.5714302,         -0.5
   3196,  -25.5658455,  -35.5714302,          -1.
   3197,  -26.0617256,  -35.5714302,          -1.
   3198,  -25.5658455,  -35.8214302,          -1.
   3199,   -25.066185,  -36.0714302,          -1.
   3200,   -25.066185,  -36.0714302,         -0.5
   3201,  -25.5658455,  -36.0714302,          -1.
   3202,  -25.0699673,  -35.8214302,          -1.
   3203,  -25.0699673,  -35.8214302,         -1.5
   3204,  -26.0617256,  -35.8214302,          -1.
   3205,  -26.5576038,  -35.5714302,          -1.
   3206,  -23.0751095,  -35.8214302,          4.5
   3207,  -23.0675468,  -36.0714302,          4.5
   3208,  -25.0699673,  -35.5714302,         -1.5
   3209,  -25.0699673,  -35.5714302,           1.
   3210,  -25.0699673,  -35.8214302,          0.5
   3211,  -24.5740891,  -35.5714302,           1.
   3212,  -28.0452385,  -35.5714302,         -0.5
   3213,  -26.0617256,  -35.5714302,           2.
   3214,  -25.0699673,  -35.5714302,           2.
   3215,  -31.0205116,  -35.5714302,          1.5
   3216,  -15.1108027,  -35.8214302,         -1.5
   3217,  -15.1523933,  -35.5714302,         -1.5
   3218,  -25.0699673,  -35.5714302,          3.5
   3219,  -28.5411186,  -35.5714302,           0.
   3220,   -28.052803,  -35.8214302,          0.5
   3221,  -28.0641441,  -36.0714302,          0.5
   3222,  -28.5524616,  -35.8214302,           0.
   3223,  -31.0621033,  -36.0714302,           1.
   3224,  -31.5617619,  -36.0714302,           1.
   3225,  -27.5644855,  -36.0714302,          -1.
   3226,  -27.5569229,  -35.8214302,          -1.
   3227,  -27.5569229,  -35.8214302,         -1.5
   3228,  -27.0572624,  -35.8214302,          -1.
   3229,  -27.0648251,  -36.0714302,          -1.
   3230,  -31.0205116,  -35.5714302,          5.5
   3231,  -29.5480003,  -35.8214302,          -1.
   3232,  -29.5631237,  -36.0714302,          -1.
   3233,  -29.5480003,  -35.8214302,         -0.5
   3234,  -29.0634651,  -36.0714302,         -0.5
   3235,  -29.0483398,  -35.8214302,         -0.5
   3236,  -29.0634651,  -36.0714302,          -1.
   3237,  -15.0729923,  -36.0714302,         -0.5
   3238,  -31.5617619,  -36.0714302,           0.
   3239,  -31.0621033,  -36.0714302,           0.
   3240,  -29.0483398,  -35.8214302,           0.
   3241,  -29.5328751,  -35.5714302,           0.
   3242,  -29.5328751,  -35.5714302,          -1.
   3243,  -29.0483398,  -35.8214302,          -1.
   3244,  -30.0287552,  -35.5714302,          2.5
   3245,  -30.5435371,  -35.8214302,          -1.
   3246,  -30.5624428,  -36.0714302,          -1.
   3247,  -30.5435371,  -35.8214302,         -0.5
   3248,  -30.0627823,  -36.0714302,         -0.5
   3249,  -30.0438786,  -35.8214302,         -0.5
   3250,  -30.0627823,  -36.0714302,          -1.
   3251,  -30.0627823,  -36.0714302,           0.
   3252,  -30.5246334,  -35.5714302,           0.
   3253,  -32.0122681,  -35.5714302,           2.
   3254,  -32.0349541,  -35.8214302,           2.
   3255,  -32.5081482,  -35.5714302,           2.
   3256,  -32.0349541,  -35.8214302,          1.5
   3257,  -32.0349541,  -35.8214302,           0.
   3258,  -32.0614204,  -36.0714302,         -0.5
   3259,  -31.0205116,  -35.5714302,           1.
   3260,  -30.0627823,  -36.0714302,         -1.5
   3261,  -30.0438786,  -35.8214302,          -1.
   3262,  -33.0607414,  -36.0714302,         -0.5
   3263,  -33.5301514,  -35.8214302,         -0.5
   3264,  -33.0304947,  -35.8214302,         -0.5
   3265,  -33.4999046,  -35.5714302,           0.
   3266,  -30.0287552,  -35.5714302,           2.
   3267,  -32.5346146,  -35.8214302,         -0.5
   3268,  -32.0349541,  -35.8214302,         -0.5
   3269,  -32.5081482,  -35.5714302,           0.
   3270,  -31.5390759,  -35.8214302,         -1.5
   3271,  -31.5163898,  -35.5714302,          -1.
   3272,  -32.0122681,  -35.5714302,         -0.5
   3273,  -32.0349541,  -35.8214302,          -1.
   3274,  -32.0122681,  -35.5714302,          -1.
   3275,  -32.5346146,  -35.8214302,          -1.
   3276,  -32.5610809,  -36.0714302,          -1.
   3277,  -32.0614204,  -36.0714302,          -1.
   3278,  -33.0040283,  -35.5714302,         -0.5
   3279,  -33.0304947,  -35.8214302,          -1.
   3280,  -33.0040283,  -35.5714302,           0.
   3281,  -34.0600586,  -36.0714302,         -0.5
   3282,  -15.0729923,  -36.0714302,          -7.
   3283,  -15.0729923,  -36.0714302,         -6.5
   3284,  -15.3062286,  -35.9255981,  -6.71316051
   3285,  -14.8065681,  -35.9255981,  -6.71316051
   3286,  -34.9875412,  -35.5714302,           3.
   3287,  -33.5301514,  -35.8214302,          -1.
   3288,  -33.0607414,  -36.0714302,          -1.
   3289,  -33.0607414,  -36.0714302,         -1.5
   3290,  -34.0600586,  -36.0714302,          -1.
   3291,  -34.2674255,  -35.9236984, -0.876942337
   3292,   -33.767765,  -35.9236984, -0.876942337
   3293,  -34.0600586,  -36.0714302,         -1.5
   3294,  -33.5604019,  -36.0714302,          -1.
   3295,  -34.4916611,  -35.5714302,          -1.
   3296,  -34.5597191,  -36.0714302,          -1.
   3297,  -35.0215683,  -35.8214302,         -1.5
   3298,  -34.5256882,  -35.8214302,         -1.5
   3299,  -37.5123062,  -35.8214302,          -1.
   3300,  -37.5576782,  -36.0714302,          -1.
   3301,  -37.0580177,  -36.0714302,          -1.
   3302,  -37.0580177,  -36.0714302,         -0.5
   3303,  -36.0171089,  -35.8214302,          -1.
   3304,  -36.0587006,  -36.0714302,          -1.
   3305,  -36.0587006,  -36.0714302,         -1.5
   3306,  -35.5590401,  -36.0714302,          -1.
   3307,  -36.0171089,  -35.8214302,         -1.5
   3308,  -36.6889572,  -35.6973915, -0.503436446
   3309,  -37.1848373,  -35.6973915, -0.503436446
   3310,  -36.9710541,  -35.5714302,         -0.5
   3311,  -37.4669342,  -35.5714302,           0.
   3312,  -36.9710541,  -35.5714302,           0.
   3313,  -37.1848373,  -35.6973915, -0.00343647599
   3314,  -37.5576782,  -36.0714302,           0.
   3315,  -37.5123062,  -35.8214302,           0.
   3316,  -37.5123062,  -35.8214302,         -0.5
   3317,  -37.2302094,  -35.9473915, -0.503436446
   3318,  -37.2302094,  -35.9473915, -0.00343647599
   3319,  -35.0593796,  -36.0714302,           0.
   3320,  -35.0593796,  -36.0714302,          -1.
   3321,  -35.5212288,  -35.8214302,         -1.5
   3322,  -35.5212288,  -35.8214302,          -1.
   3323,  -36.5583572,  -36.0714302,          -1.
   3324,  -14.0736732,  -36.0714302,         -0.5
   3325,  -13.6193857,  -35.8214302,         -0.5
   3326,  -14.0736732,  -36.0714302,          -1.
   3327,  -14.1606369,  -35.5714302,          -1.
   3328,  -13.6647577,  -35.5714302,          -1.
   3329,   -22.094696,  -35.5714302,          5.5
   3330,  -22.5179939,  -35.7248535,    5.1801033
   3331,   -22.094696,  -35.5714302,           5.
   3332,  -15.6104622,  -35.8214302,         -1.5
   3333,  -16.6060009,  -35.8214302,         -2.5
   3334,  -15.6104622,  -35.8214302,          -2.
   3335,  -15.6482725,  -35.5714302,          -2.
   3336,  -15.1523933,  -35.5714302,          -2.
   3337,  -15.1523933,  -35.5714302,         -2.5
   3338,   -15.114584,  -35.8214302,         -2.5
   3339,  -17.1056595,  -35.8214302,          -1.
   3340,  -17.6015396,  -35.8214302,         -1.5
   3341,   -17.571291,  -36.0714302,          -1.
   3342,    -17.13591,  -35.5714302,         -1.5
   3343,  -15.5726528,  -36.0714302,          -2.
   3344,  -19.0967369,  -35.8214302,         -1.5
   3345,  -19.5699291,  -36.0714302,          -1.
   3346,  -19.0702705,  -36.0714302,          -1.
   3347,  -22.5179939,  -35.7248535,    4.6801033
   3348,   -22.094696,  -35.5714302,          4.5
   3349,  -22.5905743,  -35.5714302,           5.
   3350,  -19.5926151,  -35.8214302,         -1.5
   3351,  -19.6153011,  -35.5714302,          -1.
   3352,  -19.5926151,  -35.8214302,          -1.
   3353,  -20.0695896,  -36.0714302,         -1.5
   3354,  -20.0922756,  -35.8214302,         -1.5
   3355,  -22.0833511,  -35.8214302,          3.5
   3356,    -18.57061,  -36.0714302,          -1.
   3357,  -18.0709496,  -36.0714302,          -1.
   3358,  -18.1012001,  -35.8214302,         -1.5
   3359,  -17.6015396,  -35.8214302,          -2.
   3360,  -17.6015396,  -35.8214302,         -2.5
   3361,   -17.571291,  -36.0714302,          -2.
   3362,  -17.1056595,  -35.8214302,         -2.5
   3363,  -17.1056595,  -35.8214302,          -2.
   3364,    -17.13591,  -35.5714302,         -2.5
   3365,  -23.0675468,  -36.0714302,           2.
   3366,  -22.5678883,  -36.0714302,           2.
   3367,   -22.506649,  -35.9748535,    5.1801033
   3368,  -18.0709496,  -36.0714302,         -1.5
   3369,    -18.57061,  -36.0714302,          -2.
   3370,  -18.0709496,  -36.0714302,          -2.
   3371,  -18.1012001,  -35.8214302,         -2.5
   3372,  -18.1012001,  -35.8214302,          -2.
   3373,  -15.3981047,  -35.9609604,   5.93983746
   3374,  -15.0729923,  -36.0714302,           6.
   3375,  -18.5970764,  -35.8214302,          -2.
   3376,  -19.0967369,  -35.8214302,          -2.
   3377,  -19.0702705,  -36.0714302,         -1.5
   3378,  -19.5699291,  -36.0714302,          -2.
   3379,  -19.0702705,  -36.0714302,          -2.
   3380,  -19.0967369,  -35.8214302,         -2.5
   3381,  -22.5792313,  -35.8214302,         -0.5
   3382,  -22.5792313,  -35.8214302,          -1.
   3383,  -22.5905743,  -35.5714302,          -1.
   3384,  -23.0788918,  -35.8214302,          -1.
   3385,  -21.0689087,  -36.0714302,          -2.
   3386,  -21.0689087,  -36.0714302,         -2.5
   3387,  -20.5692501,  -36.0714302,          -2.
   3388,  -20.5881538,  -35.8214302,          -2.
   3389,  -21.0878143,  -35.8214302,         -2.5
   3390,  -21.5836926,  -35.8214302,          -2.
   3391,  -21.5836926,  -35.8214302,         -2.5
   3392,  -21.5685692,  -36.0714302,          -2.
   3393,  -21.0878143,  -35.8214302,          -2.
   3394,  -21.1029377,  -35.5714302,         -2.5
   3395,  -17.7872314,  -35.9480133,  -6.69189072
   3396,   -17.571291,  -36.0714302,          -7.
   3397,  -22.0833511,  -35.8214302,         -1.5
   3398,   -22.094696,  -35.5714302,         -1.5
   3399,  -22.5792313,  -35.8214302,         -1.5
   3400,   -22.094696,  -35.5714302,          -2.
   3401,  -22.0833511,  -35.8214302,          -2.
   3402,  -21.5988159,  -35.5714302,          -2.
   3403,  -22.0833511,  -35.8214302,         -2.5
   3404,  -22.0682297,  -36.0714302,         -2.5
   3405,  -22.0682297,  -36.0714302,          -2.
   3406,  -23.0864525,  -35.5714302,         -2.5
   3407,  -23.5823307,  -35.5714302,          -2.
   3408,  -23.0864525,  -35.5714302,          -2.
   3409,  -23.5747681,  -35.8214302,         -1.5
   3410,  -23.0788918,  -35.8214302,          -2.
   3411,  -23.5747681,  -35.8214302,          -2.
   3412,  -24.0668678,  -36.0714302,         -1.5
   3413,  -23.5672073,  -36.0714302,          -1.
   3414,  -27.0534821,  -35.5714302,         -0.5
   3415,  -24.5703087,  -35.8214302,         -0.5
   3416,  -24.0782089,  -35.5714302,          -1.
   3417,  -24.0782089,  -35.5714302,         -0.5
   3418,  -23.5823307,  -35.5714302,          -1.
   3419,  -24.0744286,  -35.8214302,         -0.5
   3420,  -24.5703087,  -35.8214302,         -2.5
   3421,  -24.5740891,  -35.5714302,          -2.
   3422,  -24.5703087,  -35.8214302,          -2.
   3423,  -25.0699673,  -35.8214302,          -2.
   3424,   -25.066185,  -36.0714302,         -2.5
   3425,  -25.0699673,  -35.8214302,         -2.5
   3426,  -24.5740891,  -35.5714302,          -1.
   3427,  -28.0452385,  -35.5714302,         -1.5
   3428,   -28.052803,  -35.8214302,          -1.
   3429,   -28.052803,  -35.8214302,         -1.5
   3430,  -31.0205116,  -35.5714302,          2.5
   3431,  -25.0699673,  -35.5714302,          0.5
   3432,  -24.5740891,  -35.5714302,           0.
   3433,  -25.0699673,  -35.5714302,           0.
   3434,   -26.065506,  -36.0714302,          -1.
   3435,  -25.5658455,  -36.0714302,          -2.
   3436,   -25.066185,  -36.0714302,          -2.
   3437,   -25.066185,  -36.0714302,         -1.5
   3438,  -26.0617256,  -35.5714302,           1.
   3439,  -25.5658455,  -35.5714302,           0.
   3440,  -26.0617256,  -35.5714302,           0.
   3441,   -26.936348,  -35.9096069,  -1.78651822
   3442,  -27.0648251,  -36.0714302,         -1.5
   3443,  -27.5644855,  -36.0714302,          -2.
   3444,  -32.0122681,  -35.5714302,          0.5
   3445,  -32.5081482,  -35.5714302,           1.
   3446,  -30.0287552,  -35.5714302,           3.
   3447,   -28.052803,  -35.8214302,          -2.
   3448,  -28.5411186,  -35.5714302,          -2.
   3449,   -28.052803,  -35.8214302,         -2.5
   3450,  -28.0452385,  -35.5714302,         -2.5
   3451,  -28.0452385,  -35.5714302,          -2.
   3452,  -28.0452385,  -35.5714302,          0.5
   3453,  -28.0452385,  -35.5714302,           1.
   3454,  -28.0641441,  -36.0714302,         -1.5
   3455,  -28.5638046,  -36.0714302,          -2.
   3456,  -28.0641441,  -36.0714302,          -2.
   3457,  -28.5524616,  -35.8214302,          -2.
   3458,  -28.5524616,  -35.8214302,         -1.5
   3459,  -27.0610447,  -35.8214302,         -1.5
   3460,  -26.5613842,  -35.8214302,          -1.
   3461,  -26.5651646,  -36.0714302,          -1.
   3462,  -28.5524616,  -35.8214302,          -1.
   3463,  -28.5638046,  -36.0714302,          -1.
   3464,  -28.0641441,  -36.0714302,          -1.
   3465,  -30.0287552,  -35.5714302,           1.
   3466,  -29.0634651,  -36.0714302,         -2.5
   3467,  -29.0483398,  -35.8214302,          -2.
   3468,  -30.5435371,  -35.8214302,         -1.5
   3469,  -30.0438786,  -35.8214302,         -1.5
   3470,  -30.5246334,  -35.5714302,          -1.
   3471,  -31.0394173,  -35.8214302,          -1.
   3472,  -31.0205116,  -35.5714302,         -0.5
   3473,  -33.8492508,  -35.6411552, -0.669535995
   3474,  -33.4999046,  -35.5714302,          -1.
   3475,  -33.8492508,  -35.6411552,  -1.16953599
   3476,  -33.5301514,  -35.8214302,         -1.5
   3477,  -33.8794975,  -35.8911552,  -1.16953599
   3478,  -33.2828217,  -35.6746826,  -5.18682766
   3479,  -33.0040283,  -35.5714302,          -5.
   3480,  -32.5610809,  -36.0714302,          -2.
   3481,  -32.5346146,  -35.8214302,         -1.5
   3482,  -32.0614204,  -36.0714302,         -1.5
   3483,  -32.0349541,  -35.8214302,         -1.5
   3484,  -32.0614204,  -36.0714302,          -2.
   3485,  -31.5390759,  -35.8214302,         -2.5
   3486,  -31.5163898,  -35.5714302,          -2.
   3487,  -31.5390759,  -35.8214302,          -2.
   3488,  -32.0122681,  -35.5714302,         -1.5
   3489,  -32.0122681,  -35.5714302,          -2.
   3490,  -30.0438786,  -35.8214302,          -2.
   3491,  -30.0287552,  -35.5714302,         -1.5
   3492,  -32.0614204,  -36.0714302,          1.5
   3493,  -32.0614204,  -36.0714302,           1.
   3494,  -32.5081482,  -35.5714302,          -1.
   3495,  -35.5590401,  -36.0714302,           0.
   3496,  -31.5617619,  -36.0714302,          -2.
   3497,  -28.5638046,  -36.0714302,           0.
   3498,  -33.5301514,  -35.8214302,          -2.
   3499,  -33.0040283,  -35.5714302,         -1.5
   3500,  -33.0342751,  -35.8214302,          -2.
   3501,  -33.0342751,  -35.8214302,         -1.5
   3502,  -33.5604019,  -36.0714302,          -2.
   3503,  -35.9792976,  -35.5714302,           2.
   3504,  -35.9792976,  -35.5714302,          1.5
   3505,  -15.0729923,  -36.0714302,          6.5
   3506,  -33.0607414,  -36.0714302,          -2.
   3507,  -35.0593796,  -36.0714302,         -1.5
   3508,  -33.7375183,  -35.6736984, -0.376942337
   3509,  -16.3350868,  -35.9406967,  -6.75451469
   3510,  -34.1333084,  -35.7190666,  -2.65890455
   3511,  -34.6291847,  -35.7190666,  -2.65890455
   3512,  -33.9957809,  -35.5714302,         -2.5
   3513,  -34.5256882,  -35.8214302,         -2.5
   3514,  -34.0298119,  -35.8214302,         -2.5
   3515,  -34.6632156,  -35.9690666,  -2.65890455
   3516,  -35.5212288,  -35.8214302,           1.
   3517,  -36.0171089,  -35.8214302,          1.5
   3518,  -35.9792976,  -35.5714302,           1.
   3519,  -22.5905743,  -35.5714302,           4.
   3520,  -23.0788918,  -35.8214302,          3.5
   3521,  -22.5792313,  -35.8214302,          3.5
   3522,  -37.4669342,  -35.5714302,          -1.
   3523,  -35.9792976,  -35.5714302,         -1.5
   3524,  -34.9875412,  -35.5714302,         -2.5
   3525,  -35.0215683,  -35.8214302,         -2.5
   3526,  -35.0215683,  -35.8214302,          -2.
   3527,  -35.4834175,  -35.5714302,          -2.
   3528,  -34.9875412,  -35.5714302,          -2.
   3529,  -16.3691158,  -35.6906967,  -7.25451469
   3530,  -16.1063423,  -35.8214302,         -7.5
   3531,   -22.094696,  -35.5714302,           4.
   3532,   -22.094696,  -35.5714302,          3.5
   3533,  -14.6149235,  -35.8214302,         -2.5
   3534,  -14.6565151,  -35.5714302,          -2.
   3535,  -14.6565151,  -35.5714302,          -6.
   3536,  -15.1523933,  -35.5714302,         -5.5
   3537,  -15.6104622,  -35.8214302,          -3.
   3538,  -15.5726528,  -36.0714302,          -3.
   3539,   -15.114584,  -35.8214302,          -3.
   3540,  -16.6060009,  -35.8214302,          -7.
   3541,  -16.5719719,  -36.0714302,          -2.
   3542,  -16.6060009,  -35.8214302,          -2.
   3543,  -17.0716324,  -36.0714302,          -2.
   3544,  -17.0716324,  -36.0714302,         -2.5
   3545,   -17.571291,  -36.0714302,          -3.
   3546,  -17.0716324,  -36.0714302,          -3.
   3547,  -17.1056595,  -35.8214302,         -3.5
   3548,  -16.6060009,  -35.8214302,          -3.
   3549,  -17.1056595,  -35.8214302,          -3.
   3550,  -17.6317883,  -35.5714302,          -2.
   3551,  -16.6060009,  -35.8214302,         -3.5
   3552,  -17.0716324,  -36.0714302,         -3.5
   3553,  -16.5719719,  -36.0714302,          -3.
   3554,  -20.0922756,  -35.8214302,         -2.5
   3555,  -19.5926151,  -35.8214302,         -2.5
   3556,  -20.0695896,  -36.0714302,         -2.5
   3557,  -20.0695896,  -36.0714302,          -2.
   3558,  -19.5926151,  -35.8214302,          -2.
   3559,  -19.1194229,  -35.5714302,         -1.5
   3560,  -19.1194229,  -35.5714302,          -1.
   3561,  -20.0922756,  -35.8214302,          -2.
   3562,  -20.1111794,  -35.5714302,         -2.5
   3563,   -36.730545,  -35.9473915, -0.00343647599
   3564,  -18.0709496,  -36.0714302,          -3.
   3565,  -18.1012001,  -35.8214302,         -3.5
   3566,  -17.6015396,  -35.8214302,          -3.
   3567,  -18.1012001,  -35.8214302,          -3.
   3568,  -18.0709496,  -36.0714302,         -2.5
   3569,    -18.57061,  -36.0714302,          -3.
   3570,  -21.0689087,  -36.0714302,         -3.5
   3571,  -20.5692501,  -36.0714302,          -3.
   3572,  -21.0689087,  -36.0714302,          -3.
   3573,  -21.0878143,  -35.8214302,         -3.5
   3574,  -20.5881538,  -35.8214302,         -3.5
   3575,  -18.1276665,  -35.5714302,         -2.5
   3576,  -18.5970764,  -35.8214302,         -2.5
   3577,  -18.6235447,  -35.5714302,          -3.
   3578,  -19.0967369,  -35.8214302,          -3.
   3579,  -18.5970764,  -35.8214302,          -3.
   3580,  -19.0702705,  -36.0714302,         -2.5
   3581,  -21.0689087,  -36.0714302,          -1.
   3582,  -21.2729645,  -35.9440765,  -1.31177986
   3583,  -21.5685692,  -36.0714302,          -1.
   3584,  -22.0833511,  -35.8214302,          -3.
   3585,  -21.5836926,  -35.8214302,          -3.
   3586,  -21.5988159,  -35.5714302,          -3.
   3587,  -21.5836926,  -35.8214302,          -1.
   3588,  -21.5836926,  -35.8214302,         -1.5
   3589,  -22.0682297,  -36.0714302,         -1.5
   3590,  -22.0682297,  -36.0714302,          -1.
   3591,  -23.0675468,  -36.0714302,          -2.
   3592,  -23.0675468,  -36.0714302,         -1.5
   3593,  -23.5672073,  -36.0714302,          -2.
   3594,  -23.0788918,  -35.8214302,         -2.5
   3595,  -22.5792313,  -35.8214302,          -2.
   3596,  -24.0744286,  -35.8214302,          -2.
   3597,  -22.0833511,  -35.8214302,         -3.5
   3598,  -22.5678883,  -36.0714302,          -3.
   3599,  -22.0682297,  -36.0714302,          -3.
   3600,  -22.5792313,  -35.8214302,          -3.
   3601,  -22.5905743,  -35.5714302,          -3.
   3602,  -22.5792313,  -35.8214302,         -3.5
   3603,   -22.094696,  -35.5714302,         -3.5
   3604,   -22.094696,  -35.5714302,          -3.
   3605,  -19.9085159,  -35.9379044,  -6.27793694
   3606,  -20.0884933,  -35.8214302,         -6.5
   3607,  -20.0695896,  -36.0714302,         -6.5
   3608,  -24.0744286,  -35.8214302,         -2.5
   3609,  -24.5665264,  -36.0714302,          -2.
   3610,  -24.0668678,  -36.0714302,          -2.
   3611,  -37.0580177,  -36.0714302,           0.
   3612,  -22.5905743,  -35.5714302,          -2.
   3613,  -23.0788918,  -35.8214302,         -1.5
   3614,  -23.0864525,  -35.5714302,         -1.5
   3615,  -23.5747681,  -35.8214302,         -2.5
   3616,  -24.0668678,  -36.0714302,         -2.5
   3617,  -24.5665264,  -36.0714302,          -3.
   3618,  -24.0668678,  -36.0714302,          -3.
   3619,  -24.0744286,  -35.8214302,          -3.
   3620,  -24.0782089,  -35.5714302,         -2.5
   3621,  -24.0782089,  -35.5714302,          -2.
   3622,  -23.5747681,  -35.8214302,          -3.
   3623,  -23.5672073,  -36.0714302,          -3.
   3624,  -24.0668678,  -36.0714302,         -3.5
   3625,  -28.5411186,  -35.5714302,          -1.
   3626,  -25.0699673,  -35.5714302,          -1.
   3627,  -25.0699673,  -35.8214302,          -3.
   3628,  -25.0699673,  -35.5714302,         -2.5
   3629,  -36.6889572,  -35.6973915, -0.00343647599
   3630,  -27.0534821,  -35.5714302,         -2.5
   3631,  -27.5644855,  -36.0714302,          -3.
   3632,  -27.5569229,  -35.8214302,          -3.
   3633,   -26.935688,  -35.7178802,  -4.20244503
   3634,  -27.5493603,  -35.5714302,          -4.
   3635,  -27.0572624,  -35.8214302,          -4.
   3636,  -27.0534821,  -35.5714302,           0.
   3637,  -28.0641441,  -36.0714302,          -3.
   3638,  -28.0641441,  -36.0714302,         -3.5
   3639,   -28.052803,  -35.8214302,         -3.5
   3640,   -28.052803,  -35.8214302,          -3.
   3641,  -28.5524616,  -35.8214302,         -3.5
   3642,  -28.0452385,  -35.5714302,           0.
   3643,  -27.5493603,  -35.5714302,           0.
   3644,  -28.5524616,  -35.8214302,          -3.
   3645,  -28.0641441,  -36.0714302,         -2.5
   3646,  -28.5638046,  -36.0714302,          -3.
   3647,  -29.0369968,  -35.5714302,         -1.5
   3648,  -29.0369968,  -35.5714302,           0.
   3649,  -31.0394173,  -35.8214302,         -1.5
   3650,  -31.0621033,  -36.0714302,         -1.5
   3651,  -30.5779076,  -35.7532349,  -2.87617111
   3652,  -30.0287552,  -35.5714302,         -2.5
   3653,  -30.0287552,  -35.5714302,          -3.
   3654,  -17.3216019,  -35.6980133,  -6.69189072
   3655,  -30.5246334,  -35.5714302,          -2.
   3656,  -30.5435371,  -35.8214302,         -2.5
   3657,  -30.5435371,  -35.8214302,          -2.
   3658,  -30.0476589,  -35.8214302,         -2.5
   3659,  -30.0287552,  -35.5714302,          -2.
   3660,  -31.0205116,  -35.5714302,         -1.5
   3661,  -31.0394173,  -35.8214302,          -2.
   3662,  -30.5624428,  -36.0714302,          -2.
   3663,  -31.0621033,  -36.0714302,         -2.5
   3664,  -31.0621033,  -36.0714302,          -2.
   3665,  -34.5256882,  -35.8214302,          -2.
   3666,  -34.0260315,  -35.8214302,         -1.5
   3667,  -34.0600586,  -36.0714302,          -2.
   3668,  -34.5597191,  -36.0714302,          -2.
   3669,  -31.0431976,  -35.8214302,         -2.5
   3670,  -31.0205116,  -35.5714302,          -2.
   3671,  -31.0205116,  -35.5714302,         -2.5
   3672,  -33.9957809,  -35.5714302,          -2.
   3673,  -34.4916611,  -35.5714302,          -2.
   3674,  -16.1441517,  -35.5714302,         -7.5
   3675,  -33.0607414,  -36.0714302,         -2.5
   3676,  -36.4751778,  -35.5714302,          -1.
   3677,   -15.344038,  -35.6755981,  -6.71316051
   3678,  -33.9957809,  -35.5714302,         -1.5
   3679,  -34.0260315,  -35.8214302,          -2.
   3680,  -36.9710541,  -35.5714302,          -1.
   3681,  -23.0138702,  -35.7248535,    5.1801033
   3682,  -23.0864525,  -35.5714302,          5.5
   3683,  -20.5692501,  -36.0714302,           6.
   3684,  -20.0695896,  -36.0714302,           6.
   3685,  -19.5926151,  -35.8214302,           6.
   3686,  -20.0922756,  -35.8214302,           6.
   3687,  -23.0864525,  -35.5714302,          4.5
   3688,  -31.0621033,  -36.0714302,         -3.5
   3689,  -33.3667679,  -35.7177048,  -2.62439823
   3690,  -33.0040283,  -35.5714302,         -2.5
   3691,  -32.8708916,  -35.7177048,  -2.62439823
   3692,  -33.0342751,  -35.8214302,         -2.5
   3693,  -33.3970184,  -35.9677048,  -2.62439823
   3694,  -33.5301514,  -35.8214302,         -2.5
   3695,  -23.0864525,  -35.5714302,           5.
   3696,  -14.6565151,  -35.5714302,          -3.
   3697,  -14.6149235,  -35.8214302,         -3.5
   3698,  -14.6149235,  -35.8214302,          -3.
   3699,  -14.1190453,  -35.8214302,         -3.5
   3700,  -14.1606369,  -35.5714302,          -3.
   3701,  -14.1606369,  -35.5714302,         -3.5
   3702,  -14.5733328,  -36.0714302,          -4.
   3703,  -14.1190453,  -35.8214302,          -4.
   3704,  -14.6149235,  -35.8214302,          -4.
   3705,  -23.0675468,  -36.0714302,           5.
   3706,   -15.114584,  -35.8214302,         -3.5
   3707,  -15.0729923,  -36.0714302,         -3.5
   3708,  -18.0709496,  -36.0714302,         -3.5
   3709,  -17.6015396,  -35.8214302,         -3.5
   3710,  -17.0716324,  -36.0714302,         -4.5
   3711,  -16.5719719,  -36.0714302,          -4.
   3712,  -17.0716324,  -36.0714302,          -4.
   3713,  -16.6060009,  -35.8214302,          -4.
   3714,  -17.1056595,  -35.8214302,         -4.5
   3715,  -16.6060009,  -35.8214302,         -4.5
   3716,  -16.6400299,  -35.5714302,          -3.
   3717,   -17.571291,  -36.0714302,          -4.
   3718,  -17.1056595,  -35.8214302,          -4.
   3719,  -19.5699291,  -36.0714302,          -3.
   3720,  -19.5926151,  -35.8214302,         -3.5
   3721,  -19.5926151,  -35.8214302,          -3.
   3722,  -20.0922756,  -35.8214302,         -3.5
   3723,  -20.0695896,  -36.0714302,          -3.
   3724,  -20.0695896,  -36.0714302,         -3.5
   3725,  -18.5970764,  -35.8214302,         -3.5
   3726,  -19.0702705,  -36.0714302,         -3.5
   3727,  -19.0967369,  -35.8214302,         -3.5
   3728,  -19.0702705,  -36.0714302,          -3.
   3729,  -17.6317883,  -35.5714302,          -3.
   3730,    -17.13591,  -35.5714302,          -1.
   3731,  -21.0878143,  -35.8214302,          -3.
   3732,  -18.5970764,  -35.8214302,          -4.
   3733,    -18.57061,  -36.0714302,          -4.
   3734,  -18.1012001,  -35.8214302,          -4.
   3735,  -18.1276665,  -35.5714302,         -3.5
   3736,  -19.6153011,  -35.5714302,          -4.
   3737,  -19.4721222,   -35.648941,  -4.26824284
   3738,  -19.4721222,   -35.648941,  -3.76824284
   3739,  -18.9762459,   -35.648941,  -4.26824284
   3740,  -19.1194229,  -35.5714302,          -4.
   3741,  -19.1194229,  -35.5714302,         -4.5
   3742,  -18.0709496,  -36.0714302,          -4.
   3743,  -21.1029377,  -35.5714302,         -3.5
   3744,  -21.1029377,  -35.5714302,          -3.
   3745,  -20.5881538,  -35.8214302,          -4.
   3746,  -20.5692501,  -36.0714302,          -4.
   3747,  -21.0689087,  -36.0714302,          -4.
   3748,  -20.1111794,  -35.5714302,         -4.5
   3749,  -20.0922756,  -35.8214302,          -5.
   3750,  -20.5881538,  -35.8214302,          -5.
   3751,  -20.0922756,  -35.8214302,         -4.5
   3752,  -23.0788918,  -35.8214302,          -3.
   3753,  -23.0788918,  -35.8214302,         -3.5
   3754,  -23.0675468,  -36.0714302,         -3.5
   3755,  -22.5792313,  -35.8214302,          -4.
   3756,  -23.0675468,  -36.0714302,         -4.5
   3757,  -23.0788918,  -35.8214302,          -4.
   3758,  -23.0675468,  -36.0714302,          -4.
   3759,  -22.5678883,  -36.0714302,          -4.
   3760,   -22.094696,  -35.5714302,         -2.5
   3761,  -21.5988159,  -35.5714302,          -4.
   3762,  -22.0833511,  -35.8214302,          -4.
   3763,  -21.5836926,  -35.8214302,          -4.
   3764,  -22.0682297,  -36.0714302,         -3.5
   3765,  -21.5836926,  -35.8214302,         -3.5
   3766,  -24.0744286,  -35.8214302,         -3.5
   3767,  -23.5747681,  -35.8214302,         -3.5
   3768,  -23.5823307,  -35.5714302,          -3.
   3769,   -22.094696,  -35.5714302,          -4.
   3770,  -24.5703087,  -35.8214302,         -3.5
   3771,  -24.5740891,  -35.5714302,          -3.
   3772,  -24.5703087,  -35.8214302,          -3.
   3773,   -25.066185,  -36.0714302,         -3.5
   3774,  -25.0699673,  -35.8214302,         -3.5
   3775,   -25.066185,  -36.0714302,          -3.
   3776,  -24.0668678,  -36.0714302,          -4.
   3777,  -24.0744286,  -35.8214302,          -4.
   3778,  -23.5747681,  -35.8214302,          -4.
   3779,  -24.0668678,  -36.0714302,         -4.5
   3780,  -23.5672073,  -36.0714302,          -4.
   3781,  -27.0572624,  -35.8214302,         -2.5
   3782,  -31.0279694,  -35.7182922,  -2.77994919
   3783,  -30.5968132,  -36.0032349,  -2.87617111
   3784,  -31.0468731,  -35.9682922,  -2.77994919
   3785,  -24.0782089,  -35.5714302,         -3.5
   3786,  -24.0782089,  -35.5714302,          -3.
   3787,  -25.0699673,  -35.8214302,          -4.
   3788,  -25.0699673,  -35.5714302,         -3.5
   3789,   -25.066185,  -36.0714302,          -4.
   3790,  -27.0572624,  -35.8214302,         -4.5
   3791,  -30.0287552,  -35.5714302,           0.
   3792,  -32.0122681,  -35.5714302,           3.
   3793,  -32.0122681,  -35.5714302,          2.5
   3794,  -31.0205116,  -35.5714302,          -3.
   3795,  -31.0279694,  -35.7182922,  -3.27994919
   3796,  -30.5246334,  -35.5714302,          -3.
   3797,  -30.5624428,  -36.0714302,          -4.
   3798,  -30.5435371,  -35.8214302,          -4.
   3799,  -31.0394173,  -35.8214302,          -4.
   3800,  -20.6070595,  -35.5714302,          -5.
   3801,  -21.1029377,  -35.5714302,          -5.
   3802,  -21.1029377,  -35.5714302,         -4.5
   3803,  -21.2840576,  -35.6908722,  -5.06407833
   3804,  -19.9490967,   -35.898941,  -3.76824284
   3805,  -20.0922756,  -35.8214302,          -4.
   3806,  -30.5246334,  -35.5714302,          -4.
   3807,  -30.0438786,  -35.8214302,          -4.
   3808,  -29.5480003,  -35.8214302,         -4.5
   3809,  -30.0287552,  -35.5714302,          -4.
   3810,  -30.0287552,  -35.5714302,         -4.5
   3811,  -37.5576782,  -36.0714302,          -5.
   3812,  -37.5123062,  -35.8214302,          -5.
   3813,  -37.0126457,  -35.8214302,          -5.
   3814,  -37.0580177,  -36.0714302,          -5.
   3815,  -37.0580177,  -36.0714302,         -4.5
   3816,  -31.5163898,  -35.5714302,          -4.
   3817,  -31.5390759,  -35.8214302,         -4.5
   3818,  -31.0621033,  -36.0714302,         -4.5
   3819,  -31.0394173,  -35.8214302,         -4.5
   3820,  -34.0600586,  -36.0714302,         -2.5
   3821,  -29.5328751,  -35.5714302,          -2.
   3822,  -30.0627823,  -36.0714302,          -4.
   3823,  -33.3970184,  -35.9677048,  -3.12439823
   3824,  -33.5604019,  -36.0714302,          -3.
   3825,  -34.1635551,  -35.9690666,  -2.65890455
   3826,  -34.1635551,  -35.9690666,  -3.15890455
   3827,  -34.0001717,  -35.8653412,  -2.78330278
   3828,  -34.1333084,  -35.7190666,  -3.15890455
   3829,  -33.3667679,  -35.7177048,  -3.12439823
   3830,  -33.5301514,  -35.8214302,         -3.5
   3831,  -21.5685692,  -36.0714302,          -4.
   3832,  -21.5836926,  -35.8214302,         -4.5
   3833,  -22.0833511,  -35.8214302,         -4.5
   3834,  -22.0682297,  -36.0714302,          -4.
   3835,  -22.0682297,  -36.0714302,         -4.5
   3836,  -32.0349541,  -35.8214302,         -4.5
   3837,  -32.1686287,  -35.9452705,  -4.23963261
   3838,  -32.0122681,  -35.5714302,           0.
   3839,  -32.1686287,  -35.9452705,  -3.73963261
   3840,  -32.5610809,  -36.0714302,          -4.
   3841,  -32.0614204,  -36.0714302,          -4.
   3842,  -34.9875412,  -35.5714302,         -4.5
   3843,  -35.0215683,  -35.8214302,          -4.
   3844,  -34.5256882,  -35.8214302,          -4.
   3845,  -34.5597191,  -36.0714302,          -4.
   3846,  -35.0215683,  -35.8214302,         -4.5
   3847,  -31.0621033,  -36.0714302,          -3.
   3848,  -21.0878143,  -35.8214302,          -4.
   3849,  -35.0593796,  -36.0714302,          -4.
   3850,  -35.5212288,  -35.8214302,         -4.5
   3851,  -35.0593796,  -36.0714302,         -4.5
   3852,  -35.5212288,  -35.8214302,          -2.
   3853,  -36.0171089,  -35.8214302,          -2.
   3854,  -35.5590401,  -36.0714302,          -2.
   3855,  -37.5123062,  -35.8214302,          -4.
   3856,  -37.5123062,  -35.8214302,         -4.5
   3857,  -37.5576782,  -36.0714302,          -4.
   3858,  -37.0580177,  -36.0714302,          -4.
   3859,  -37.0580177,  -36.0714302,         -3.5
   3860,  -37.0126457,  -35.8214302,          -4.
   3861,  -37.0580177,  -36.0714302,         -1.5
   3862,  -34.4916611,  -35.5714302,           0.
   3863,  -36.0587006,  -36.0714302,          -4.
   3864,  -35.5212288,  -35.8214302,          -4.
   3865,  -36.0208893,  -35.8214302,         -4.5
   3866,  -36.0587006,  -36.0714302,         -4.5
   3867,  -35.5590401,  -36.0714302,          -4.
   3868,  -13.6193857,  -35.8214302,         -3.5
   3869,  -14.0736732,  -36.0714302,          -4.
   3870,  -14.0736732,  -36.0714302,         -3.5
   3871,  -14.1606369,  -35.5714302,          -4.
   3872,  -14.1190453,  -35.8214302,         -4.5
   3873,  -13.6647577,  -35.5714302,          -4.
   3874,  -15.6104622,  -35.8214302,          -4.
   3875,   -15.114584,  -35.8214302,         -4.5
   3876,  -15.1523933,  -35.5714302,          -4.
   3877,  -15.1523933,  -35.5714302,         -4.5
   3878,  -15.6482725,  -35.5714302,          -4.
   3879,  -15.6104622,  -35.8214302,         -4.5
   3880,  -16.2701817,  -35.9309731,  -3.67677641
   3881,  -16.3042107,  -35.6809731,  -4.17677641
   3882,  -16.2701817,  -35.9309731,  -4.17677641
   3883,  -16.1101227,  -35.8214302,         -4.5
   3884,  -15.8083315,  -35.6809731,  -4.17677641
   3885,  -15.7705212,  -35.9309731,  -4.17677641
   3886,  -16.0723114,  -36.0714302,         -4.5
   3887,  -16.6400299,  -35.5714302,          -4.
   3888,    -17.13591,  -35.5714302,         -3.5
   3889,    -17.13591,  -35.5714302,          -4.
   3890,  -14.5733328,  -36.0714302,          -5.
   3891,  -15.0729923,  -36.0714302,          -5.
   3892,  -14.6149235,  -35.8214302,         -4.5
   3893,   -15.114584,  -35.8214302,          -5.
   3894,  -14.6149235,  -35.8214302,          -5.
   3895,  -18.0709496,  -36.0714302,         -4.5
   3896,  -17.6015396,  -35.8214302,          -4.
   3897,  -17.6015396,  -35.8214302,         -4.5
   3898,  -17.6317883,  -35.5714302,          -4.
   3899,  -18.1012001,  -35.8214302,         -4.5
   3900,  -17.1056595,  -35.8214302,          -5.
   3901,  -16.6400299,  -35.5714302,          -5.
   3902,  -17.1056595,  -35.8214302,         -5.5
   3903,  -16.6060009,  -35.8214302,         -5.5
   3904,  -17.0716324,  -36.0714302,         -5.5
   3905,  -16.6060009,  -35.8214302,          -5.
   3906,  -18.1276665,  -35.5714302,          -3.
   3907,  -34.5597191,  -36.0714302,          -7.
   3908,  -34.5256882,  -35.8214302,          -7.
   3909,  -34.5256882,  -35.8214302,         -7.5
   3910,  -33.8215714,  -35.7028809,  -7.20791054
   3911,  -33.8555984,  -35.9528809,  -7.20791054
   3912,  -33.8555984,  -35.9528809,  -6.70791054
   3913,  -20.0695896,  -36.0714302,          -5.
   3914,  -19.5926151,  -35.8214302,         -4.5
   3915,  -19.5699291,  -36.0714302,          -5.
   3916,  -19.5926151,  -35.8214302,          -5.
   3917,  -19.1194229,  -35.5714302,          5.5
   3918,  -32.5610809,  -36.0714302,          -3.
   3919,  -32.5346146,  -35.8214302,          -3.
   3920,    -17.13591,  -35.5714302,         -5.5
   3921,  -17.6317883,  -35.5714302,          -5.
   3922,    -17.13591,  -35.5714302,          -5.
   3923,  -17.6015396,  -35.8214302,          -5.
   3924,  -17.6015396,  -35.8214302,         -5.5
   3925,  -19.6153011,  -35.5714302,          -3.
   3926,  -18.5970764,  -35.8214302,          -5.
   3927,  -18.1276665,  -35.5714302,         -4.5
   3928,  -18.1012001,  -35.8214302,          -5.
   3929,    -18.57061,  -36.0714302,          -5.
   3930,  -18.5970764,  -35.8214302,         -4.5
   3931,  -19.1194229,  -35.5714302,          -2.
   3932,  -18.6235447,  -35.5714302,          -2.
   3933,  -21.0689087,  -36.0714302,           4.
   3934,  -21.0878143,  -35.8214302,         -1.5
   3935,  -21.1029377,  -35.5714302,         -1.5
   3936,  -21.1029377,  -35.5714302,          -2.
   3937,  -20.6070595,  -35.5714302,          -2.
   3938,  -21.1029377,  -35.5714302,          -4.
   3939,  -19.6153011,  -35.5714302,          -2.
   3940,  -20.1111794,  -35.5714302,         -1.5
   3941,  -20.5881538,  -35.8214302,         -1.5
   3942,  -20.1111794,  -35.5714302,          -2.
   3943,  -24.5665264,  -36.0714302,          -4.
   3944,  -21.5836926,  -35.8214302,         -5.5
   3945,  -22.0682297,  -36.0714302,         -5.5
   3946,  -22.0833511,  -35.8214302,         -5.5
   3947,  -22.0682297,  -36.0714302,          -5.
   3948,  -21.5836926,  -35.8214302,          -5.
   3949,  -21.5685692,  -36.0714302,          -5.
   3950,  -23.0864525,  -35.5714302,         -3.5
   3951,  -22.5792313,  -35.8214302,         -2.5
   3952,  -23.0675468,  -36.0714302,         -2.5
   3953,  -22.5678883,  -36.0714302,          -2.
   3954,  -24.5703087,  -35.8214302,         -4.5
   3955,  -24.5740891,  -35.5714302,          -4.
   3956,  -24.5703087,  -35.8214302,          -4.
   3957,   -25.066185,  -36.0714302,         -4.5
   3958,  -25.0699673,  -35.8214302,         -4.5
   3959,  -23.0788918,  -35.8214302,         -5.5
   3960,  -23.5747681,  -35.8214302,         -5.5
   3961,  -23.0864525,  -35.5714302,         -5.5
   3962,  -23.5747681,  -35.8214302,          -5.
   3963,  -23.0788918,  -35.8214302,          -5.
   3964,  -23.5672073,  -36.0714302,          -5.
   3965,  -22.5678883,  -36.0714302,          -5.
   3966,  -23.0675468,  -36.0714302,          -5.
   3967,  -22.5792313,  -35.8214302,          -5.
   3968,  -22.5792313,  -35.8214302,         -5.5
   3969,   -22.094696,  -35.5714302,         -5.5
   3970,  -22.0833511,  -35.8214302,          -5.
   3971,  -36.9710541,  -35.5714302,           5.
   3972,  -36.9710541,  -35.5714302,          5.5
   3973,  -23.0864525,  -35.5714302,          -3.
   3974,  -28.0452385,  -35.5714302,          -3.
   3975,  -28.5411186,  -35.5714302,          -3.
   3976,  -28.0452385,  -35.5714302,         -3.5
   3977,  -24.0668678,  -36.0714302,         -5.5
   3978,  -24.0668678,  -36.0714302,          -5.
   3979,  -24.0744286,  -35.8214302,         -5.5
   3980,  -27.5493603,  -35.5714302,          -3.
   3981,  -27.5569229,  -35.8214302,         -4.5
   3982,  -27.0648251,  -36.0714302,         -4.5
   3983,  -27.0648251,  -36.0714302,          -4.
   3984,  -25.0699673,  -35.5714302,          -4.
   3985,  -25.0699673,  -35.5714302,         -4.5
   3986,  -28.0452385,  -35.5714302,          -1.
   3987,  -27.0534821,  -35.5714302,          -3.
   3988,  -28.5411186,  -35.5714302,          -4.
   3989,   -28.052803,  -35.8214302,          -4.
   3990,  -28.0452385,  -35.5714302,         -4.5
   3991,  -27.5569229,  -35.8214302,          -4.
   3992,  -28.0452385,  -35.5714302,          -4.
   3993,  -27.5644855,  -36.0714302,          -5.
   3994,   -28.052803,  -35.8214302,         -5.5
   3995,   -28.052803,  -35.8214302,          -5.
   3996,  -28.5524616,  -35.8214302,         -5.5
   3997,  -28.0641441,  -36.0714302,          -5.
   3998,  -28.0641441,  -36.0714302,         -5.5
   3999,  -27.0572624,  -35.8214302,          -5.
   4000,  -27.0572624,  -35.8214302,         -5.5
   4001,  -26.5651646,  -36.0714302,          -5.
   4002,  -26.5613842,  -35.8214302,         -5.5
   4003,  -26.5613842,  -35.8214302,          -5.
   4004,  -27.0534821,  -35.5714302,         -5.5
   4005,  -29.0483398,  -35.8214302,          -4.
   4006,  -29.0634651,  -36.0714302,          -4.
   4007,  -29.0634651,  -36.0714302,         -4.5
   4008,  -28.5638046,  -36.0714302,          -4.
   4009,  -29.0483398,  -35.8214302,         -4.5
   4010,  -30.5435371,  -35.8214302,         -4.5
   4011,  -30.0627823,  -36.0714302,         -4.5
   4012,  -29.5631237,  -36.0714302,          -4.
   4013,  -14.1606369,  -35.5714302,         -2.5
   4014,  -29.5480003,  -35.8214302,         -5.5
   4015,  -29.0483398,  -35.8214302,         -5.5
   4016,  -29.0634651,  -36.0714302,         -5.5
   4017,  -29.0483398,  -35.8214302,          -5.
   4018,  -29.5480003,  -35.8214302,          -5.
   4019,  -29.5328751,  -35.5714302,          -5.
   4020,  -25.5658455,  -36.0714302,          -5.
   4021,  -26.0617256,  -35.8214302,         -5.5
   4022,  -26.0617256,  -35.8214302,          -5.
   4023,   -26.065506,  -36.0714302,          -5.
   4024,   -26.065506,  -36.0714302,         -5.5
   4025,  -33.0607414,  -36.0714302,          -6.
   4026,  -33.0607414,  -36.0714302,         -6.5
   4027,  -32.5610809,  -36.0714302,          -6.
   4028,  -32.5346146,  -35.8214302,          -6.
   4029,  -31.0621033,  -36.0714302,          -4.
   4030,  -29.0634651,  -36.0714302,         -3.5
   4031,  -29.5480003,  -35.8214302,          -4.
   4032,  -29.5328751,  -35.5714302,          -4.
   4033,  -30.5624428,  -36.0714302,          -5.
   4034,  -31.5617619,  -36.0714302,          -5.
   4035,  -31.0621033,  -36.0714302,          -5.
   4036,  -31.5390759,  -35.8214302,          -5.
   4037,  -30.0287552,  -35.5714302,          -1.
   4038,  -30.0287552,  -35.5714302,         -0.5
   4039,  -34.6632156,  -35.9690666,  -3.15890455
   4040,  -34.0600586,  -36.0714302,         -3.5
   4041,  -34.6291847,  -35.7190666,  -3.15890455
   4042,  -34.5256882,  -35.8214302,         -3.5
   4043,  -32.0614204,  -36.0714302,          -3.
   4044,  -32.0122681,  -35.5714302,         -4.5
   4045,  -34.7615814,  -35.9709625,   -6.4696188
   4046,  -34.7275505,  -35.7209625,   -6.9696188
   4047,   -34.057457,  -35.8524094,  -6.67752934
   4048,  -32.5610809,  -36.0714302,          -5.
   4049,  -36.0587006,  -36.0714302,          5.5
   4050,  -15.1523933,  -35.5714302,         -7.5
   4051,  -34.0600586,  -36.0714302,          -4.
   4052,  -33.9957809,  -35.5714302,         -5.5
   4053,  -34.5256882,  -35.8214302,         -5.5
   4054,  -34.5256882,  -35.8214302,          -5.
   4055,  -14.0736732,  -36.0714302,          -7.
   4056,  -14.0736732,  -36.0714302,         -6.5
   4057,  -13.8828888,  -35.9479561,  -6.78768539
   4058,  -21.0689087,  -36.0714302,          5.5
   4059,  -34.9875412,  -35.5714302,         -5.5
   4060,  -35.2234268,  -35.7209625,   -5.9696188
   4061,  -34.7615814,  -35.9709625,   -5.9696188
   4062,  -34.7275505,  -35.7209625,   -5.9696188
   4063,  -13.9282608,  -35.6979561,  -6.78768539
   4064,  -14.1606369,  -35.5714302,         -6.5
   4065,  -13.6647577,  -35.5714302,          -7.
   4066,  -36.4751778,  -35.5714302,          -5.
   4067,  -36.5167694,  -35.8214302,          -5.
   4068,  -36.5167694,  -35.8214302,         -4.5
   4069,  -36.0208893,  -35.8214302,          -5.
   4070,  -35.9792976,  -35.5714302,          -5.
   4071,  -35.9792976,  -35.5714302,         -5.5
   4072,  -14.1606369,  -35.5714302,         -4.5
   4073,  -14.1190453,  -35.8214302,          -5.
   4074,  -14.1190453,  -35.8214302,         -5.5
   4075,  -13.6647577,  -35.5714302,          -5.
   4076,  -14.1606369,  -35.5714302,          -5.
   4077,  -14.5733328,  -36.0714302,          -6.
   4078,  -14.6149235,  -35.8214302,          -6.
   4079,  -14.1606369,  -35.5714302,         -5.5
   4080,  -14.1190453,  -35.8214302,          -6.
   4081,  -16.1101227,  -35.8214302,         -5.5
   4082,  -16.1441517,  -35.5714302,          -5.
   4083,  -16.1441517,  -35.5714302,         -5.5
   4084,  -16.0723114,  -36.0714302,         -5.5
   4085,  -16.5719719,  -36.0714302,          -6.
   4086,   -17.571291,  -36.0714302,          -5.
   4087,  -17.0716324,  -36.0714302,          -5.
   4088,  -15.1523933,  -35.5714302,          -7.
   4089,  -17.0716324,  -36.0714302,          -6.
   4090,  -18.0709496,  -36.0714302,         -5.5
   4091,  -18.1012001,  -35.8214302,         -5.5
   4092,  -16.1441517,  -35.5714302,          -4.
   4093,  -16.3042107,  -35.6809731,  -3.67677641
   4094,  -16.1441517,  -35.5714302,         -4.5
   4095,  -18.0709496,  -36.0714302,          -5.
   4096,  -13.6193857,  -35.8214302,          -7.
   4097,    -17.13591,  -35.5714302,          -3.
   4098,  -13.6193857,  -35.8214302,          -6.
   4099,  -14.1190453,  -35.8214302,         -6.5
   4100,  -13.6193857,  -35.8214302,         -6.5
   4101,  -13.6647577,  -35.5714302,          -6.
   4102,  -20.1111794,  -35.5714302,           0.
   4103,  -21.5988159,  -35.5714302,          -5.
   4104,  -20.6070595,  -35.5714302,          -4.
   4105,  -21.1029377,  -35.5714302,          -6.
   4106,  -21.2840576,  -35.6908722,  -5.56407833
   4107,  -21.5988159,  -35.5714302,          -6.
   4108,  -21.1029377,  -35.5714302,         -6.5
   4109,  -23.0864525,  -35.5714302,          -4.
   4110,  -22.5905743,  -35.5714302,          -4.
   4111,  -23.0788918,  -35.8214302,         -4.5
   4112,  -23.5747681,  -35.8214302,         -4.5
   4113,  -24.0744286,  -35.8214302,         -4.5
   4114,  -23.5823307,  -35.5714302,          -5.
   4115,  -24.0744286,  -35.8214302,          -5.
   4116,  -23.5823307,  -35.5714302,          -6.
   4117,  -24.0782089,  -35.5714302,          -6.
   4118,  -24.0782089,  -35.5714302,         -5.5
   4119,  -22.0682297,  -36.0714302,          -6.
   4120,  -24.0782089,  -35.5714302,         -4.5
   4121,  -24.0782089,  -35.5714302,          -4.
   4122,  -23.5747681,  -35.8214302,          -6.
   4123,  -23.0864525,  -35.5714302,         -6.5
   4124,  -25.5658455,  -35.8214302,         -5.5
   4125,  -25.0699673,  -35.8214302,          -5.
   4126,  -25.0699673,  -35.5714302,         -5.5
   4127,  -27.5644855,  -36.0714302,          -4.
   4128,   -28.052803,  -35.8214302,         -4.5
   4129,  -26.0617256,  -35.5714302,         -5.5
   4130,  -25.0699673,  -35.5714302,          -3.
   4131,   -26.065506,  -36.0714302,         -6.5
   4132,  -26.5613842,  -35.8214302,         -6.5
   4133,   -26.065506,  -36.0714302,          -6.
   4134,  -26.0617256,  -35.8214302,          -6.
   4135,  -25.5658455,  -36.0714302,          -6.
   4136,  -25.5658455,  -35.8214302,          -6.
   4137,  -27.0534821,  -35.5714302,          -6.
   4138,  -26.5613842,  -35.8214302,          -6.
   4139,  -26.5576038,  -35.5714302,          -6.
   4140,  -29.0369968,  -35.5714302,          -5.
   4141,  -28.5524616,  -35.8214302,          -5.
   4142,  -28.5638046,  -36.0714302,          -5.
   4143,  -27.0534821,  -35.5714302,         -4.5
   4144,  -27.0648251,  -36.0714302,          -5.
   4145,  -27.0648251,  -36.0714302,         -5.5
   4146,  -27.5569229,  -35.8214302,         -5.5
   4147,  -28.5411186,  -35.5714302,          -5.
   4148,  -28.5524616,  -35.8214302,         -4.5
   4149,  -28.0641441,  -36.0714302,         -4.5
   4150,  -26.5651646,  -36.0714302,          -6.
   4151,  -27.0572624,  -35.8214302,         -6.5
   4152,  -27.0572624,  -35.8214302,          -6.
   4153,  -27.5569229,  -35.8214302,         -6.5
   4154,  -27.0648251,  -36.0714302,          -6.
   4155,  -27.0648251,  -36.0714302,         -6.5
   4156,  -29.0634651,  -36.0714302,          -5.
   4157,  -29.0369968,  -35.5714302,          -6.
   4158,  -28.5524616,  -35.8214302,          -6.
   4159,  -29.0483398,  -35.8214302,          -6.
   4160,  -29.0369968,  -35.5714302,         -6.5
   4161,  -29.0369968,  -35.5714302,         -4.5
   4162,  -16.0723114,  -36.0714302,          -2.
   4163,  -31.5163898,  -35.5714302,          -6.
   4164,  -32.0387344,  -35.8214302,         -6.5
   4165,  -32.0387344,  -35.8214302,          -6.
   4166,  -32.0614204,  -36.0714302,         -6.5
   4167,  -31.5390759,  -35.8214302,          -6.
   4168,  -31.5390759,  -35.8214302,         -6.5
   4169,  -31.0394173,  -35.8214302,          -5.
   4170,  -31.0205116,  -35.5714302,         -4.5
   4171,  -31.0205116,  -35.5714302,          -4.
   4172,  -13.5740137,  -36.0714302,          -7.
   4173,  -34.4916611,  -35.5714302,          -5.
   4174,  -33.0304947,  -35.8214302,         -3.5
   4175,  -36.0208893,  -35.8214302,         -5.5
   4176,  -35.5212288,  -35.8214302,          -5.
   4177,  -36.0587006,  -36.0714302,          -5.
   4178,  -36.5583572,  -36.0714302,          -5.
   4179,  -15.0729923,  -36.0714302,           7.
   4180,  -33.9957809,  -35.5714302,         -0.5
   4181,  -33.9957809,  -35.5714302,          -1.
   4182,  -36.5583572,  -36.0714302,          -4.
   4183,  -37.0126457,  -35.8214302,         -4.5
   4184,  -29.0483398,  -35.8214302,         -6.5
   4185,  -29.0634651,  -36.0714302,         -6.5
   4186,  -28.5638046,  -36.0714302,          -6.
   4187,  -29.0634651,  -36.0714302,          -6.
   4188,  -33.5604019,  -36.0714302,          -6.
   4189,  -32.8708916,  -35.7177048,  -3.12439823
   4190,  -32.8973579,  -35.9677048,  -2.62439823
   4191,  -32.8973579,  -35.9677048,  -3.12439823
   4192,    -17.13591,  -35.5714302,          -2.
   4193,  -16.6400299,  -35.5714302,          -7.
   4194,  -14.1606369,  -35.5714302,          6.5
   4195,    -18.57061,  -36.0714302,          -6.
   4196,  -18.0709496,  -36.0714302,          -6.
   4197,  -18.0709496,  -36.0714302,          -7.
   4198,  -18.1276665,  -35.5714302,          -4.
   4199,  -18.6235447,  -35.5714302,          -4.
   4200,    -17.13591,  -35.5714302,         -4.5
   4201,  -18.1276665,  -35.5714302,         -6.5
   4202,   -17.817482,  -35.6980133,  -6.69189072
   4203,  -17.6317883,  -35.5714302,          -7.
   4204,  -18.1276665,  -35.5714302,          -7.
   4205,  -19.5699291,  -36.0714302,          -6.
   4206,  -19.5926151,  -35.8214302,          -6.
   4207,  -19.1194229,  -35.5714302,          -6.
   4208,  -19.1194229,  -35.5714302,         -5.5
   4209,  -19.9312019,  -35.6879044,  -6.27793694
   4210,  -19.5926151,  -35.8214302,         -6.5
   4211,  -20.1111794,  -35.5714302,         -6.5
   4212,  -34.0600586,  -36.0714302,         -6.5
   4213,  -33.3559418,  -35.9528809,  -6.70791054
   4214,  -34.0600586,  -36.0714302,          -7.
   4215,  -32.0614204,  -36.0714302,         -4.5
   4216,  -20.1111794,  -35.5714302,          -7.
   4217,  -20.1111794,  -35.5714302,         -7.5
   4218,  -20.0884933,  -35.8214302,          -7.
   4219,  -19.5926151,  -35.8214302,          -7.
   4220,  -14.6565151,  -35.5714302,           7.
   4221,  -19.5699291,  -36.0714302,          -7.
   4222,    -17.13591,  -35.5714302,          -7.
   4223,  -37.2142067,  -35.9552002,  -2.17882442
   4224,  -37.0580177,  -36.0714302,          -2.
   4225,  -33.5301514,  -35.8214302,         -5.5
   4226,   -21.084034,  -35.8214302,         -7.5
   4227,  -21.1029377,  -35.5714302,         -7.5
   4228,  -20.5881538,  -35.8214302,         -7.5
   4229,  -21.1946602,  -35.9439468,  -7.18930483
   4230,  -34.0600586,  -36.0714302,         -7.5
   4231,  -33.5604019,  -36.0714302,          -7.
   4232,  -33.3559418,  -35.9528809,  -7.20791054
   4233,  -20.0884933,  -35.8214302,         -7.5
   4234,  -19.5926151,  -35.8214302,         -7.5
   4235,  -22.5905743,  -35.5714302,          -6.
   4236,  -35.0593796,  -36.0714302,         -3.5
   4237,  -35.5212288,  -35.8214302,         -3.5
   4238,  -35.4834175,  -35.5714302,          -4.
   4239,  -35.0215683,  -35.8214302,         -3.5
   4240,  -35.5590401,  -36.0714302,          -3.
   4241,  -36.0171089,  -35.8214302,          -3.
   4242,  -36.0171089,  -35.8214302,         -3.5
   4243,  -35.9792976,  -35.5714302,         -3.5
   4244,  -35.5212288,  -35.8214302,          -3.
   4245,  -24.5740891,  -35.5714302,          -5.
   4246,  -22.5792313,  -35.8214302,         -4.5
   4247,   -22.094696,  -35.5714302,          -5.
   4248,   -22.094696,  -35.5714302,         -4.5
   4249,  -32.8562775,  -35.9528809,  -6.70791054
   4250,  -33.0607414,  -36.0714302,          -7.
   4251,  -21.6943207,  -35.9439468,  -6.68930483
   4252,  -22.1939812,  -35.9439468,  -7.18930483
   4253,  -22.0682297,  -36.0714302,          -7.
   4254,  -22.0682297,  -36.0714302,         -7.5
   4255,  -21.5685692,  -36.0714302,          -7.
   4256,  -21.6943207,  -35.9439468,  -7.18930483
   4257,  -23.0675468,  -36.0714302,          -7.
   4258,  -23.2706223,  -35.9423904,  -7.16691446
   4259,  -23.0675468,  -36.0714302,         -7.5
   4260,  -22.5678883,  -36.0714302,          -7.
   4261,  -34.4916611,  -35.5714302,          -3.
   4262,  -33.9957809,  -35.5714302,          -3.
   4263,  -33.9957809,  -35.5714302,         -3.5
   4264,  -22.5792313,  -35.8214302,         -7.5
   4265,  -23.0751095,  -35.8214302,         -7.5
   4266,  -23.0864525,  -35.5714302,         -7.5
   4267,  -32.0122681,  -35.5714302,         -6.5
   4268,  -32.5346146,  -35.8214302,         -6.5
   4269,  -32.0122681,  -35.5714302,          -6.
   4270,  -32.0122681,  -35.5714302,         -5.5
   4271,  -23.5823307,  -35.5714302,          -4.
   4272,  -36.9710541,  -35.5714302,          -2.
   4273,  -36.6729584,  -35.7052002,  -2.17882442
   4274,  -36.4751778,  -35.5714302,          -2.
   4275,  -36.4751778,  -35.5714302,          -3.
   4276,  -35.9792976,  -35.5714302,          -3.
   4277,  -36.0171089,  -35.8214302,         -2.5
   4278,   -22.094696,  -35.5714302,          -6.
   4279,  -26.5613842,  -35.8214302,         -4.5
   4280,  -26.5576038,  -35.5714302,          -5.
   4281,  -27.0534821,  -35.5714302,          -5.
   4282,  -25.0699673,  -35.5714302,          -7.
   4283,  -24.0782089,  -35.5714302,          -5.
   4284,  -27.5569229,  -35.8214302,          -5.
   4285,  -27.5493603,  -35.5714302,          -5.
   4286,  -26.5651646,  -36.0714302,          -7.
   4287,  -27.0572624,  -35.8214302,         -7.5
   4288,  -27.0572624,  -35.8214302,          -7.
   4289,  -27.5569229,  -35.8214302,         -7.5
   4290,  -27.0648251,  -36.0714302,          -7.
   4291,  -27.0648251,  -36.0714302,         -7.5
   4292,  -34.2953835,  -35.9290085,   2.87099075
   4293,  -33.9957809,  -35.5714302,           3.
   4294,  -28.0641441,  -36.0714302,          -4.
   4295,  -28.5524616,  -35.8214302,          -4.
   4296,  -25.0699673,  -35.5714302,          -5.
   4297,  -28.0641441,  -36.0714302,          -6.
   4298,  -28.5524616,  -35.8214302,         -6.5
   4299,   -28.052803,  -35.8214302,          -6.
   4300,  -28.0641441,  -36.0714302,          -7.
   4301,  -28.5524616,  -35.8214302,         -7.5
   4302,   -28.052803,  -35.8214302,          -7.
   4303,  -28.5524616,  -35.8214302,          -7.
   4304,  -28.0641441,  -36.0714302,         -6.5
   4305,  -28.5638046,  -36.0714302,          -7.
   4306,   -28.052803,  -35.8214302,         -7.5
   4307,  -27.5644855,  -36.0714302,          -7.
   4308,  -27.5569229,  -35.8214302,          -7.
   4309,  -28.0452385,  -35.5714302,         -7.5
   4310,  -26.5613842,  -35.8214302,         -7.5
   4311,  -26.5613842,  -35.8214302,          -7.
   4312,  -27.0534821,  -35.5714302,         -7.5
   4313,  -37.5123062,  -35.8214302,         -2.5
   4314,  -37.4669342,  -35.5714302,          -3.
   4315,  -37.0126457,  -35.8214302,         -2.5
   4316,   -25.066185,  -36.0714302,          -7.
   4317,  -28.5411186,  -35.5714302,          -6.
   4318,  -28.0452385,  -35.5714302,         -5.5
   4319,  -28.0452385,  -35.5714302,          -5.
   4320,  -34.5256882,  -35.8214302,           4.
   4321,  -34.5597191,  -36.0714302,           4.
   4322,  -30.0570831,  -35.9799728,  -7.18901443
   4323,  -30.0570831,  -35.9799728,  -6.68901443
   4324,  -29.5631237,  -36.0714302,          -7.
   4325,  -30.0627823,  -36.0714302,          -7.
   4326,  -30.0627823,  -36.0714302,         -7.5
   4327,  -30.5567436,  -35.9799728,  -7.18901443
   4328,  -29.5328751,  -35.5714302,          -7.
   4329,  -29.0483398,  -35.8214302,         -7.5
   4330,  -29.0483398,  -35.8214302,          -7.
   4331,  -29.0369968,  -35.5714302,          -7.
   4332,  -29.0369968,  -35.5714302,         -7.5
   4333,  -28.0641441,  -36.0714302,         -7.5
   4334,  -27.0534821,  -35.5714302,          -7.
   4335,  -27.0534821,  -35.5714302,         -6.5
   4336,  -29.5480003,  -35.8214302,         -7.5
   4337,  -29.0634651,  -36.0714302,         -7.5
   4338,  -29.5480003,  -35.8214302,          -7.
   4339,  -22.0795708,  -35.8214302,         -7.5
   4340,  -22.2053223,  -35.6939468,  -7.18930483
   4341,   -28.052803,  -35.8214302,         -6.5
   4342,  -28.0452385,  -35.5714302,          -7.
   4343,  -27.5493603,  -35.5714302,          -7.
   4344,  -28.0452385,  -35.5714302,         -6.5
   4345,  -30.5435371,  -35.8214302,          -6.
   4346,  -30.0287552,  -35.5714302,         -5.5
   4347,  -30.0287552,  -35.5714302,          -6.
   4348,  -32.8562775,  -35.9528809,  -7.20791054
   4349,  -32.5610809,  -36.0714302,          -7.
   4350,  -32.0614204,  -36.0714302,          -7.
   4351,  -32.3566208,  -35.9528809,  -6.70791054
   4352,  -31.0564041,  -35.9799728,  -6.68901443
   4353,  -31.8512611,  -35.8614197,  -6.89692497
   4354,  -31.0564041,  -35.9799728,  -7.18901443
   4355,  -32.3566208,  -35.9528809,  -7.20791054
   4356,  -31.5617619,  -36.0714302,          -7.
   4357,  -30.5567436,  -35.9799728,  -6.68901443
   4358,  -30.5624428,  -36.0714302,          -7.
   4359,  -31.0621033,  -36.0714302,          -7.
   4360,  -31.0621033,  -36.0714302,         -7.5
   4361,   -22.094696,  -35.5714302,         -7.5
   4362,  -21.5836926,  -35.8214302,         -7.5
   4363,  -31.0205116,  -35.5714302,         -6.5
   4364,  -31.0431976,  -35.8214302,         -6.5
   4365,  -31.0205116,  -35.5714302,          -6.
   4366,  -29.0369968,  -35.5714302,         -5.5
   4367,  -33.4999046,  -35.5714302,          -6.
   4368,  -34.0298119,  -35.8214302,         -6.5
   4369,  -34.0298119,  -35.8214302,          -6.
   4370,  -33.5301514,  -35.8214302,         -6.5
   4371,  -33.3256912,  -35.7028809,  -7.20791054
   4372,  -33.0304947,  -35.8214302,         -7.5
   4373,  -33.0040283,  -35.5714302,         -7.5
   4374,  -32.5346146,  -35.8214302,         -7.5
   4375,  -32.8298111,  -35.7028809,  -7.20791054
   4376,  -31.0621033,  -36.0714302,         -6.5
   4377,  -30.5435371,  -35.8214302,         -7.5
   4378,  -30.0438786,  -35.8214302,         -7.5
   4379,   -30.537838,  -35.7299728,  -7.18901443
   4380,  -31.0337181,  -35.7299728,  -7.18901443
   4381,  -31.0394173,  -35.8214302,         -7.5
   4382,  -31.0205116,  -35.5714302,         -7.5
   4383,  -31.5617619,  -36.0714302,          -6.
   4384,  -31.0431976,  -35.8214302,          -6.
   4385,  -31.0431976,  -35.8214302,         -5.5
   4386,  -31.0205116,  -35.5714302,         -5.5
   4387,  -30.0419598,  -35.7299728,  -7.18901443
   4388,  -30.0419598,  -35.7299728,  -6.68901443
   4389,  -32.0122681,  -35.5714302,         -7.5
   4390,  -32.3339348,  -35.7028809,  -7.20791054
   4391,  -32.8298111,  -35.7028809,  -6.70791054
   4392,  -32.5081482,  -35.5714302,          -7.
   4393,  -32.0122681,  -35.5714302,          -7.
   4394,  -35.0593796,  -36.0714302,          -7.
   4395,  -35.0593796,  -36.0714302,         -7.5
   4396,  -35.5212288,  -35.8214302,         -7.5
   4397,  -35.0215683,  -35.8214302,         -7.5
   4398,  -35.0215683,  -35.8214302,          -7.
   4399,  -34.9875412,  -35.5714302,          -7.
   4400,  -35.2234268,  -35.7209625,   -6.4696188
   4401,  -35.2234268,  -35.7209625,   -6.9696188
   4402,  -34.9875412,  -35.5714302,         -7.5
   4403,  -33.0607414,  -36.0714302,         -7.5
   4404,  -36.0587006,  -36.0714302,          -6.
   4405,  -36.1345291,  -35.9496231,  -5.71845531
   4406,  -36.0587006,  -36.0714302,         -5.5
   4407,  -34.0260315,  -35.8214302,         -7.5
   4408,  -29.5631237,  -36.0714302,          -6.
   4409,  -30.0627823,  -36.0714302,          -6.
   4410,  -36.9710541,  -35.5714302,          -5.
   4411,  -36.9710541,  -35.5714302,         -5.5
   4412,  -37.4669342,  -35.5714302,          -5.
   4413,  -36.0587006,  -36.0714302,         -6.5
   4414,  -36.1345291,  -35.9496231,  -6.21845531
   4415,  -34.9875412,  -35.5714302,          -5.
   4416,  -36.5167694,  -35.8214302,          -4.
   4417,  -36.9710541,  -35.5714302,         -4.5
   4418,  -37.4669342,  -35.5714302,          -4.
   4419,  -36.9710541,  -35.5714302,          -4.
   4420,  -37.0126457,  -35.8214302,         -3.5
   4421,   -36.592598,  -35.6996231,  -5.71845531
   4422,  -36.0967178,  -35.6996231,  -5.71845531
   4423,  -36.5167694,  -35.8214302,         -5.5
   4424,  -33.9957809,  -35.5714302,         -7.5
   4425,  -33.5301514,  -35.8214302,         -7.5
   4426,  -31.5163898,  -35.5714302,          -5.
   4427,  -15.1523933,  -35.5714302,          7.5
   4428,  -17.0716324,  -36.0714302,           7.
   4429,  -15.1523933,  -35.5714302,           7.
   4430,  -18.0974178,  -35.8214302,          7.5
   4431,  -18.1276665,  -35.5714302,           7.
   4432,  -18.6235447,  -35.5714302,           7.
   4433,  -16.1441517,  -35.5714302,           5.
   4434,  -16.0723114,  -36.0714302,          6.5
   4435,  -19.6153011,  -35.5714302,           6.
   4436,  -19.0929565,  -35.8214302,          7.5
   4437,  -19.5926151,  -35.8214302,          7.5
   4438,  -19.1194229,  -35.5714302,           7.
   4439,  -18.1276665,  -35.5714302,           6.
   4440,  -20.0884933,  -35.8214302,          7.5
   4441,  -20.5881538,  -35.8214302,          7.5
   4442,  -20.1111794,  -35.5714302,           7.
   4443,  -19.1194229,  -35.5714302,          4.5
   4444,  -17.6317883,  -35.5714302,           7.
   4445,  -18.1276665,  -35.5714302,          7.5
   4446,  -24.5665264,  -36.0714302,           3.
   4447,   -22.094696,  -35.5714302,           6.
   4448,   -22.094696,  -35.5714302,           7.
   4449,  -22.5792313,  -35.8214302,          7.5
   4450,  -22.5905743,  -35.5714302,           7.
   4451,  -25.0699673,  -35.5714302,          6.5
   4452,  -31.0205116,  -35.5714302,          -5.
   4453,  -25.5658455,  -35.5714302,           6.
   4454,  -25.0699673,  -35.5714302,           6.
   4455,  -21.0689087,  -36.0714302,         -6.5
   4456,  -34.5597191,  -36.0714302,          -6.
   4457,  -35.0593796,  -36.0714302,          -6.
   4458,  -35.0593796,  -36.0714302,         -6.5
   4459,  -35.2612381,  -35.9709625,   -6.4696188
   4460,  -24.0782089,  -35.5714302,           7.
   4461,  -23.0864525,  -35.5714302,           6.
   4462,  -23.0751095,  -35.8214302,          7.5
   4463,  -23.0864525,  -35.5714302,           7.
   4464,  -23.0864525,  -35.5714302,          7.5
   4465,  -24.0782089,  -35.5714302,           5.
   4466,  -26.5576038,  -35.5714302,           7.
   4467,  -26.0617256,  -35.8214302,          7.5
   4468,  -26.5613842,  -35.8214302,          7.5
   4469,  -23.5823307,  -35.5714302,           5.
   4470,  -23.5823307,  -35.5714302,           7.
   4471,  -23.5747681,  -35.8214302,          7.5
   4472,  -24.0706482,  -35.8214302,          7.5
   4473,  -24.0782089,  -35.5714302,          7.5
   4474,  -27.0534821,  -35.5714302,           6.
   4475,  -28.0452385,  -35.5714302,           5.
   4476,  -28.5411186,  -35.5714302,           5.
   4477,  -28.0452385,  -35.5714302,          4.5
   4478,  -26.0617256,  -35.5714302,           7.
   4479,  -26.0617256,  -35.5714302,          7.5
   4480,  -25.5658455,  -35.5714302,           7.
   4481,  -25.5658455,  -35.8214302,          7.5
   4482,  -28.0452385,  -35.5714302,           7.
   4483,  -28.0452385,  -35.5714302,          7.5
   4484,  -27.5493603,  -35.5714302,           7.
   4485,  -27.5569229,  -35.8214302,          7.5
   4486,   -28.052803,  -35.8214302,          7.5
   4487,  -28.5638046,  -36.0714302,           5.
   4488,  -33.3256912,  -35.7028809,  -6.70791054
   4489,  -33.0040283,  -35.5714302,         -6.5
   4490,  -27.0534821,  -35.5714302,           7.
   4491,  -27.0572624,  -35.8214302,          7.5
   4492,  -31.0621033,  -36.0714302,          7.5
   4493,  -31.0394173,  -35.8214302,          7.5
   4494,  -31.5390759,  -35.8214302,          7.5
   4495,  -31.5163898,  -35.5714302,           7.
   4496,  -31.0205116,  -35.5714302,           5.
   4497,  -30.0287552,  -35.5714302,          5.5
   4498,  -31.0205116,  -35.5714302,           6.
   4499,  -29.0483398,  -35.8214302,          7.5
   4500,  -29.0369968,  -35.5714302,           7.
   4501,  -28.5411186,  -35.5714302,           7.
   4502,  -28.5524616,  -35.8214302,          7.5
   4503,  -29.0369968,  -35.5714302,          7.5
   4504,  -30.5435371,  -35.8214302,          7.5
   4505,  -31.0205116,  -35.5714302,          7.5
   4506,  -31.0205116,  -35.5714302,           7.
   4507,  -30.5246334,  -35.5714302,           7.
   4508,  -34.0600586,  -36.0714302,           4.
   4509,  -33.5604019,  -36.0714302,           3.
   4510,  -23.0675468,  -36.0714302,         -6.5
   4511,  -32.0349541,  -35.8214302,          7.5
   4512,  -32.0122681,  -35.5714302,           7.
   4513,  -32.0122681,  -35.5714302,          7.5
   4514,  -33.0040283,  -35.5714302,           6.
   4515,  -33.4999046,  -35.5714302,           6.
   4516,  -26.2798576,  -35.9201584,    6.2278862
   4517,  -33.0304947,  -35.8214302,          7.5
   4518,  -33.0040283,  -35.5714302,           7.
   4519,  -32.5081482,  -35.5714302,           7.
   4520,  -32.5346146,  -35.8214302,          7.5
   4521,  -33.0040283,  -35.5714302,          7.5
   4522,  -36.0171089,  -35.8214302,          7.5
   4523,  -36.5167694,  -35.8214302,          7.5
   4524,  -36.0587006,  -36.0714302,          7.5
   4525,  -36.5167694,  -35.8214302,           7.
   4526,  -36.4751778,  -35.5714302,           7.
   4527,  -14.6565151,  -35.5714302,          -5.
   4528,  -33.5301514,  -35.8214302,          7.5
   4529,  -33.9957809,  -35.5714302,          7.5
   4530,  -34.0260315,  -35.8214302,          7.5
   4531,  -33.9957809,  -35.5714302,           7.
   4532,  -33.4999046,  -35.5714302,           7.
   4533,  -15.1523933,  -35.5714302,          -5.
   4534,  -15.6104622,  -35.8214302,          -5.
   4535,  -15.6482725,  -35.5714302,          -5.
   4536,  -37.0126457,  -35.8214302,          7.5
   4537,  -36.9710541,  -35.5714302,           7.
   4538,  -36.9710541,  -35.5714302,          7.5
   4539,  -37.0580177,  -36.0714302,          7.5
   4540,  -37.5123062,  -35.8214302,          7.5
   4541,  -37.4669342,  -35.5714302,           7.
   4542,  -37.5123062,  -35.8214302,           7.
   4543,  -20.1111794,  -35.5714302,          -5.
   4544,  -19.6153011,  -35.5714302,          -5.
   4545,  -21.0689087,  -36.0714302,          -7.
   4546,  -21.0689087,  -36.0714302,         -7.5
   4547,  -20.5692501,  -36.0714302,          -7.
   4548,  -35.4834175,  -35.5714302,          -3.
   4549,  -35.5212288,  -35.8214302,         -2.5
   4550,  -35.9792976,  -35.5714302,         -2.5
   4551,  -33.0607414,  -36.0714302,           2.
   4552,  -32.5610809,  -36.0714302,           2.
   4553,  -33.0304947,  -35.8214302,           2.
   4554,  -35.0215683,  -35.8214302,          7.5
   4555,  -34.9875412,  -35.5714302,           7.
   4556,  -35.4834175,  -35.5714302,           7.
   4557,  -37.5576782,  -36.0714302,           7.
   4558,  -35.0593796,  -36.0714302,          3.5
   4559,  -30.0287552,  -35.5714302,           6.
   4560,  -32.0614204,  -36.0714302,          7.5
   4561,  -34.9875412,  -35.5714302,          -3.
   4562,   -35.125061,  -35.7190666,  -2.65890455
   4563,   -35.125061,  -35.7190666,  -3.15890455
   4564,  -34.9875412,  -35.5714302,         -3.5
   4565,  -29.5480003,  -35.8214302,          7.5
   4566,  -30.0287552,  -35.5714302,          7.5
   4567,  -30.0438786,  -35.8214302,          7.5
   4568,  -30.0287552,  -35.5714302,           7.
   4569,  -29.5480003,  -35.8214302,           7.
   4570,  -29.5328751,  -35.5714302,           7.
   4571,  -29.0634651,  -36.0714302,          7.5
   4572,  -29.0369968,  -35.5714302,           5.
   4573,  -28.5524616,  -35.8214302,           5.
   4574,  -21.1029377,  -35.5714302,         -5.5
   4575,  -22.0795708,  -35.8214302,          7.5
   4576,  -21.5836926,  -35.8214302,          7.5
   4577,   -22.094696,  -35.5714302,          7.5
   4578,  -21.5988159,  -35.5714302,           7.
   4579,  -24.0668678,  -36.0714302,          7.5
   4580,  -20.6070595,  -35.5714302,           7.
   4581,   -21.084034,  -35.8214302,          7.5
   4582,  -21.1029377,  -35.5714302,           7.
   4583,  -21.1029377,  -35.5714302,          7.5
   4584,  -34.4110069,  -35.9951706,   4.17166138
   4585,  -18.5970764,  -35.8214302,          7.5
   4586,  -19.1194229,  -35.5714302,          7.5
   4587,  -20.1111794,  -35.5714302,          6.5
   4588,  -20.0695896,  -36.0714302,          -6.
   4589,  -35.0593796,  -36.0714302,          -2.
   4590,  -35.0593796,  -36.0714302,         -2.5
   4591,  -35.5212288,  -35.8214302,          -6.
   4592,  -35.5590401,  -36.0714302,          -6.
   4593,  -19.6153011,  -35.5714302,           7.
   4594,  -36.0587006,  -36.0714302,          -2.
   4595,  -37.4669342,  -35.5714302,           6.
   4596,  -35.9792976,  -35.5714302,           6.
   4597,  -35.5212288,  -35.8214302,          7.5
   4598,  -33.9957809,  -35.5714302,           6.
   4599,  -35.0593796,  -36.0714302,           3.
   4600,  -20.1111794,  -35.5714302,         -5.5
   4601,  -34.0600586,  -36.0714302,           3.
   4602,  -27.0534821,  -35.5714302,          7.5
   4603,  -27.0648251,  -36.0714302,          7.5
   4604,  -37.5576782,  -36.0714302,          -2.
   4605,  -35.4834175,  -35.5714302,          -6.
   4606,  -36.0967178,  -35.6996231,  -6.21845531
   4607,  -35.1628723,  -35.9690666,  -2.65890455
   4608,  -35.1628723,  -35.9690666,  -3.15890455
   4609,  -25.5658455,  -35.5714302,           5.
   4610,  -20.1111794,  -35.5714302,          7.5
   4611,  -20.1111794,  -35.5714302,           6.
   4612,  -20.1111794,  -35.5714302,          4.5
   4613,  -20.1111794,  -35.5714302,           5.
   4614,  -14.0736732,  -36.0714302,          7.5
   4615,  -19.1194229,  -35.5714302,           6.
   4616,  -16.6400299,  -35.5714302,           6.
   4617,  -36.5167694,  -35.8214302,          -3.
   4618,  -36.9710541,  -35.5714302,          -3.
   4619,  -36.9710541,  -35.5714302,         -2.5
   4620,  -36.5167694,  -35.8214302,         -2.5
   4621,  -35.9792976,  -35.5714302,          7.5
   4622,  -35.9792976,  -35.5714302,           7.
   4623,  -34.9875412,  -35.5714302,           5.
   4624,  -33.9957809,  -35.5714302,           5.
   4625,  -34.9875412,  -35.5714302,          4.5
   4626,  -33.0040283,  -35.5714302,           5.
   4627,  -34.4916611,  -35.5714302,           7.
   4628,  -34.5256882,  -35.8214302,          7.5
   4629,  -34.9875412,  -35.5714302,          7.5
   4630,  -26.5576038,  -35.5714302,           6.
   4631,  -26.2760773,  -35.6701584,    5.7278862
   4632,  -26.2798576,  -35.9201584,    5.7278862
   4633,  -26.0617256,  -35.8214302,          5.5
   4634,  -25.7801971,  -35.9201584,    5.7278862
   4635,  -27.0648251,  -36.0714302,           3.
   4636,  -22.5678883,  -36.0714302,           5.
   4637,  -36.4751778,  -35.5714302,          -7.
   4638,  -36.0171089,  -35.8214302,          -7.
   4639,  -36.5167694,  -35.8214302,          -7.
   4640,  -20.0695896,  -36.0714302,           3.
   4641,  -19.5926151,  -35.8214302,           3.
   4642,  -26.0617256,  -35.5714302,          5.5
   4643,  -25.7801971,  -35.6701584,    5.7278862
   4644,  -26.0617256,  -35.5714302,           6.
   4645,  -37.0126457,  -35.8214302,         -5.5
   4646,  -30.0287552,  -35.5714302,          -5.
   4647,  -30.0476589,  -35.8214302,         -5.5
   4648,  -35.9792976,  -35.5714302,          -2.
   4649,  -36.5583572,  -36.0714302,          -3.
   4650,  -36.5167694,  -35.8214302,         -3.5
   4651,  -36.0587006,  -36.0714302,          -3.
   4652,  -36.0587006,  -36.0714302,         -2.5
   4653,  -21.0878143,  -35.8214302,         -6.5
   4654,   -30.537838,  -35.7299728,  -6.68901443
   4655,  -30.0287552,  -35.5714302,          -7.
   4656,  -30.0287552,  -35.5714302,         -7.5
   4657,  -30.5246334,  -35.5714302,          -7.
   4658,  -13.5740137,  -36.0714302,           6.
   4659,  -34.9875412,  -35.5714302,          -4.
   4660,  -30.5246334,  -35.5714302,          -5.
   4661,  -30.5435371,  -35.8214302,         -5.5
   4662,  -15.6104622,  -35.8214302,         -3.5
   4663,  -15.6482725,  -35.5714302,          -3.
   4664,  -15.8083315,  -35.6809731,  -3.67677641
   4665,  -15.8083315,  -35.6809731,  -3.17677641
   4666,  -15.7705212,  -35.9309731,  -3.67677641
   4667,  -34.9875412,  -35.5714302,           4.
   4668,  -16.1101227,  -35.8214302,          -5.
   4669,  -31.0337181,  -35.7299728,  -6.68901443
   4670,  -31.0205116,  -35.5714302,          -7.
   4671,  -31.5163898,  -35.5714302,          -7.
   4672,  -23.5823307,  -35.5714302,           4.
   4673,  -33.0040283,  -35.5714302,           3.
   4674,  -33.0040283,  -35.5714302,          2.5
   4675,   -26.065506,  -36.0714302,          -7.
   4676,  -23.0864525,  -35.5714302,          -1.
   4677,  -31.5390759,  -35.8214302,         -7.5
   4678,  -32.0614204,  -36.0714302,           2.
   4679,  -32.5346146,  -35.8214302,           2.
   4680,  -34.0600586,  -36.0714302,          -6.
   4681,  -34.0600586,  -36.0714302,         -5.5
   4682,  -19.6153011,  -35.5714302,          -7.
   4683,  -14.1606369,  -35.5714302,          -6.
   4684,  -31.0205116,  -35.5714302,           4.
   4685,  -27.0534821,  -35.5714302,           5.
   4686,  -27.5493603,  -35.5714302,           5.
   4687,  -26.5576038,  -35.5714302,           5.
   4688,  -25.5658455,  -35.5714302,           4.
   4689,  -23.7081394,  -35.9664726,  0.361646056
   4690,  -16.2701817,  -35.9309731,  -3.17677641
   4691,  -15.7705212,  -35.9309731,  -3.17677641
   4692,  -16.3042107,  -35.6809731,  -3.17677641
   4693,  -36.0587006,  -36.0714302,         -3.5
   4694,  -36.0171089,  -35.8214302,          -4.
   4695,  -36.4751778,  -35.5714302,           1.
   4696,  -35.9792976,  -35.5714302,          2.5
   4697,  -35.9792976,  -35.5714302,         -7.5
   4698,  -35.5590401,  -36.0714302,          -7.
   4699,  -36.0171089,  -35.8214302,         -7.5
   4700,  -24.0782089,  -35.5714302,           4.
   4701,  -23.0864525,  -35.5714302,          3.5
   4702,  -17.6015396,  -35.8214302,           2.
   4703,    -17.13591,  -35.5714302,         -6.5
   4704,    -17.13591,  -35.5714302,          -6.
   4705,  -21.0689087,  -36.0714302,         -1.5
   4706,  -21.1029377,  -35.5714302,          -7.
   4707,  -35.0593796,  -36.0714302,          -3.
   4708,  -34.5597191,  -36.0714302,          -3.
   4709,  -32.3339348,  -35.7028809,  -6.70791054
   4710,  -33.4999046,  -35.5714302,          -3.
   4711,  -30.0287552,  -35.5714302,         -6.5
   4712,  -30.5435371,  -35.8214302,         -6.5
   4713,  -30.5246334,  -35.5714302,          -6.
   4714,  -21.0689087,  -36.0714302,           5.
   4715,  -20.0695896,  -36.0714302,          3.5
   4716,  -25.5658455,  -35.5714302,          -6.
   4717,  -26.0617256,  -35.5714302,          -6.
   4718,  -31.0621033,  -36.0714302,          -6.
   4719,  -31.0621033,  -36.0714302,         -5.5
   4720,  -14.0736732,  -36.0714302,          0.5
   4721,  -13.5740137,  -36.0714302,           1.
   4722,  -14.0736732,  -36.0714302,           1.
   4723,  -13.6193857,  -35.8214302,          1.5
   4724,  -13.6193857,  -35.8214302,           1.
   4725,  -34.7275505,  -35.7209625,   -6.4696188
   4726,  -34.9875412,  -35.5714302,          -6.
   4727,  -34.9875412,  -35.5714302,         -6.5
   4728,  -14.1190453,  -35.8214302,          -3.
   4729,  -14.5733328,  -36.0714302,          -3.
   4730,  -14.0736732,  -36.0714302,         -2.5
   4731,  -13.6193857,  -35.8214302,         -2.5
   4732,  -14.0736732,  -36.0714302,          -3.
   4733,  -18.5970764,  -35.8214302,         -5.5
   4734,  -19.0702705,  -36.0714302,         -5.5
   4735,  -19.0967369,  -35.8214302,         -5.5
   4736,  -19.0967369,  -35.8214302,          -5.
   4737,  -18.6235447,  -35.5714302,          -5.
   4738,  -37.4669342,  -35.5714302,           2.
   4739,  -18.1276665,  -35.5714302,          -5.
   4740,  -36.4751778,  -35.5714302,           3.
   4741,  -33.9957809,  -35.5714302,          3.5
   4742,   -22.094696,  -35.5714302,         -0.5
   4743,  -22.0833511,  -35.8214302,         -0.5
   4744,  -22.5905743,  -35.5714302,           0.
   4745,   -22.094696,  -35.5714302,           0.
   4746,  -16.0723114,  -36.0714302,          0.5
   4747,  -27.5644855,  -36.0714302,           4.
   4748,  -34.4916611,  -35.5714302,           3.
   4749,  -18.1276665,  -35.5714302,          -2.
   4750,  -18.5970764,  -35.8214302,         -1.5
   4751,  -31.0205116,  -35.5714302,           2.
   4752,  -35.5590401,  -36.0714302,           1.
   4753,  -28.0452385,  -35.5714302,           3.
   4754,  -31.0205116,  -35.5714302,           3.
   4755,  -16.5719719,  -36.0714302,          -5.
   4756,  -34.4916611,  -35.5714302,          -6.
   4757,  -20.1111794,  -35.5714302,          -6.
   4758,  -19.6153011,  -35.5714302,          -6.
   4759,  -16.0723114,  -36.0714302,          -4.
   4760,  -16.0723114,  -36.0714302,         -3.5
   4761,  -17.6317883,  -35.5714302,           5.
   4762,  -17.0716324,  -36.0714302,           4.
   4763,  -14.0736732,  -36.0714302,         -5.5
   4764,  -13.6193857,  -35.8214302,          -5.
   4765,  -13.6193857,  -35.8214302,         -5.5
   4766,  -16.1441517,  -35.5714302,          -3.
   4767,  -16.1441517,  -35.5714302,         -3.5
   4768,  -14.0736732,  -36.0714302,          -6.
   4769,  -13.5740137,  -36.0714302,          -6.
   4770,  -26.0617256,  -35.5714302,           5.
   4771,  -32.7869415,  -35.6746826,  -4.68682766
   4772,  -14.0736732,  -36.0714302,         -4.5
   4773,  -13.6193857,  -35.8214302,          -4.
   4774,  -13.6193857,  -35.8214302,         -4.5
   4775,  -13.5740137,  -36.0714302,          -5.
   4776,  -14.0736732,  -36.0714302,          -5.
   4777,  -33.0040283,  -35.5714302,          -7.
   4778,  -33.4999046,  -35.5714302,          -7.
   4779,  -18.0709496,  -36.0714302,           3.
   4780,  -35.9792976,  -35.5714302,           3.
   4781,  -34.5256882,  -35.8214302,          -6.
   4782,  -34.2316742,  -35.7209625,   -6.4696188
   4783,  -33.9957809,  -35.5714302,          -6.
   4784,  -13.6193857,  -35.8214302,          -3.
   4785,  -13.6647577,  -35.5714302,          -3.
   4786,  -32.0614204,  -36.0714302,          -6.
   4787,  -13.5740137,  -36.0714302,          -4.
   4788,  -13.5740137,  -36.0714302,          -3.
   4789,  -36.9710541,  -35.5714302,          1.5
   4790,  -30.5624428,  -36.0714302,          -6.
   4791,  -37.0580177,  -36.0714302,         -5.5
   4792,  -33.0040283,  -35.5714302,           2.
   4793,  -13.6193857,  -35.8214302,          -2.
   4794,  -14.0736732,  -36.0714302,          -2.
   4795,  -13.5740137,  -36.0714302,          -2.
   4796,  -13.6193857,  -35.8214302,         -1.5
   4797,  -13.6193857,  -35.8214302,           0.
   4798,  -14.0736732,  -36.0714302,         -1.5
   4799,  -13.5740137,  -36.0714302,          -1.
   4800,  -13.6193857,  -35.8214302,          -1.
   4801,  -28.0452385,  -35.5714302,          1.5
   4802,  -28.5411186,  -35.5714302,           2.
   4803,  -34.4916611,  -35.5714302,          -7.
   4804,  -33.9957809,  -35.5714302,          -7.
   4805,  -33.8215714,  -35.7028809,  -6.70791054
   4806,  -13.6193857,  -35.8214302,          0.5
   4807,  -14.0736732,  -36.0714302,           0.
   4808,  -14.1606369,  -35.5714302,           2.
   4809,  -14.0736732,  -36.0714302,          1.5
   4810,  -32.0614204,  -36.0714302,          -5.
   4811,  -33.9957809,  -35.5714302,         -6.5
   4812,  -24.5665264,  -36.0714302,           0.
   4813,  -13.5740137,  -36.0714302,           0.
   4814,  -34.3451271,  -35.6411552,  -1.16953599
   4815,  -15.0729923,  -36.0714302,           0.
   4816,  -13.6193857,  -35.8214302,           2.
   4817,  -13.6647577,  -35.5714302,           2.
   4818,  -13.6193857,  -35.8214302,           3.
   4819,  -33.0607414,  -36.0714302,          -3.
   4820,  -15.1523933,  -35.5714302,           4.
   4821,  -14.0736732,  -36.0714302,          3.5
   4822,  -13.6193857,  -35.8214302,          3.5
   4823,  -14.0736732,  -36.0714302,           3.
   4824,  -13.6193857,  -35.8214302,           4.
   4825,   -34.379158,  -35.8911552,  -1.16953599
   4826,  -13.5740137,  -36.0714302,           3.
   4827,  -37.5123062,  -35.8214302,           1.
   4828,  -37.4669342,  -35.5714302,           1.
   4829,  -36.9710541,  -35.5714302,           1.
   4830,  -35.9792976,  -35.5714302,          0.5
   4831,  -13.6193857,  -35.8214302,          4.5
   4832,  -14.0736732,  -36.0714302,          4.5
   4833,  -13.6193857,  -35.8214302,           5.
   4834,  -33.0040283,  -35.5714302,           1.
   4835,  -22.0833511,  -35.8214302,          -1.
   4836,  -22.0682297,  -36.0714302,         -0.5
   4837,  -22.5678883,  -36.0714302,          -1.
   4838,  -23.0675468,  -36.0714302,          -1.
   4839,  -35.9792976,  -35.5714302,          -6.
   4840,  -21.1029377,  -35.5714302,          -1.
   4841,  -20.7922096,  -35.6940765,  -1.31177986
   4842,  -21.2880859,  -35.6940765,  -1.31177986
   4843,  -21.5988159,  -35.5714302,          -1.
   4844,  -34.2333946,  -35.6736984,  0.123057678
   4845,  -33.9957809,  -35.5714302,           0.
   4846,  -14.1606369,  -35.5714302,           6.
   4847,  -13.5740137,  -36.0714302,           5.
   4848,  -14.0736732,  -36.0714302,           4.
   4849,  -16.1441517,  -35.5714302,           1.
   4850,  -30.0627823,  -36.0714302,          -2.
   4851,  -20.6070595,  -35.5714302,          -1.
   4852,  -36.9710541,  -35.5714302,         -7.5
   4853,  -36.5167694,  -35.8214302,         -7.5
   4854,  -18.9762459,   -35.648941,  -3.76824284
   4855,  -18.9497776,   -35.898941,  -3.76824284
   4856,  -19.0702705,  -36.0714302,          -4.
   4857,  -19.1194229,  -35.5714302,         -3.5
   4858,  -23.5672073,  -36.0714302,           0.
   4859,  -23.0864525,  -35.5714302,          0.5
   4860,  -23.7081394,  -35.9664726, -0.138353959
   4861,  -23.7157021,  -35.7164726, -0.138353959
   4862,  -23.0864525,  -35.5714302,           4.
   4863,  -24.0782089,  -35.5714302,           1.
   4864,  -15.5726528,  -36.0714302,          -4.
   4865,  -36.9710541,  -35.5714302,         -3.5
   4866,   -17.571291,  -36.0714302,          -6.
   4867,  -24.2115803,  -35.7164726, -0.138353959
   4868,   -24.207798,  -35.9664726, -0.138353959
   4869,  -18.1276665,  -35.5714302,         -5.5
   4870,  -21.1029377,  -35.5714302,          1.5
   4871,  -15.5726528,  -36.0714302,          -5.
   4872,  -15.0729923,  -36.0714302,         -4.5
   4873,  -29.0483398,  -35.8214302,         -3.5
   4874,   -15.114584,  -35.8214302,          -4.
   4875,  -15.0729923,  -36.0714302,          -4.
   4876,  -15.1523933,  -35.5714302,         -3.5
   4877,  -19.0702705,  -36.0714302,          -6.
   4878,  -15.0729923,  -36.0714302,          -3.
   4879,  -18.1276665,  -35.5714302,          1.5
   4880,  -18.1276665,  -35.5714302,           1.
   4881,  -15.1523933,  -35.5714302,          -3.
   4882,  -16.0723114,  -36.0714302,          -5.
   4883,  -14.6565151,  -35.5714302,          -4.
   4884,  -18.1276665,  -35.5714302,          -6.
   4885,  -22.1939812,  -35.9439468,  -6.68930483
   4886,  -13.5740137,  -36.0714302,           4.
   4887,  -23.0864525,  -35.5714302,          -7.
   4888,  -36.4751778,  -35.5714302,          -6.
   4889,  -36.9710541,  -35.5714302,          -6.
   4890,  -35.9792976,  -35.5714302,         -0.5
   4891,  -35.9792976,  -35.5714302,           0.
   4892,  -36.9710541,  -35.5714302,          -7.
   4893,  -32.5081482,  -35.5714302,          -5.
   4894,  -27.0534821,  -35.5714302,          -1.
   4895,  -27.5493603,  -35.5714302,          -1.
   4896,  -31.0205116,  -35.5714302,           0.
   4897,  -30.0627823,  -36.0714302,         -2.5
   4898,  -29.0369968,  -35.5714302,          -1.
   4899,  -29.0483398,  -35.8214302,         -2.5
   4900,  -29.0369968,  -35.5714302,          -3.
   4901,  -28.5524616,  -35.8214302,         -2.5
   4902,  -29.0369968,  -35.5714302,         -2.5
   4903,  -29.0369968,  -35.5714302,         -0.5
   4904,  -25.0699673,  -35.5714302,         -7.5
   4905,  -29.0634651,  -36.0714302,          -7.
   4906,  -23.0864525,  -35.5714302,          -6.
   4907,  -20.6070595,  -35.5714302,           0.
   4908,  -19.0967369,  -35.8214302,         -4.5
   4909,   -22.094696,  -35.5714302,          -1.
   4910,  -22.0682297,  -36.0714302,         -6.5
   4911,  -25.0699673,  -35.5714302,          -6.
   4912,   -26.065506,  -36.0714302,         -7.5
   4913,  -18.0709496,  -36.0714302,           0.
   4914,  -28.5411186,  -35.5714302,          -7.
   4915,  -13.5740137,  -36.0714302,           2.
   4916,  -34.0600586,  -36.0714302,          -3.
   4917,  -35.9792976,  -35.5714302,          -1.
   4918,  -33.0040283,  -35.5714302,          -1.
   4919,  -31.0205116,  -35.5714302,          -1.
   4920,  -29.0369968,  -35.5714302,          -2.
   4921,  -28.0452385,  -35.5714302,          -6.
   4922,  -27.5569229,  -35.8214302,          -6.
   4923,  -20.1111794,  -35.5714302,          -1.
   4924,  -18.1276665,  -35.5714302,           0.
   4925,  -18.1276665,  -35.5714302,         -1.5
   4926,  -16.1441517,  -35.5714302,         -1.5
   4927,   -26.065506,  -36.0714302,           6.
   4928,  -25.5658455,  -36.0714302,           6.
   4929,  -33.9957809,  -35.5714302,           4.
   4930,  -32.0614204,  -36.0714302,         -7.5
   4931,  -33.0040283,  -35.5714302,          -2.
   4932,  -20.0695896,  -36.0714302,          -7.
   4933,  -20.0695896,  -36.0714302,         -7.5
   4934,  -33.4999046,  -35.5714302,          -2.
   4935,  -32.0349541,  -35.8214302,         -7.5
   4936,  -29.0483398,  -35.8214302,          -3.
   4937,  -29.0634651,  -36.0714302,          -3.
   4938,  -31.5617619,  -36.0714302,          -3.
   4939,  -25.0699673,  -35.5714302,          -2.
   4940,  -21.5685692,  -36.0714302,          -3.
   4941,  -30.5624428,  -36.0714302,          -3.
   4942,  -36.0587006,  -36.0714302,          -7.
   4943,  -36.0587006,  -36.0714302,         -7.5
   4944,  -20.1111794,  -35.5714302,          -4.
   4945,  -19.1194229,  -35.5714302,         -2.5
   4946,  -24.0668678,  -36.0714302,           0.
   4947,  -24.0782089,  -35.5714302,           0.
   4948,  -35.4834175,  -35.5714302,          -5.
   4949,  -36.4751778,  -35.5714302,          -4.
   4950,  -35.5590401,  -36.0714302,          -5.
   4951,  -35.9792976,  -35.5714302,         -4.5
   4952,  -35.9792976,  -35.5714302,          -4.
   4953,  -27.5644855,  -36.0714302,          -6.
   4954,  -29.0369968,  -35.5714302,         -3.5
   4955,  -23.0864525,  -35.5714302,         -4.5
   4956,  -23.0864525,  -35.5714302,          -5.
   4957,  -22.5905743,  -35.5714302,          -5.
   4958,  -23.0675468,  -36.0714302,          -3.
   4959,  -27.5493603,  -35.5714302,          -6.
   4960,  -19.0702705,  -36.0714302,          -5.
   4961,  -29.0369968,  -35.5714302,          -4.
   4962,  -19.1194229,  -35.5714302,          -3.
   4963,  -19.1194229,  -35.5714302,          -5.
   4964,  -32.0122681,  -35.5714302,          -4.
   4965,  -33.0040283,  -35.5714302,          -3.
   4966,  -37.5576782,  -36.0714302,           1.
   4967,  -16.0723114,  -36.0714302,          -3.
   4968,  -19.0702705,  -36.0714302,         -4.5
   4969,  -18.9497776,   -35.898941,  -4.26824284
*Element, type=C3D10
   1,  199,  223,  527,  222,  848,  847,  846,  850,  849,  851
   2,  506,  505,  801,  198,  854,  853,  852,  856,  855,  857
   3,   70,  802,  146,   69,  860,  859,  858,  862,  861,  863
   4,   70,  709,  146,  802,  865,  864,  858,  860,  866,  859
   5,  709,  802,  409,  686,  866,  868,  867,  870,  869,  871
   6,   69,  386,   70,  802,  873,  872,  862,  861,  874,  860
   7,  221,  197,  507,  506,  877,  876,  875,  879,  878,  880
   8,    8,  120,    5,  479,  883,  882,  881,  885,  884,  886
   9,    8,    5,  156,  479,  881,  888,  887,  885,  886,  889
  10,  479,  156,   60,    5,  889,  891,  890,  886,  888,  892
  11,  803,  132,   47,  133,  895,  894,  893,  897,  896,  898
  12,   47,   46,  803,  133,  900,  899,  893,  898,  901,  897
  13,  243,  267,  804,  266,  904,  903,  902,  906,  905,  907
  14,  132,   48,  131,  803,  910,  909,  908,  895,  911,  912
  15,  133,  492,  803,  132,  914,  913,  897,  896,  915,  895
  16,  803,  514,  166,  167,  918,  917,  916,  920,  919,  921
  17,  166,  803,  167,   46,  916,  920,  921,  922,  899,  923
  18,   48,  490,   49,  131,  926,  925,  924,  909,  927,  928
  19,   71,  732,  805,  145,  931,  930,  929,  933,  932,  934
  20,  492,  516,  165,  515,  937,  936,  935,  939,  938,  940
  21,   46,  803,  167,   47,  899,  920,  923,  900,  893,  941
  22,  515,  491,  803,  492,  944,  943,  942,  939,  945,  913
  23,  138,  137,  497,  806,  948,  947,  946,  950,  949,  951
  24,  496,  184,  497,  161,  954,  953,  952,  956,  955,  957
  25,  138,  139,   41,  806,  960,  959,  958,  950,  961,  962
  26,  145,  732,  805,  755,  932,  930,  934,  964,  963,  965
  27,  495,   43,  807,  163,  968,  967,  966,  970,  969,  971
  28,  554,  243,  808,  242,  974,  973,  972,  976,  975,  977
  29,  138,   42,  806,   41,  979,  978,  950,  958,  980,  962
  30,  497,  161,  806,  496,  957,  981,  951,  952,  956,  982
  31,  797,  774,  436,  435,  985,  984,  983,  987,  986,  988
  32,  245,  809,  221,  244,  991,  990,  989,  993,  992,  994
  33,  246,  223,  222,  551,  996,  849,  995,  998,  997,  999
  34,  222,  809,  221,  245, 1001,  990, 1000, 1002,  991,  989
  35,  244,  530,  243,  553, 1005, 1004, 1003, 1007, 1006, 1008
  36,  528,  505,  801,  529, 1010,  853, 1009, 1012, 1011, 1013
  37,  145,  805,  144,  755,  934, 1015, 1014,  964,  965, 1016
  38,   71,  144,  805,   72, 1017, 1015,  929, 1019, 1018, 1020
  39,   71,  732,  432,  805,  931, 1022, 1021,  929,  930, 1023
  40,  725,  724,  810,  701, 1026, 1025, 1024, 1028, 1027, 1029
  41,  811,  371,  394,  701, 1032, 1031, 1030, 1034, 1033, 1035
  42,  805,  144,   71,  145, 1015, 1017,  929,  934, 1014,  933
  43,  724,  811,  701,  700, 1036, 1034, 1027, 1038, 1037, 1039
  44,  700,  723,  811,  699, 1041, 1040, 1037, 1043, 1042, 1044
  45,  812,  479,   60,  179, 1046,  890, 1045, 1048, 1047, 1049
  46,  156,  479,  812,  502,  889, 1046, 1050, 1052, 1051, 1053
  47,  504,  527,  528,  199, 1056, 1055, 1054, 1057,  846, 1058
  48,  156,  155,  812,   60, 1060, 1059, 1050,  891, 1061, 1045
  49,  633,  324,  632,  656, 1064, 1063, 1062, 1066, 1065, 1067
  50,  656,  324,  632,  655, 1065, 1063, 1067, 1069, 1068, 1070
  51,  632,  302,  301,  813, 1073, 1072, 1071, 1075, 1074, 1076
  52,  689,  814,  406,  383, 1079, 1078, 1077, 1081, 1080, 1082
  53,  361,  362,  665,  688, 1085, 1084, 1083, 1087, 1086, 1088
  54,  687,  686,  386,  363, 1091, 1090, 1089, 1093, 1092, 1094
  55,  689,  383,  666,  815, 1081, 1096, 1095, 1098, 1097, 1099
  56,  361,  385,  688,  384, 1101, 1100, 1087, 1103, 1102, 1104
  57,  689,  665,  815,  666, 1106, 1105, 1098, 1095, 1107, 1099
  58,  815,  689,  688,  665, 1098, 1109, 1108, 1105, 1106, 1088
  59,  551,  809,  552,  528, 1112, 1111, 1110, 1114, 1113, 1115
  60,  264,  808,  555,  578, 1118, 1117, 1116, 1120, 1119, 1121
  61,  708,  707,  731,  816, 1124, 1123, 1122, 1126, 1125, 1127
  62,  387,  708,  816,  364, 1129, 1126, 1128, 1131, 1130, 1132
  63,  365,  730,  729,  706, 1135, 1134, 1133, 1137, 1136, 1138
  64,  523,  499,  181,  500, 1141, 1140, 1139, 1143, 1142, 1144
  65,  153,  152,  571,   63, 1147, 1146, 1145, 1149, 1148, 1150
  66,  558,  535,  817,  559, 1153, 1152, 1151, 1155, 1154, 1156
  67,  558,  239,  238,  817, 1159, 1158, 1157, 1151, 1160, 1161
  68,  241,  808,  555,  264, 1163, 1117, 1162, 1164, 1118, 1116
  69,  558,  237,  559,  817, 1166, 1165, 1155, 1151, 1167, 1156
  70,  237,  817,  238,  214, 1167, 1161, 1168, 1170, 1169, 1171
  71,  215,  817,  238,  239, 1173, 1161, 1172, 1174, 1160, 1158
  72,  818,   95,  118,  119, 1177, 1176, 1175, 1179, 1178, 1180
  73,  559,  536,  817,  237, 1182, 1181, 1156, 1165, 1183, 1167
  74,  798,  458,  117,  118, 1186, 1185, 1184, 1188, 1187, 1189
  75,  523,  180,  524,  500, 1192, 1191, 1190, 1143, 1193, 1194
  76,  158,  159,  499,  182, 1197, 1196, 1195, 1199, 1198, 1200
  77,  819,  388,  412,  411, 1203, 1202, 1201, 1205, 1204, 1206
  78,  388,  730,  411,  819, 1208, 1207, 1204, 1203, 1209, 1205
  79,  352,  673,  674,  375, 1212, 1211, 1210, 1214, 1213, 1215
  80,  820,  375,  376,  696, 1218, 1217, 1216, 1220, 1219, 1221
  81,  696,  377,  376,  820, 1223, 1222, 1221, 1220, 1224, 1216
  82,  673,  375,  696,  697, 1213, 1219, 1225, 1227, 1226, 1228
  83,  819,  730,  411,  753, 1209, 1207, 1205, 1230, 1229, 1231
  84,  389,  819,  412,  752, 1233, 1201, 1232, 1235, 1234, 1236
  85,  673,  820,  375,  352, 1237, 1218, 1213, 1212, 1238, 1214
  86,  353,  820,  376,  377, 1240, 1216, 1239, 1241, 1224, 1222
  87,  375,  673,  674,  697, 1213, 1211, 1215, 1226, 1227, 1242
  88,  388,  389,  729,  819, 1245, 1244, 1243, 1203, 1233, 1246
  89,  752,  819,  753,  729, 1234, 1230, 1247, 1248, 1246, 1249
  90,  389,  819,  388,  412, 1233, 1203, 1245, 1232, 1201, 1202
  91,  820,  353,  352,  673, 1240, 1250, 1238, 1237, 1251, 1212
  92,  353,  352,  673,  821, 1250, 1212, 1251, 1253, 1252, 1254
  93,  651,  674,  821,  650, 1257, 1256, 1255, 1259, 1258, 1260
  94,  651,  330,  821,  329, 1262, 1261, 1255, 1264, 1263, 1265
  95,  674,  352,  651,  821, 1210, 1266, 1257, 1256, 1252, 1255
  96,  650,  674,  821,  673, 1258, 1256, 1260, 1267, 1211, 1254
  97,  821,  352,  651,  329, 1252, 1266, 1255, 1265, 1268, 1264
  98,  353,  330,  821,  354, 1269, 1261, 1253, 1271, 1270, 1272
  99,  806,  139,   41,   40,  961,  959,  962, 1274, 1273, 1275
 100,  237,  822,  260,  261, 1278, 1277, 1276, 1280, 1279, 1281
 101,  822,  604,  605,  284, 1284, 1283, 1282, 1286, 1285, 1287
 102,  285,  580,  262,  822, 1290, 1289, 1288, 1292, 1291, 1293
 103,  822,  283,  284,  605, 1295, 1294, 1286, 1282, 1296, 1287
 104,  260,  283,  822,  582, 1297, 1295, 1277, 1299, 1298, 1300
 105,  260,  283,  284,  822, 1297, 1294, 1301, 1277, 1295, 1286
 106,  261,  822,  284,  285, 1279, 1286, 1302, 1303, 1292, 1304
 107,  822,  605,  604,  581, 1282, 1283, 1284, 1306, 1305, 1307
 108,  615,  296,  639,  616, 1310, 1309, 1308, 1312, 1311, 1313
 109,  614,  615,  823,  638, 1316, 1315, 1314, 1318, 1317, 1319
 110,  823,  250,  592,  591, 1322, 1321, 1320, 1324, 1323, 1325
 111,  297,  823,  273,  296, 1328, 1327, 1326, 1330, 1329, 1331
 112,  616,  296,  295,  272, 1311, 1333, 1332, 1335, 1334, 1336
 113,  637,  614,  823,  638, 1338, 1314, 1337, 1339, 1318, 1319
 114,  637,  823,  296,  638, 1337, 1329, 1340, 1339, 1319, 1341
 115,   65,  824,  294,  594, 1344, 1343, 1342, 1346, 1345, 1347
 116,  582,  822,  558,  581, 1300, 1349, 1348, 1350, 1306, 1351
 117,  304,  303,  327,  630, 1354, 1353, 1352, 1356, 1355, 1357
 118,  354,  330,  821,  331, 1270, 1261, 1272, 1359, 1358, 1360
 119,  331,  330,  821,  650, 1358, 1261, 1360, 1362, 1361, 1260
 120,  821,  353,  354,  672, 1253, 1271, 1272, 1364, 1363, 1365
 121,  571,  594,  294,  824, 1367, 1347, 1366, 1368, 1345, 1343
 122,  353,  354,  820,  377, 1271, 1369, 1240, 1241, 1370, 1224
 123,  820,  673,  375,  696, 1237, 1213, 1218, 1220, 1225, 1219
 124,  239,  557,  558,  581, 1372, 1371, 1159, 1374, 1373, 1351
 125,  581,  239,  238,  558, 1374, 1158, 1375, 1351, 1159, 1157
 126,  686,  709,  802,  147,  870,  866,  869, 1377, 1376, 1378
 127,  535,  536,  817,  559, 1379, 1181, 1152, 1154, 1182, 1156
 128,  191,  536,  214,  215, 1382, 1381, 1380, 1384, 1383, 1385
 129,  593,  616,  272,  592, 1387, 1335, 1386, 1389, 1388, 1390
 130,  637,  297,  823,  274, 1391, 1328, 1337, 1393, 1392, 1394
 131,  274,  251,  250,  823, 1397, 1396, 1395, 1394, 1398, 1322
 132,  274,  614,  823,  637, 1399, 1314, 1394, 1393, 1338, 1337
 133,  731,  730,  816,  707, 1401, 1400, 1127, 1123, 1402, 1125
 134,  340,  640,  617,  641, 1405, 1404, 1403, 1407, 1406, 1408
 135,  364,  816,  387,  388, 1132, 1128, 1131, 1410, 1409, 1411
 136,  730,  706,  365,  707, 1136, 1137, 1135, 1402, 1412, 1413
 137,  676,  350,  373,  349, 1416, 1415, 1414, 1418, 1417, 1419
 138,  388,  816,  365,  364, 1409, 1421, 1420, 1410, 1132, 1422
 139,  410,  754,  753,  730, 1425, 1424, 1423, 1427, 1426, 1229
 140,   64,  151,  824,   65, 1430, 1429, 1428, 1432, 1431, 1344
 141,  706,  365,  366,  729, 1137, 1434, 1433, 1138, 1133, 1435
 142,  366,  729,  728,  705, 1435, 1437, 1436, 1439, 1438, 1440
 143,   19,  410,  387,  731, 1443, 1442, 1441, 1445, 1444, 1446
 144,  825,  818,  433,  434, 1449, 1448, 1447, 1451, 1450, 1452
 145,  587,  232,  255,  231, 1455, 1454, 1453, 1457, 1456, 1458
 146,  433,  825,  434,  410, 1447, 1451, 1452, 1460, 1459, 1461
 147,  395,  811,  372,  371, 1464, 1463, 1462, 1465, 1032, 1466
 148,  410,  754,  433,  825, 1425, 1467, 1460, 1459, 1468, 1447
 149,  708,  387,   19,   18, 1129, 1441, 1469, 1471, 1470, 1472
 150,  752,  411,  753,  819, 1473, 1231, 1247, 1234, 1205, 1230
 151,  825,  754,  433,  777, 1468, 1467, 1447, 1475, 1474, 1476
 152,  411,  825,  434,  776, 1478, 1451, 1477, 1480, 1479, 1481
 153,  825,  434,  410,  411, 1451, 1461, 1459, 1478, 1477, 1482
 154,  776,  825,  777,  753, 1479, 1475, 1483, 1485, 1484, 1486
 155,  242,  808,  555,  241,  977, 1117, 1487, 1488, 1163, 1162
 156,   96,   22,    3,  800, 1491, 1490, 1489, 1493, 1492, 1494
 157,  601,  602,  578,  287, 1497, 1496, 1495, 1499, 1498, 1500
 158,   86,  109,   85,  466, 1503, 1502, 1501, 1505, 1504, 1506
 159,  161,  806,  162,   41,  981, 1508, 1507, 1509,  962, 1510
 160,  190,  513,  167,  514, 1513, 1512, 1511, 1515, 1514,  919
 161,  777,  456,  818,  800, 1518, 1517, 1516, 1520, 1519, 1521
 162,  132,  492,  803,  491,  915,  913,  895, 1522,  945,  943
 163,  222,  529,  221,  809, 1524, 1523, 1000, 1001, 1525,  990
 164,  529,  528,  222,  801, 1012, 1526, 1524, 1013, 1009, 1527
 165,  794,  462,  793,  113, 1530, 1529, 1528, 1532, 1531, 1533
 166,  463,  462,  793,  770, 1535, 1529, 1534, 1537, 1536, 1538
 167,    3,  800,   23,    4, 1494, 1540, 1539, 1542, 1541, 1543
 168,  793,  463,  792,  112, 1534, 1545, 1544, 1547, 1546, 1548
 169,  464,  792,  769,  463, 1551, 1550, 1549, 1552, 1545, 1553
 170,  464,  791,  768,  792, 1556, 1555, 1554, 1551, 1557, 1558
 171,  792,  464,  791,  111, 1551, 1556, 1557, 1560, 1559, 1561
 172,  463,  770,  793,  769, 1537, 1538, 1534, 1553, 1562, 1563
 173,  791,  768,  465,  464, 1555, 1565, 1564, 1556, 1554, 1566
 174,  110,  791,  790,  465, 1569, 1568, 1567, 1570, 1564, 1571
 175,  442,  466,  443,  767, 1574, 1573, 1572, 1576, 1575, 1577
 176,  465,  768,  767,  442, 1565, 1579, 1578, 1581, 1580, 1576
 177,  818,  119,  800,   96, 1179, 1582, 1521, 1584, 1583, 1493
 178,  109,  789,  467,  790, 1587, 1586, 1585, 1589, 1588, 1590
 179,   96,  800,    3,    4, 1493, 1494, 1489, 1591, 1541, 1542
 180,  159,  158,  826,   38, 1197, 1593, 1592, 1595, 1594, 1596
 181,  827,  467,  468,  789, 1599, 1598, 1597, 1600, 1586, 1601
 182,   38,  142,  828,  141, 1604, 1603, 1602, 1606, 1605, 1607
 183,  140,  826,  500,  141, 1610, 1609, 1608, 1612, 1611, 1613
 184,  158,  500,  157,  181, 1616, 1615, 1614, 1617, 1144, 1618
 185,  788,  787,  446,  764, 1621, 1620, 1619, 1623, 1622, 1624
 186,  788,  787,  107,  469, 1621, 1626, 1625, 1628, 1627, 1629
 187,  765,  788,  445,  446, 1632, 1631, 1630, 1633, 1619, 1634
 188,  787,  470,  786,  106, 1637, 1636, 1635, 1639, 1638, 1640
 189,  447,  786,  471,  448, 1643, 1642, 1641, 1645, 1644, 1646
 190,  787,  764,  763,  447, 1622, 1648, 1647, 1650, 1649, 1651
 191,  786,  471,  785,  105, 1642, 1653, 1652, 1655, 1654, 1656
 192,  471,  785,  762,  786, 1653, 1658, 1657, 1642, 1652, 1659
 193,  472,  784,  761,  785, 1662, 1661, 1660, 1664, 1663, 1665
 194,  785,  472,  784,  104, 1664, 1662, 1663, 1667, 1666, 1668
 195,  785,  762,  472,  471, 1658, 1669, 1664, 1653, 1657, 1670
 196,  473,  783,  760,  784, 1673, 1672, 1671, 1675, 1674, 1676
 197,  784,  473,  783,  103, 1675, 1673, 1674, 1678, 1677, 1679
 198,  784,  761,  473,  472, 1661, 1680, 1675, 1662, 1660, 1681
 199,  760,  473,  450,  474, 1671, 1683, 1682, 1685, 1684, 1686
 200,  783,  474,  782,  102, 1689, 1688, 1687, 1691, 1690, 1692
 201,  474,  782,  759,  783, 1688, 1694, 1693, 1689, 1687, 1695
 202,  475,  781,  758,  782, 1698, 1697, 1696, 1700, 1699, 1701
 203,  782,  475,  781,  101, 1700, 1698, 1699, 1703, 1702, 1704
 204,  782,  759,  475,  474, 1694, 1705, 1700, 1688, 1693, 1706
 205,  476,  780,  757,  781, 1709, 1708, 1707, 1711, 1710, 1712
 206,  781,  476,  780,  100, 1711, 1709, 1710, 1714, 1713, 1715
 207,  757,  453,  454,  477, 1718, 1717, 1716, 1720, 1719, 1721
 208,  779,  477,   98,   99, 1724, 1723, 1722, 1726, 1725, 1727
 209,   37,    2,  157,  829, 1730, 1729, 1728, 1732, 1731, 1733
 210,  758,  476,  453,  757, 1736, 1735, 1734, 1737, 1707, 1718
 211,  811,  700,  372,  371, 1037, 1738, 1463, 1032, 1739, 1466
 212,  761,  473,  450,  760, 1680, 1683, 1740, 1741, 1671, 1682
 213,  477,  756,  830,  454, 1744, 1743, 1742, 1721, 1745, 1746
 214,  688,  361,  815,  665, 1087, 1747, 1108, 1088, 1083, 1105
 215,  478,  778,  779,   98, 1750, 1749, 1748, 1752, 1751, 1722
 216,  143,  778,  144,   72, 1755, 1754, 1753, 1757, 1756, 1018
 217,  142,   37,  829,    1, 1759, 1732, 1758, 1761, 1760, 1762
 218,  829,  501,  157,  142, 1764, 1763, 1733, 1758, 1765, 1766
 219,  777,   22,   24,   21, 1769, 1768, 1767, 1771, 1770, 1772
 220,  777,   21,   24,  754, 1771, 1772, 1767, 1474, 1773, 1774
 221,  175,  198,  199,  482, 1777, 1776, 1775, 1779, 1778, 1780
 222,  457,   95,  118,  818, 1782, 1176, 1781, 1783, 1177, 1175
 223,  458,  457,  799,  434, 1786, 1785, 1784, 1788, 1787, 1789
 224,    1,   37,  829,    2, 1760, 1732, 1762, 1790, 1730, 1731
 225,  435,  774,  436,  412,  986,  984,  988, 1792, 1791, 1793
 226,  118,  457,  799,  458, 1781, 1785, 1794, 1187, 1786, 1784
 227,  412,  752,  411,  775, 1236, 1473, 1206, 1796, 1795, 1797
 228,  752,  412,  751,  775, 1236, 1799, 1798, 1795, 1796, 1800
 229,  774,  751,  413,  412, 1803, 1802, 1801, 1791, 1799, 1804
 230,  798,  434,  775,  435, 1807, 1806, 1805, 1809, 1808, 1810
 231,  774,  414,  437,  413, 1813, 1812, 1811, 1801, 1814, 1815
 232,  414,  751,  413,  774, 1816, 1802, 1814, 1813, 1803, 1801
 233,  414,  772,  749,  773, 1819, 1818, 1817, 1821, 1820, 1822
 234,  116,  796,  460,  797, 1825, 1824, 1823, 1827, 1826, 1828
 235,  796,  115,  116,  460, 1830, 1829, 1825, 1824, 1831, 1823
 236,  773,  437,  414,  772, 1832, 1812, 1821, 1820, 1833, 1819
 237,  438,  772,  749,  414, 1835, 1818, 1834, 1836, 1819, 1817
 238,  795,  115,  460,  114, 1838, 1831, 1837, 1840, 1839, 1841
 239,  795,  114,  460,  461, 1840, 1841, 1837, 1843, 1842, 1844
 240,  439,  438,  771,  748, 1847, 1846, 1845, 1849, 1848, 1850
 241,  794,  114,  461,  113, 1852, 1842, 1851, 1532, 1853, 1854
 242,  772,  748,  771,  438, 1856, 1850, 1855, 1835, 1848, 1846
 243,  830,  778,  779,  478, 1858, 1749, 1857, 1859, 1750, 1748
 244,  456,  818,  457,  433, 1517, 1783, 1860, 1861, 1448, 1862
 245,  769,  440,  463,  770, 1864, 1863, 1553, 1562, 1865, 1537
 246,  464,  768,  441,  769, 1554, 1867, 1866, 1549, 1868, 1869
 247,  462,  439,  770,  463, 1871, 1870, 1536, 1535, 1872, 1537
 248,  792,  111,  112,  463, 1560, 1873, 1548, 1545, 1874, 1546
 249,  792,  111,  463,  464, 1560, 1874, 1545, 1551, 1559, 1552
 250,  768,  744,  767,  419, 1876, 1875, 1579, 1878, 1877, 1879
 251,  477,  830,  756,  779, 1742, 1743, 1744, 1724, 1857, 1880
 252,  779,  478,  477,  830, 1748, 1881, 1724, 1857, 1859, 1742
 253,  778,  830,  779,  755, 1858, 1857, 1749, 1883, 1882, 1884
 254,  791,  464,  465,  110, 1556, 1566, 1564, 1569, 1885, 1570
 255,  464,  111,  110,  791, 1559, 1886, 1885, 1556, 1561, 1569
 256,  419,  745,  768,  744, 1888, 1887, 1878, 1877, 1889, 1876
 257,  454,  756,  830,  733, 1745, 1743, 1746, 1891, 1890, 1892
 258,  789,  108,  109,  467, 1894, 1893, 1587, 1586, 1895, 1585
 259,  830,  455,  778,  478, 1897, 1896, 1858, 1859, 1898, 1750
 260,  788,  787,  469,  446, 1621, 1627, 1628, 1619, 1620, 1899
 261,  108,  789,  788,  468, 1894, 1901, 1900, 1902, 1601, 1903
 262,  742,  766,  422,  765, 1906, 1905, 1904, 1908, 1907, 1909
 263,  107,  788,  468,  108, 1625, 1903, 1910, 1911, 1900, 1902
 264,  787,  786,  470,  447, 1635, 1636, 1637, 1650, 1643, 1912
 265,  765,  764,  423,  741, 1915, 1914, 1913, 1917, 1916, 1918
 266,  469,  788,  468,  107, 1628, 1903, 1919, 1629, 1625, 1910
 267,  762,  763,  448,  786, 1922, 1921, 1920, 1659, 1923, 1644
 268,  764,  740,  424,  741, 1926, 1925, 1924, 1916, 1927, 1928
 269,  787,  106,  469,  470, 1639, 1929, 1627, 1637, 1638, 1930
 270,  446,  469,  470,  787, 1899, 1930, 1931, 1620, 1627, 1637
 271,  762,  449,  761,  472, 1934, 1933, 1932, 1669, 1935, 1660
 272,  448,  786,  471,  762, 1644, 1642, 1646, 1920, 1659, 1657
 273,  786,  106,  470,  105, 1640, 1638, 1636, 1655, 1936, 1937
 274,  786,  105,  470,  471, 1655, 1937, 1636, 1642, 1654, 1938
 275,  425,  762,  449,  426, 1940, 1934, 1939, 1942, 1941, 1943
 276,  787,  446,  764,  447, 1620, 1624, 1622, 1650, 1944, 1649
 277,  737,  450,  427,  451, 1947, 1946, 1945, 1949, 1948, 1950
 278,  784,  103,  472,  473, 1678, 1951, 1662, 1675, 1677, 1681
 279,  738,  450,  427,  737, 1953, 1946, 1952, 1954, 1947, 1945
 280,  760,  784,  761,  473, 1676, 1661, 1741, 1671, 1675, 1680
 281,  759,  783,  760,  474, 1695, 1672, 1955, 1693, 1689, 1685
 282,  783,  102,  473,  474, 1691, 1956, 1673, 1689, 1690, 1684
 283,  452,  758,  735,  759, 1959, 1958, 1957, 1961, 1960, 1962
 284,  455,  454,  733,  431, 1964, 1891, 1963, 1966, 1965, 1967
 285,  781,  758,  476,  475, 1697, 1736, 1711, 1698, 1696, 1968
 286,  759,  736,  452,  451, 1970, 1969, 1961, 1972, 1971, 1973
 287,  782,  101,  474,  475, 1703, 1974, 1688, 1700, 1702, 1706
 288,  757,  781,  758,  476, 1712, 1697, 1737, 1707, 1711, 1736
 289,  779,  780,  756,  477, 1976, 1975, 1880, 1724, 1977, 1744
 290,  781,  100,  475,  476, 1714, 1978, 1698, 1711, 1713, 1968
 291,  454,  453,  757,  734, 1717, 1718, 1716, 1980, 1979, 1981
 292,   99,  780,  779,  477, 1982, 1976, 1726, 1725, 1977, 1724
 293,   73,  778,  455,  478, 1984, 1896, 1983, 1985, 1750, 1898
 294,  755,  455,  830,  732, 1986, 1897, 1882,  963, 1987, 1988
 295,   72,  144,  805,  755, 1018, 1015, 1020, 1989, 1016,  965
 296,  747,  810,  724,  417, 1991, 1025, 1990, 1993, 1992, 1994
 297,  733,  757,  454,  756, 1995, 1716, 1891, 1890, 1996, 1745
 298,  732,  733,  432,  455, 1998, 1997, 1022, 1987, 1963, 1999
 299,  493,  165,  516,  164, 2001,  936, 2000, 2003, 2002, 2004
 300,  499,  159,  498,  182, 1196, 2006, 2005, 1200, 1198, 2007
 301,  455,  755,  805,  732, 1986,  965, 2008, 1987,  963,  930
 302,  144,   72,  778,  755, 1018, 1756, 1754, 1016, 1989, 1883
 303,  806,  140,   40,   39, 2010, 2009, 1274, 2012, 2011, 2013
 304,   20,  410,  731,  754, 2015, 1444, 2014, 2016, 1425, 2017
 305,  810,  416,  747,  748, 2019, 2018, 1991, 2021, 2020, 2022
 306,  666,  815,  642,  665, 1099, 2024, 2023, 1107, 1105, 2025
 307,  642,  338,  339,  665, 2028, 2027, 2026, 2025, 2029, 2030
 308,   21,  754,  433,   20, 1773, 1467, 2031, 2032, 2016, 2033
 309,   20,  754,  433,  410, 2016, 1467, 2033, 2015, 1425, 1460
 310,  619,  831,  832,  315, 2036, 2035, 2034, 2038, 2037, 2039
 311,  751,  750,  774,  414, 2041, 2040, 1803, 1816, 2042, 1813
 312,  775,  412,  751,  774, 1796, 1799, 1800, 2043, 1791, 1803
 313,   95,  118,   94,  457, 1176, 2045, 2044, 1782, 1781, 2046
 314,  729,  388,  730,  365, 1243, 1208, 1134, 1133, 1420, 1135
 315,  414,  437,  773,  774, 1812, 1832, 1821, 1813, 1811, 2047
 316,  795,  794,  114,  461, 2048, 1852, 1840, 1843, 1851, 1842
 317,  748,  438,  772,  749, 1848, 1835, 1856, 2049, 1834, 1818
 318,  685,   18,  364,  708, 2052, 2051, 2050, 2053, 1471, 1130
 319,  391,  749,  726,  750, 2056, 2055, 2054, 2058, 2057, 2059
 320,  751,  728,  727,  391, 2062, 2061, 2060, 2064, 2063, 2065
 321,  794,  439,  770,  462, 2067, 1870, 2066, 1530, 1871, 1536
 322,  749,  392,  725,  748, 2070, 2069, 2068, 2049, 2071, 2072
 323,  391,  749,  415,  392, 2056, 2074, 2073, 2075, 2070, 2076
 324,  438,  415,  749,  748, 2077, 2074, 1834, 1848, 2078, 2049
 325,  750,  727,  726,  391, 2080, 2079, 2059, 2058, 2065, 2054
 326,  816,  319,  661,  684, 2083, 2082, 2081, 2085, 2084, 2086
 327,  392,  415,  748,  749, 2076, 2078, 2071, 2070, 2074, 2049
 328,  416,  725,  393,  392, 2089, 2088, 2087, 2090, 2069, 2091
 329,  417,  416,  747,  810, 2092, 2018, 1993, 1992, 2019, 1991
 330,  684,  816,  685,  661, 2085, 2094, 2093, 2086, 2081, 2095
 331,  833,  440,  770,  747, 2097, 1865, 2096, 2099, 2098, 2100
 332,  393,  702,  725,  810, 2102, 2101, 2088, 2104, 2103, 1024
 333,  465,  791,  790,  767, 1564, 1568, 1571, 1578, 2105, 2106
 334,  810,  416,  393,  417, 2019, 2087, 2104, 1992, 2092, 2107
 335,  419,  744,  721,  745, 1877, 2109, 2108, 1888, 1889, 2110
 336,  810,  725,  393,  416, 1024, 2088, 2104, 2019, 2089, 2087
 337,  767,  467,  766,  790, 2113, 2112, 2111, 2106, 1590, 2114
 338,  767,  744,  743,  420, 1875, 2116, 2115, 2118, 2117, 2119
 339,  201,  503,  504,  527, 2122, 2121, 2120, 2124, 2123, 1056
 340,  443,  766,  444,  420, 2127, 2126, 2125, 2129, 2128, 2130
 341,  637,  296,  297,  320, 1340, 1330, 1391, 2132, 2131, 2133
 342,  366,  706,  705,  343, 1433, 2134, 1439, 2136, 2135, 2137
 343,  396,  722,  721,  373, 2140, 2139, 2138, 2142, 2141, 2143
 344,  743,  766,  422,  742, 2145, 1905, 2144, 2146, 1906, 1904
 345,  393,  394,  810,  417, 2148, 2147, 2104, 2107, 2149, 1992
 346,  394,  702,  810,  701, 2150, 2103, 2147, 1035, 2151, 1029
 347,  420,  744,  721,  419, 2117, 2109, 2152, 2153, 1877, 2108
 348,  422,  720,  719,  399, 2156, 2155, 2154, 2158, 2157, 2159
 349,  423,  741,  742,  765, 1918, 2161, 2160, 1913, 1917, 1908
 350,  422,  742,  719,  743, 1904, 2162, 2154, 2144, 2146, 2163
 351,  761,  785,  762,  472, 1665, 1658, 1932, 1660, 1664, 1669
 352,  425,  448,  762,  763, 2164, 1920, 1940, 2165, 1921, 1922
 353,  425,  739,  716,  740, 2168, 2167, 2166, 2170, 2169, 2171
 354,  739,  715,  738,  426, 2174, 2173, 2172, 2176, 2175, 2177
 355,  738,  739,  426,  762, 2172, 2176, 2177, 2179, 2178, 1941
 356,  740,  424,  717,  425, 1925, 2181, 2180, 2170, 2182, 2183
 357,  760,  451,  759,  474, 2184, 1972, 1955, 1685, 2185, 1693
 358,  784,  104,  472,  103, 1668, 1666, 1662, 1678, 2186, 1951
 359,  737,  761,  738,  450, 2188, 2187, 1954, 1947, 1740, 1953
 360,   23,  800,   22,  777, 1540, 1492, 2189, 2190, 1520, 1769
 361,  427,  737,  714,  738, 1945, 2192, 2191, 1952, 1954, 2193
 362,  758,  782,  759,  475, 1701, 1694, 1960, 1696, 1700, 1705
 363,  739,  426,  716,  715, 2176, 2194, 2167, 2174, 2175, 2195
 364,  739,  716,  426,  425, 2167, 2194, 2176, 2168, 2166, 1942
 365,  738,  715,  427,  426, 2173, 2196, 1952, 2177, 2175, 2197
 366,  714,  427,  404,  428, 2191, 2199, 2198, 2201, 2200, 2202
 367,  565,  541,  834,  542, 2205, 2204, 2203, 2207, 2206, 2208
 368,  781,  101,  475,  100, 1704, 1702, 1698, 1714, 2209, 1978
 369,  429,  735,  712,  736, 2212, 2211, 2210, 2214, 2213, 2215
 370,  734,  757,  454,  733, 1981, 1716, 1980, 2216, 1995, 1891
 371,  712,  736,  713,  429, 2215, 2218, 2217, 2210, 2214, 2219
 372,  453,  734,  430,  735, 1979, 2221, 2220, 2223, 2222, 2224
 373,  736,  428,  713,  429, 2226, 2225, 2218, 2214, 2227, 2219
 374,  733,  734,  431,  454, 2216, 2228, 1967, 1891, 1980, 1965
 375,  780,  100,  476,   99, 1715, 1713, 1709, 1982, 2229, 2230
 376,  780,  476,  477,   99, 1709, 2231, 1977, 1982, 2230, 1725
 377,   73,  778,   97,  143, 1984, 2233, 2232, 2234, 1755, 2235
 378,  145,  146,   70,  732, 2237,  858, 2236,  932, 2238, 2239
 379,  513,  537,  514,  190, 2241, 2240, 1514, 1513, 2242, 1515
 380,  490,  803,  514,  491, 2244,  918, 2243, 2245,  943, 2246
 381,  432,  408,  431,  733, 2249, 2248, 2247, 1997, 2250, 1967
 382,  409,  732,  432,   71, 2252, 1022, 2251, 2253,  931, 1021
 383,  169,  490,   49,   48, 2255,  925, 2254, 2256,  926,  924
 384,  732,   70,  709,  146, 2239,  865, 2257, 2238,  858,  864
 385,  490,  168,   48,  169, 2259, 2258,  926, 2255, 2260, 2256
 386,  686,  147,  802,   69, 1377, 1378,  869, 2262, 2261,  861
 387,  490,  167,  803,  168, 2263,  920, 2244, 2259, 2264, 2265
 388,  731,  410,   20,   19, 1444, 2015, 2014, 1445, 1443, 2266
 389,  708,   18,  364,  387, 1471, 2051, 1130, 1129, 1470, 1131
 390,  816,  730,  387,  388, 1400, 2267, 1128, 1409, 1208, 1411
 391,  751,  390,  413,  389, 2269, 2268, 1802, 2271, 2270, 2272
 392,  341,  816,  365,  342, 2274, 1421, 2273, 2276, 2275, 2277
 393,  751,  414,  413,  390, 1816, 1814, 1802, 2269, 2278, 2268
 394,  750,  414,  391,  749, 2042, 2279, 2058, 2057, 1817, 2056
 395,  773,  414,  750,  749, 1821, 2042, 2280, 1822, 1817, 2057
 396,  366,  728,  389,  390, 1436, 2282, 2281, 2284, 2283, 2270
 397,  747,  770,  439,  440, 2100, 1870, 2285, 2098, 1865, 2286
 398,  367,  368,  727,  391, 2289, 2288, 2287, 2291, 2290, 2065
 399,  793,  112,  113,  462, 1547, 2292, 1533, 1529, 2293, 1531
 400,  416,  417,  747,  440, 2092, 1993, 2018, 2295, 2294, 2098
 401,  762,  761,  449,  738, 1932, 1933, 1934, 2179, 2187, 2296
 402,  799,  457,  818,  434, 1785, 1783, 2297, 1789, 1787, 1450
 403,  747,  439,  748,  416, 2285, 1849, 2022, 2018, 2298, 2020
 404,  703,  704,  368,  727, 2301, 2300, 2299, 2303, 2302, 2288
 405,  369,  725,  392,  393, 2305, 2069, 2304, 2306, 2088, 2091
 406,  414,  391,  390,  751, 2279, 2307, 2278, 1816, 2064, 2269
 407,  810,  701,  724,  394, 1029, 1027, 1025, 2147, 1035, 2308
 408,  416,  440,  747,  439, 2295, 2098, 2018, 2298, 2286, 2285
 409,  724,  723,  811,  700, 2309, 1040, 1036, 1038, 1041, 1037
 410,  747,  833,  746,  770, 2099, 2311, 2310, 2100, 2096, 2312
 411,  700,  701,  371,  811, 1039, 1033, 1739, 1037, 1034, 1032
 412,  699,  723,  811,  722, 1042, 1040, 1044, 2314, 2313, 2315
 413,  745,  768,  833,  419, 1887, 2317, 2316, 1888, 1878, 2318
 414,  811,  372,  700,  699, 1463, 1738, 1037, 1044, 2319, 1043
 415,  420,  397,  721,  720, 2321, 2320, 2152, 2323, 2322, 2324
 416,  743,  421,  720,  422, 2327, 2326, 2325, 2144, 2328, 2156
 417,  775,  776,  434,  799, 2329, 1481, 1806, 2331, 2330, 1789
 418,  718,  400,  423,  719, 2334, 2333, 2332, 2336, 2335, 2337
 419,  554,  808,  555,  242,  972, 1117, 2338,  976,  977, 1487
 420,  422,  421,  766,  743, 2328, 2339, 1905, 2144, 2327, 2145
 421,  374,  720,  398,  375, 2342, 2341, 2340, 2344, 2343, 2345
 422,  721,  374,  697,  720, 2348, 2347, 2346, 2324, 2342, 2349
 423,  718,  377,  695,  378, 2352, 2351, 2350, 2354, 2353, 2355
 424,  812,   60,  155,   61, 1045, 1061, 1059, 2357, 2356, 2358
 425,  400,  401,  718,  424, 2360, 2359, 2334, 2362, 2361, 2363
 426,  423,  719,  742,  718, 2337, 2162, 2160, 2332, 2336, 2364
 427,  578,  808,  555,  554, 1119, 1117, 1121, 2365,  972, 2338
 428,  424,  401,  718,  717, 2361, 2359, 2363, 2181, 2366, 2367
 429,  717,  716,  425,  402, 2368, 2166, 2183, 2370, 2369, 2371
 430,  402,  694,  379,  378, 2374, 2373, 2372, 2376, 2375, 2377
 431,  718,  378,  695,  694, 2354, 2355, 2350, 2378, 2375, 2379
 432,  718,  694,  717,  378, 2378, 2380, 2367, 2354, 2375, 2381
 433,  117,   93,   94,  458, 2384, 2383, 2382, 1185, 2385, 2386
 434,  422,  719,  742,  423, 2154, 2162, 1904, 2387, 2337, 2160
 435,  763,  425,  739,  762, 2165, 2168, 2388, 1922, 1940, 2178
 436,  486,  172,  485,  195, 2391, 2390, 2389, 2393, 2392, 2394
 437,  716,  715,  426,  403, 2195, 2175, 2194, 2396, 2395, 2397
 438,  716,  692,  715,  403, 2399, 2398, 2195, 2396, 2400, 2395
 439,  219,  508,  509,  532, 2403, 2402, 2401, 2405, 2404, 2406
 440,  740,  741,  717,  424, 1927, 2407, 2180, 1925, 1928, 2181
 441,  804,  553,  552,  244, 2410, 2409, 2408, 2411, 1007, 2412
 442,  717,  401,  425,  424, 2366, 2413, 2183, 2181, 2361, 2182
 443,  402,  716,  693,  717, 2369, 2415, 2414, 2370, 2368, 2416
 444,  715,  427,  404,  714, 2196, 2199, 2417, 2418, 2191, 2198
 445,  716,  402,  693,  403, 2369, 2414, 2415, 2396, 2419, 2420
 446,  693,  694,  379,  402, 2422, 2373, 2421, 2414, 2374, 2372
 447,  716,  403,  693,  692, 2396, 2420, 2415, 2399, 2400, 2423
 448,  453,  757,  734,  758, 1718, 1981, 1979, 1734, 1737, 2424
 449,  736,  735,  452,  429, 2213, 1957, 1969, 2214, 2212, 2425
 450,  714,  691,  405,  404, 2428, 2427, 2426, 2198, 2429, 2430
 451,  715,  404,  692,  691, 2417, 2431, 2398, 2432, 2429, 2433
 452,  734,  758,  735,  453, 2424, 1958, 2222, 1979, 1734, 2223
 453,  290,  576,  575,  267, 2436, 2435, 2434, 2438, 2437, 2439
 454,  814,  430,  835,  429, 2442, 2441, 2440, 2444, 2443, 2445
 455,  690,  713,  714,  405, 2448, 2447, 2446, 2450, 2449, 2426
 456,  713,  406,  712,  429, 2452, 2451, 2217, 2219, 2453, 2210
 457,  383,  384,  815,  688, 2455, 2454, 1097, 2456, 1104, 1108
 458,  713,  690,  689,  406, 2448, 2458, 2457, 2452, 2459, 1077
 459,  835,  712,  711,  814, 2462, 2461, 2460, 2440, 2463, 2464
 460,  820,  673,  672,  353, 1237, 2466, 2465, 1240, 1251, 1363
 461,  435,  436,  797,  459,  988,  983,  987, 2468, 2467, 2469
 462,  541,  209,  836,  540, 2472, 2471, 2470, 2474, 2473, 2475
 463,  733,  408,  431,  734, 2250, 2248, 1967, 2216, 2476, 2228
 464,  805,  732,  432,  455,  930, 1022, 1023, 2008, 1987, 1999
 465,   70,  802,  409,  709,  860,  868, 2477,  865,  866,  867
 466,  732,  145,   71,   70,  932,  933,  931, 2239, 2236, 2478
 467,  365,  389,  729,  388, 2479, 1244, 1133, 1420, 1245, 1243
 468,  731,  387,   19,  708, 1446, 1441, 1445, 1122, 1129, 1469
 469,  708,  816,  685,  684, 1126, 2094, 2053, 2480, 2085, 2093
 470,  728,  390,  391,  751, 2283, 2307, 2063, 2062, 2269, 2064
 471,  707,  816,  365,  730, 1125, 1421, 1413, 1402, 1400, 1135
 472,  342,  683,  684,  707, 2483, 2482, 2481, 2485, 2484, 2486
 473,  706,  705,  343,  682, 2134, 2137, 2135, 2488, 2487, 2489
 474,  728,  366,  367,  390, 1436, 2491, 2490, 2283, 2284, 2492
 475,  517,  836,  541,  518, 2494, 2470, 2493, 2496, 2495, 2497
 476,  684,  816,  342,  707, 2085, 2275, 2481, 2486, 1125, 2485
 477,  706,  683,  682,  343, 2499, 2498, 2488, 2135, 2500, 2489
 478,  460,  797,  459,  116, 1828, 2469, 2501, 1823, 1827, 2502
 479,  704,  368,  727,  367, 2300, 2288, 2302, 2503, 2289, 2287
 480,  390,  728,  389,  751, 2283, 2282, 2270, 2269, 2062, 2271
 481,  726,  392,  391,  368, 2504, 2075, 2054, 2506, 2505, 2290
 482,  703,  702,  369,  679, 2509, 2508, 2507, 2511, 2510, 2512
 483,  519,  837,  518,  185, 2515, 2514, 2513, 2517, 2516, 2518
 484,  703,  368,  680,  369, 2299, 2520, 2519, 2507, 2521, 2522
 485,  702,  394,  393,  370, 2150, 2148, 2102, 2524, 2523, 2525
 486,  678,  371,  701,  702, 2527, 1033, 2526, 2529, 2528, 2151
 487,  703,  680,  679,  369, 2519, 2530, 2511, 2507, 2522, 2512
 488,  748,  392,  725,  416, 2071, 2069, 2072, 2020, 2090, 2089
 489,  458,  116,  117,   93, 2532, 2531, 1185, 2385, 2533, 2384
 490,  702,  369,  679,  370, 2508, 2512, 2510, 2524, 2534, 2535
 491,  810,  417,  394,  724, 1992, 2149, 2147, 1025, 1994, 2308
 492,  790,  465,  466,  109, 1571, 2537, 2536, 1589, 2538, 1504
 493,  719,  400,  423,  399, 2335, 2333, 2337, 2159, 2539, 2540
 494,  676,  373,  699,  372, 1414, 2542, 2541, 2544, 2543, 2319
 495,  677,  348,  371,  678, 2547, 2546, 2545, 2549, 2548, 2527
 496,  722,  373,  699,  698, 2141, 2542, 2314, 2551, 2550, 2552
 497,  743,  720,  421,  420, 2325, 2326, 2327, 2119, 2323, 2553
 498,  350,  374,  351,  675, 2556, 2555, 2554, 2558, 2557, 2559
 499,  243,  244,  804,  267, 1003, 2411,  902,  904, 2560,  903
 500,  697,  674,  375,  374, 1242, 1215, 1226, 2347, 2561, 2344
 501,  698,  674,  697,  374, 2563, 1242, 2562, 2564, 2561, 2347
 502,  720,  420,  397,  421, 2323, 2321, 2322, 2326, 2553, 2565
 503,  719,  377,  376,  696, 2567, 1222, 2566, 2568, 1223, 1221
 504,  399,  720,  398,  422, 2157, 2341, 2569, 2158, 2156, 2570
 505,  719,  718,  400,  377, 2336, 2334, 2335, 2567, 2352, 2571
 506,  354,  672,  331,  821, 1365, 2572, 1359, 1272, 1364, 1360
 507,  643,  620,  831,  337, 2575, 2574, 2573, 2577, 2576, 2578
 508,  716,  740,  717,  425, 2171, 2180, 2368, 2166, 2170, 2183
 509,  361,  337,  815,  338, 2580, 2579, 1747, 2582, 2581, 2583
 510,  737,  736,  451,  428, 2584, 1971, 1949, 2585, 2226, 2586
 511,  695,  355,  672,  671, 2589, 2588, 2587, 2591, 2590, 2592
 512,  715,  403,  692,  404, 2395, 2400, 2398, 2417, 2593, 2431
 513,  379,  693,  670,  694, 2421, 2595, 2594, 2373, 2422, 2596
 514,  694,  717,  402,  693, 2380, 2370, 2374, 2422, 2416, 2414
 515,  405,  690,  691,  714, 2450, 2597, 2427, 2426, 2446, 2428
 516,  670,  356,  379,  671, 2599, 2598, 2594, 2601, 2600, 2602
 517,  693,  669,  692,  380, 2604, 2603, 2423, 2606, 2605, 2607
 518,  693,  692,  403,  380, 2423, 2400, 2420, 2606, 2607, 2608
 519,  716,  426,  425,  402, 2194, 1942, 2166, 2369, 2609, 2371
 520,  715,  691,  714,  404, 2432, 2428, 2418, 2417, 2429, 2198
 521,  692,  381,  691,  404, 2611, 2610, 2433, 2431, 2612, 2429
 522,  692,  669,  668,  381, 2603, 2614, 2613, 2611, 2615, 2616
 523,  713,  737,  714,  428, 2617, 2192, 2447, 2225, 2585, 2201
 524,  797,  435,  798,  774,  987, 1809, 2618,  985,  986, 2619
 525,  338,  815,  665,  642, 2583, 1105, 2029, 2028, 2024, 2025
 526,  734,  710,  733,  408, 2621, 2620, 2216, 2476, 2622, 2250
 527,  429,  430,  835,  735, 2443, 2441, 2445, 2212, 2224, 2623
 528,  691,  382,  690,  405, 2625, 2624, 2597, 2427, 2626, 2450
 529,  315,  339,  316,  619, 2629, 2628, 2627, 2038, 2630, 2631
 530,  690,  383,  689,  406, 2632, 1081, 2458, 2459, 1082, 1077
 531,  713,  690,  406,  405, 2448, 2459, 2452, 2449, 2450, 2633
 532,  713,  429,  405,  406, 2219, 2634, 2449, 2452, 2453, 2633
 533,  688,  408,  385,  687, 2636, 2635, 1100, 2638, 2637, 2639
 534,  451,  736,  737,  760, 1971, 2584, 1949, 2184, 2640, 2641
 535,  407,  408,  688,  711, 2643, 2636, 2642, 2645, 2644, 2646
 536,  733,  409,  710,  709, 2648, 2647, 2620, 2649,  867, 2650
 537,  758,  453,  452,  735, 1734, 2651, 1959, 1958, 2223, 1957
 538,  267,  576,  575,  804, 2437, 2435, 2439,  903, 2652, 2653
 539,  830,  455,  454,  733, 1897, 1964, 1746, 1892, 1963, 1891
 540,  147,  148,   68,  686, 2656, 2655, 2654, 1377, 2657, 2658
 541,  292,  293,  619,  316, 2661, 2660, 2659, 2663, 2662, 2631
 542,  746,  747,  417,  833, 2310, 1993, 2664, 2311, 2099, 2665
 543,  430,  814,  835,  407, 2442, 2440, 2441, 2667, 2666, 2668
 544,  409,   70,  709,  732, 2477,  865,  867, 2252, 2239, 2257
 545,  394,  701,  724,  811, 1035, 1027, 2308, 1030, 1034, 1036
 546,  363,  686,  386,   69, 1092, 1090, 1094, 2669, 2262,  873
 547,   69,  147,  802,  146, 2261, 1378,  861,  863, 2670,  859
 548,  708,   18,   27,  685, 1471, 2672, 2671, 2053, 2052, 2673
 549,  364,  816,  365,  341, 1132, 1421, 1422, 2674, 2274, 2273
 550,   17,  341,  662,  685, 2677, 2676, 2675, 2679, 2678, 2680
 551,  364,  708,  816,  685, 1130, 1126, 1132, 2050, 2053, 2094
 552,  683,  707,  342,  706, 2484, 2485, 2483, 2499, 1412, 2681
 553,  684,  319,  660,  683, 2084, 2683, 2682, 2482, 2684, 2685
 554,  683,  659,  682,  320, 2687, 2686, 2498, 2689, 2688, 2690
 555,  836,  494,  518,  517, 2692, 2691, 2495, 2494, 2693, 2496
 556,  661,  816,  685,  662, 2081, 2094, 2095, 2695, 2694, 2680
 557,  681,  367,  704,  705, 2697, 2503, 2696, 2699, 2698, 2700
 558,  659,  660,  320,  683, 2702, 2701, 2688, 2687, 2685, 2689
 559,  725,  701,  810,  702, 1028, 1029, 1024, 2101, 2151, 2103
 560,  343,  366,  367,  705, 2136, 2491, 2703, 2137, 1439, 2698
 561,  682,  658,  681,  321, 2706, 2705, 2704, 2708, 2707, 2709
 562,  682,  321,  659,  658, 2708, 2710, 2686, 2706, 2707, 2711
 563,  437,  796,  460,  795, 2713, 1824, 2712, 2715, 2714, 1837
 564,  681,  680,  368,  345, 2717, 2520, 2716, 2719, 2718, 2720
 565,  702,  370,  393,  369, 2524, 2525, 2102, 2508, 2534, 2306
 566,  681,  322,  658,  657, 2722, 2721, 2705, 2724, 2723, 2725
 567,  680,  369,  368,  345, 2522, 2521, 2520, 2718, 2726, 2720
 568,  680,  704,  368,  703, 2727, 2300, 2520, 2519, 2301, 2299
 569,  680,  323,  657,  656, 2730, 2729, 2728, 2732, 2731, 2733
 570,  680,  679,  369,  346, 2530, 2512, 2522, 2735, 2734, 2736
 571,  393,  702,  369,  725, 2102, 2508, 2306, 2088, 2101, 2305
 572,  371,  679,  702,  678, 2737, 2510, 2528, 2527, 2738, 2529
 573,  723,  746,  418,  722, 2741, 2740, 2739, 2313, 2742, 2743
 574,  679,  347,  371,  370, 2745, 2744, 2737, 2535, 2746, 2747
 575,  679,  678,  348,  324, 2738, 2548, 2748, 2750, 2749, 2751
 576,  678,  655,  324,  679, 2752, 1068, 2749, 2738, 2753, 2750
 577,  371,  678,  348,  679, 2527, 2548, 2546, 2737, 2738, 2748
 578,  680,  323,  656,  679, 2730, 2731, 2732, 2530, 2754, 2755
 579,  679,  324,  347,  323, 2750, 2756, 2745, 2754, 2757, 2758
 580,  396,  373,  372,  722, 2142, 2543, 2759, 2140, 2141, 2760
 581,  677,  325,  348,  678, 2762, 2761, 2547, 2549, 2763, 2548
 582,  325,  655,  324,  678, 2765, 1068, 2764, 2763, 2752, 2749
 583,  325,  655,  678,  654, 2765, 2752, 2763, 2767, 2766, 2768
 584,  373,  349,  372,  676, 1419, 2769, 2543, 1414, 1418, 2544
 585,  349,  325,  348,  677, 2771, 2761, 2770, 2772, 2762, 2547
 586,  675,  374,  351,  674, 2557, 2555, 2559, 2773, 2561, 2774
 587,  372,  677,  348,  371, 2776, 2547, 2775, 1466, 2545, 2546
 588,  837,  836,  518,  186, 2777, 2495, 2514, 2779, 2778, 2780
 589,  653,  349,  676,  677, 2782, 1418, 2781, 2783, 2772, 2784
 590,  653,  676,  350,  652, 2781, 1416, 2785, 2787, 2786, 2788
 591,  695,  671,  694,  355, 2591, 2789, 2379, 2589, 2590, 2790
 592,  399,  720,  719,  376, 2157, 2155, 2159, 2792, 2791, 2566
 593,  821,  673,  674,  352, 1254, 1211, 1256, 1252, 1212, 1210
 594,  294,   65,  617,  838, 1342, 2794, 2793, 2796, 2795, 2797
 595,  674,  351,  651,  352, 2774, 2798, 1257, 1210, 2799, 1266
 596,  720,  398,  375,  399, 2341, 2345, 2343, 2157, 2569, 2800
 597,  437,  774,  436,  797, 1811,  984, 2801, 2802,  985,  983
 598,  650,  821,  651,  330, 1260, 1255, 1259, 1361, 1261, 1262
 599,  675,  651,  674,  351, 2803, 1257, 2773, 2559, 2798, 2774
 600,  649,  331,  821,  650, 2805, 1360, 2804, 2806, 1362, 1260
 601,  672,  648,  671,  332, 2808, 2807, 2592, 2810, 2809, 2811
 602,  650,  673,  821,  649, 1267, 1254, 1260, 2806, 2812, 2804
 603,  649,  673,  821,  672, 2812, 1254, 2804, 2813, 2466, 1364
 604,  381,  692,  691,  668, 2611, 2433, 2610, 2616, 2613, 2814
 605,  717,  378,  402,  401, 2381, 2376, 2370, 2366, 2815, 2816
 606,  714,  738,  715,  427, 2193, 2173, 2418, 2191, 1952, 2196
 607,  379,  671,  694,  670, 2602, 2789, 2373, 2594, 2601, 2596
 608,  356,  648,  333,  332, 2819, 2818, 2817, 2820, 2809, 2821
 609,  670,  647,  357,  356, 2824, 2823, 2822, 2599, 2825, 2826
 610,  116,  459,  458,  797, 2502, 2827, 2532, 1827, 2469, 2828
 611,  808,  553,  804,  243, 2830, 2410, 2829,  973, 1008,  902
 612,  647,  648,  333,  356, 2832, 2818, 2831, 2825, 2819, 2817
 613,  356,  670,  647,  671, 2599, 2824, 2825, 2600, 2601, 2833
 614,   38,  158,  826,  141, 1594, 1593, 1596, 1606, 2834, 1611
 615,  670,  357,  669,  380, 2822, 2836, 2835, 2838, 2837, 2605
 616,  645,  335,  358,  646, 2841, 2840, 2839, 2843, 2842, 2844
 617,  381,  668,  358,  669, 2616, 2846, 2845, 2615, 2614, 2847
 618,  688,  664,  362,  665, 2849, 2848, 1086, 1088, 2850, 1084
 619,  338,  362,  665,  361, 2851, 1084, 2029, 2582, 1085, 1083
 620,  713,  405,  429,  428, 2449, 2634, 2219, 2225, 2852, 2227
 621,   58,  178,  179,  480, 2855, 2854, 2853, 2857, 2856, 2858
 622,  815,  383,  666,  360, 1097, 1096, 1099, 2860, 2859, 2861
 623,  643,  815,  642,  666, 2863, 2024, 2862, 2864, 1099, 2023
 624,  641,  642,  339,  665, 2866, 2026, 2865, 2867, 2025, 2030
 625,  360,  384,  815,  383, 2868, 2454, 2860, 2859, 2455, 1097
 626,  688,  687,  385,  362, 2638, 2639, 1100, 1086, 2869, 2870
 627,  797,  773,  437,  774, 2871, 1832, 2802,  985, 2047, 1811
 628,  360,  815,  643,  666, 2860, 2863, 2872, 2861, 1099, 2864
 629,  803,  165,  493,   45, 2874, 2001, 2873, 2876, 2875, 2877
 630,  383,  688,  815,  689, 2456, 1108, 1097, 1081, 1109, 1098
 631,  663,  640,  340,  664, 2879, 1405, 2878, 2881, 2880, 2882
 632,   44,  807,  164,  165, 2885, 2884, 2883, 2887, 2886, 2002
 633,  643,  338,  619,  642, 2890, 2889, 2888, 2862, 2028, 2891
 634,   68,  663,  686,  148, 2893, 2892, 2658, 2655, 2894, 2657
 635,  340,   67,  640,  663, 2896, 2895, 1405, 2878, 2897, 2879
 636,  663,   67,  640,  149, 2897, 2895, 2879, 2899, 2898, 2900
 637,  687,  664,  362,  688, 2901, 2848, 2869, 2638, 2849, 1086
 638,  709,  409,  710,  686,  867, 2647, 2650,  870,  871, 2902
 639,  341,  816,  342,  318, 2274, 2275, 2276, 2904, 2903, 2905
 640,  662,  341,   17,   16, 2676, 2677, 2675, 2907, 2906, 2908
 641,  662,  639,  318,   16, 2911, 2910, 2909, 2907, 2912, 2913
 642,  319,  342,  683,  684, 2914, 2483, 2684, 2084, 2481, 2482
 643,   14,  616,  272,  593, 2916, 1335, 2915, 2917, 1387, 1386
 644,  638,  637,  319,  296, 1339, 2919, 2918, 1341, 1340, 2920
 645,  296,  637,  319,  320, 1340, 2919, 2920, 2131, 2132, 2921
 646,  683,  343,  320,  682, 2500, 2922, 2689, 2498, 2489, 2690
 647,   14,   13,  593,  272, 2924, 2923, 2917, 2915, 2925, 1386
 648,  639,  318,  319,  662, 2910, 2927, 2926, 2911, 2909, 2928
 649,  682,  344,  321,  681, 2930, 2929, 2708, 2704, 2931, 2709
 650,  636,  637,  297,  320, 2933, 1391, 2932, 2934, 2132, 2133
 651,  636,  660,  320,  659, 2935, 2701, 2934, 2936, 2702, 2688
 652,  682,  320,  659,  321, 2690, 2688, 2686, 2708, 2937, 2710
 653,  366,  706,  343,  342, 1433, 2135, 2136, 2938, 2681, 2939
 654,  680,  322,  657,  323, 2940, 2723, 2728, 2730, 2941, 2729
 655,  367,  344,  681,  368, 2942, 2931, 2697, 2289, 2943, 2716
 656,  634,  299,  322,  635, 2946, 2945, 2944, 2948, 2947, 2949
 657,  681,  345,  322,  680, 2719, 2950, 2722, 2717, 2718, 2940
 658,  677,  371,  701,  678, 2545, 1033, 2951, 2549, 2527, 2526
 659,  604,  580,  822,  581, 2952, 1291, 1284, 1307, 2953, 1306
 660,  679,  655,  324,  656, 2753, 1068, 2750, 2755, 1069, 1065
 661,  323,  346,  679,  680, 2954, 2734, 2754, 2730, 2735, 2530
 662,  312,  622,  599,  623, 2957, 2956, 2955, 2959, 2958, 2960
 663,  699,  722,  811,  372, 2314, 2315, 1044, 2319, 2760, 1463
 664,  678,  654,  677,  325, 2768, 2961, 2549, 2763, 2767, 2762
 665,  373,  676,  699,  675, 1414, 2541, 2542, 2963, 2962, 2964
 666,  679,  370,  369,  346, 2535, 2534, 2512, 2734, 2965, 2736
 667,  656,  633,  324,  323, 1066, 1064, 1065, 2731, 2966, 2757
 668,  699,  675,  698,  373, 2964, 2967, 2552, 2542, 2963, 2550
 669,  325,  654,  631,  655, 2767, 2969, 2968, 2765, 2766, 2970
 670,  720,  420,  744,  721, 2323, 2117, 2971, 2324, 2152, 2109
 671,  326,  630,  631,  654, 2974, 2973, 2972, 2976, 2975, 2969
 672,  654,  677,  349,  653, 2961, 2772, 2977, 2978, 2783, 2782
 673,  237,  261,  238,  822, 1280, 2979, 1168, 1278, 1279, 2980
 674,  349,  326,  653,  350, 2982, 2981, 2782, 1417, 2983, 2785
 675,  582,  822,  260,  559, 1300, 1277, 1299, 2985, 2984, 2986
 676,  326,  654,  631,  325, 2976, 2969, 2972, 2987, 2767, 2968
 677,  695,  820,  354,  377, 2989, 1369, 2988, 2351, 1224, 1370
 678,  376,  720,  719,  696, 2791, 2155, 2566, 1221, 2990, 2568
 679,  373,  721,  397,  374, 2143, 2320, 2991, 2992, 2348, 2993
 680,  327,  653,  350,  652, 2995, 2785, 2994, 2996, 2787, 2788
 681,  721,  373,  397,  396, 2143, 2991, 2320, 2138, 2142, 2997
 682,  822,  237,  559,  558, 1278, 1165, 2984, 1349, 1166, 1155
 683,  828,  142,   37,  157, 1603, 1759, 2998, 2999, 1766, 1728
 684,  836,  164,  494,  517, 3001, 3000, 2692, 2494, 3002, 2693
 685,  820,  696,  695,  672, 1220, 3003, 2989, 2465, 3004, 2587
 686,  651,  628,  306,  305, 3007, 3006, 3005, 3009, 3008, 3010
 687,  652,  305,  628,  651, 3012, 3008, 3011, 3013, 3009, 3007
 688,  437,  797,  796,  773, 2802, 1826, 2713, 1832, 2871, 3014
 689,  518,  836,  837,  495, 2495, 2777, 2514, 3016, 3015, 3017
 690,  671,  356,  379,  355, 2600, 2598, 2602, 2590, 3018, 3019
 691,  672,  353,  354,  820, 1363, 1271, 1365, 2465, 1240, 1369
 692,  650,  626,  649,  308, 3021, 3020, 2806, 3023, 3022, 3024
 693,  670,  669,  357,  646, 2835, 2836, 2822, 3026, 3025, 3027
 694,  650,  308,  627,  626, 3023, 3029, 3028, 3021, 3022, 3030
 695,  163,  836,  837,  186, 3032, 2777, 3031, 3033, 2778, 2779
 696,  651,  307,  650,  330, 3035, 3034, 1259, 1262, 3036, 1361
 697,  672,  355,  332,  671, 2588, 3037, 2810, 2592, 2590, 2811
 698,  810,  702,  394,  393, 2103, 2150, 2147, 2104, 2102, 2148
 699,  695,  378,  377,  354, 2355, 2353, 2351, 2988, 3038, 1370
 700,  718,  401,  378,  717, 2359, 2815, 2354, 2367, 2366, 2381
 701,  649,  309,  626,  625, 3040, 3039, 3020, 3042, 3041, 3043
 702,  647,  646,  357,  334, 3044, 3027, 2823, 3046, 3045, 3047
 703,  333,  647,  624,  648, 2831, 3049, 3048, 2818, 2832, 3050
 704,  359,  335,  358,  645, 3052, 2840, 3051, 3053, 2841, 2839
 705,  623,  335,  312,  622, 3055, 3054, 2959, 2958, 3056, 2957
 706,  646,  623,  335,  334, 3057, 3055, 2842, 3045, 3058, 3059
 707,  693,  380,  670,  669, 2606, 2838, 2595, 2604, 2605, 2835
 708,  644,  643,  360,  337, 3061, 2872, 3060, 3062, 2577, 3063
 709,  645,  621,  644,  336, 3066, 3065, 3064, 3068, 3067, 3069
 710,  647,  333,  624,  334, 2831, 3048, 3049, 3046, 3070, 3071
 711,  644,  643,  337,  620, 3061, 2577, 3062, 3072, 2575, 2576
 712,  815,  337,  361,  360, 2579, 2580, 1747, 2860, 3063, 3073
 713,  644,  621,  337,  336, 3065, 3074, 3062, 3069, 3067, 3075
 714,  360,  667,  644,  359, 3077, 3076, 3060, 3079, 3078, 3080
 715,  339,  642,  619,  338, 2026, 2891, 2630, 2027, 2028, 2889
 716,  619,  339,  316,  618, 2630, 2628, 2631, 3082, 3081, 3083
 717,  412,  819,  411,  752, 1201, 1205, 1206, 1236, 1234, 1473
 718,  665,  338,  339,  362, 2029, 2027, 2030, 1084, 2851, 3084
 719,  796,  795,  115,  460, 2714, 1838, 1830, 1824, 1837, 1831
 720,  360,  643,  815,  337, 2872, 2863, 2860, 3063, 2577, 2579
 721,  666,  667,  643,  360, 3086, 3085, 2864, 2861, 3077, 2872
 722,  498,  160,  497,  183, 3089, 3088, 3087, 3091, 3090, 3092
 723,  340,  317,  618,  617, 3095, 3094, 3093, 1403, 3096, 3097
 724,  140,  499,  806,  139, 3099, 3098, 2010, 3101, 3100,  961
 725,  710,  408,  687,  409, 2622, 2637, 3102, 2647, 3103, 3104
 726,  733,  756,  830,  732, 1890, 1743, 1892, 1998, 3105, 1988
 727,  686,  663,  363,  687, 2892, 3106, 1092, 1091, 3107, 1093
 728,  727,  726,  368,  703, 2079, 2506, 2288, 2303, 3108, 2299
 729,  318,  295,   15,  639, 3111, 3110, 3109, 2910, 3112, 3113
 730,  319,  296,  295,  639, 2920, 1333, 3114, 2926, 1309, 3112
 731,  639,  318,   16,   15, 2910, 2913, 2912, 3113, 3109, 3115
 732,  389,  819,  752,  729, 1233, 1234, 1235, 1244, 1246, 1248
 733,  639,  616,  295,   15, 1313, 1332, 3112, 3113, 3116, 3110
 734,  637,  638,  319,  661, 1339, 2918, 2919, 3118, 3117, 2082
 735,  637,  660,  320,  636, 3119, 2701, 2132, 2933, 2935, 2934
 736,  296,  823,  615,  638, 1329, 1315, 1310, 1341, 1319, 1317
 737,  297,  321,  298,  636, 3122, 3121, 3120, 2932, 3123, 3124
 738,  658,  635,  634,  322, 3126, 2948, 3125, 2721, 2949, 2944
 739,  636,  321,  298,  635, 3123, 3121, 3124, 3128, 3127, 3129
 740,  682,  344,  343,  320, 2930, 3130, 2489, 2690, 3131, 2922
 741,  819,  388,  730,  729, 1203, 1208, 1209, 1246, 1243, 1134
 742,  825,  411,  753,  776, 1478, 1231, 1484, 1479, 1480, 1485
 743,  637,  274,  614,  613, 1393, 1399, 1338, 3133, 3132, 3134
 744,  634,  323,  300,  633, 3137, 3136, 3135, 3138, 2966, 3139
 745,  633,  657,  634,  323, 3141, 3140, 3138, 2966, 2729, 3137
 746,  635,  634,  299,  276, 2948, 2946, 2947, 3143, 3142, 3144
 747,  635,  275,  298,  636, 3146, 3145, 3129, 3128, 3147, 3124
 748,  299,  275,  298,  635, 3149, 3145, 3148, 2947, 3146, 3129
 749,  325,  301,  632,  302, 3151, 1071, 3150, 3152, 1072, 1073
 750,  610,  300,  301,  633, 3155, 3154, 3153, 3156, 3139, 3157
 751,  680,  346,  345,  322, 2735, 3158, 2718, 2940, 3159, 2950
 752,  701,  371,  394,  702, 1033, 1031, 1035, 2151, 2528, 2150
 753,  681,  321,  658,  322, 2709, 2707, 2705, 2722, 3160, 2721
 754,  775,  752,  411,  776, 1795, 1473, 1797, 2329, 3161, 1480
 755,  723,  747,  417,  746, 3163, 1993, 3162, 2741, 2310, 2664
 756,  634,  300,  610,  633, 3135, 3155, 3164, 3138, 3139, 3156
 757,  776,  411,  753,  752, 1480, 1231, 1485, 3161, 1473, 1247
 758,  299,  323,  300,  634, 3166, 3136, 3165, 2946, 3137, 3135
 759,  347,  346,  679,  323, 3167, 2734, 2745, 2758, 2954, 2754
 760,  772,  795,  796,  437, 3169, 2714, 3168, 1833, 2715, 2713
 761,  633,  610,  813,  301, 3156, 3171, 3170, 3157, 3153, 1076
 762,  419,  722,  745,  721, 3173, 3172, 1888, 2108, 2139, 2110
 763,  349,  654,  326,  325, 2977, 2976, 2982, 2771, 2767, 2987
 764,  651,  351,  675,  652, 2798, 2559, 2803, 3013, 3174, 3175
 765,  652,  351,  675,  350, 3174, 2559, 3175, 2788, 2554, 2558
 766,  328,  652,  839,  327, 3178, 3177, 3176, 3179, 2996, 3180
 767,  373,  675,  698,  374, 2963, 2967, 2550, 2992, 2557, 2564
 768,  629,  606,  282,  281, 3183, 3182, 3181, 3185, 3184, 3186
 769,  629,  606,  281,  630, 3183, 3184, 3185, 3188, 3187, 3189
 770,  400,  377,  376,  719, 2571, 1222, 3190, 2335, 2567, 2566
 771,  627,  307,  650,  651, 3191, 3034, 3028, 3192, 3035, 1259
 772,  628,  307,  627,  651, 3194, 3191, 3193, 3007, 3035, 3192
 773,  307,  306,  628,  283, 3195, 3006, 3194, 3197, 3196, 3198
 774,  605,  628,  629,  282, 3201, 3200, 3199, 3203, 3202, 3181
 775,  284,  628,  283,  307, 3204, 3198, 1294, 3205, 3194, 3197
 776,  419,  745,  746,  833, 1888, 3207, 3206, 2318, 2316, 2311
 777,  283,  628,  605,  282, 3198, 3201, 1296, 3208, 3202, 3203
 778,  651,  352,  351,  328, 1266, 2799, 2798, 3210, 3209, 3211
 779,  649,  626,  309,  308, 3020, 3039, 3040, 3024, 3022, 3212
 780,  820,  376,  375,  352, 1216, 1217, 1218, 1238, 3213, 1214
 781,  674,  375,  374,  351, 1215, 2344, 2561, 2774, 3214, 2555
 782,  669,  646,  358,  357, 3025, 2844, 2847, 2836, 3027, 3215
 783,  273,  296,  616,  272, 1331, 1311, 3216, 3217, 1334, 1335
 784,  397,  720,  398,  374, 2322, 2341, 3218, 2993, 2342, 2340
 785,  753,  410,  411,  825, 1423, 1482, 1231, 1484, 1459, 1478
 786,  649,  332,  309,  648, 3220, 3219, 3040, 3221, 2809, 3222
 787,  358,  669,  668,  645, 2847, 2614, 2846, 2839, 3223, 3224
 788,  603,  285,  626,  627, 3227, 3226, 3225, 3229, 3228, 3030
 789,  761,  450,  449,  738, 1740, 3230, 1933, 2187, 1953, 2296
 790,  310,  624,  601,  625, 3233, 3232, 3231, 3235, 3234, 3236
 791,  638,  296,  639,  615, 1341, 1309, 3237, 1317, 1310, 1308
 792,  335,  645,  622,  646, 2841, 3238, 3056, 2842, 2843, 3239
 793,  624,  625,  310,  333, 3234, 3235, 3233, 3048, 3240, 3241
 794,  601,  287,  310,  625, 1499, 3242, 3231, 3236, 3243, 3235
 795,  693,  379,  670,  380, 2421, 2594, 2595, 2606, 3244, 2838
 796,  311,  623,  600,  624, 3247, 3246, 3245, 3249, 3248, 3250
 797,  647,  334,  624,  623, 3046, 3071, 3049, 3251, 3058, 3248
 798,  714,  428,  404,  405, 2201, 2202, 2198, 2426, 2852, 2430
 799,  624,  623,  334,  311, 3248, 3058, 3071, 3249, 3247, 3252
 800,  668,  382,  358,  359, 3254, 3253, 2846, 3256, 3255, 3051
 801,  336,  622,  645,  621, 3257, 3238, 3068, 3067, 3258, 3066
 802,  646,  358,  334,  335, 2844, 3259, 3045, 2842, 2840, 3059
 803,  600,  624,  601,  311, 3250, 3232, 3260, 3245, 3249, 3261
 804,  621,  620,  337,  314, 3262, 2576, 3074, 3264, 3263, 3265
 805,  670,  380,  356,  357, 2838, 3266, 2599, 2822, 2837, 2826
 806,  622,  621,  336,  313, 3258, 3067, 3257, 3268, 3267, 3269
 807,  599,  312,  289,  313, 2955, 3271, 3270, 3273, 3272, 3274
 808,  313,  621,  598,  622, 3267, 3276, 3275, 3268, 3258, 3277
 809,  644,  620,  337,  621, 3072, 2576, 3062, 3065, 3262, 3074
 810,  621,  313,  598,  314, 3267, 3275, 3276, 3264, 3278, 3279
 811,  411,  776,  434,  775, 1480, 1481, 1477, 1797, 2329, 1806
 812,  621,  337,  336,  313, 3074, 3075, 3067, 3267, 3280, 3269
 813,  619,  620,  831,  643, 3281, 2574, 2036, 2888, 2575, 2573
 814,  141,  500,  501,  828, 1613, 3283, 3282, 1607, 3284, 3285
 815,  384,  385,  688,  408, 1102, 1100, 1104, 3286, 2635, 2636
 816,  621,  314,  598,  597, 3264, 3279, 3276, 3288, 3287, 3289
 817,  596,  831,  620,  597, 3291, 2574, 3290, 3293, 3292, 3294
 818,  316,  292,  315,  619, 2663, 3295, 2627, 2631, 2659, 2038
 819,  596,  293,  619,  292, 3297, 2660, 3296, 3298, 2661, 2659
 820,  150,  151,   65,  617, 3300, 1431, 3299, 3302, 3301, 2794
 821,  618,  594,  294,  595, 3304, 1347, 3303, 3306, 3305, 3307
 822,  317,   66,  838,   67, 3310, 3309, 3308, 3312, 3311, 3313
 823,  150,   66,  149,  838, 3316, 3315, 3314, 3317, 3309, 3318
 824,  618,  642,  619,  339, 3319, 2891, 3082, 3081, 2026, 2630
 825,  619,  595,  618,  293, 3320, 3306, 3082, 2660, 3321, 3322
 826,  618,  294,  594,  617, 3303, 1347, 3304, 3097, 2793, 3323
 827,  730,  816,  365,  388, 1400, 1421, 1135, 1208, 1409, 1420
 828,  639,   15,   30,  616, 3113, 3325, 3324, 1313, 3116, 3326
 829,  616,  295,   15,   14, 1332, 3110, 3116, 2916, 3327, 3328
 830,  833,  441,  440,  417, 3330, 3329, 2097, 2665, 3331, 2294
 831,  296,  615,  823,  273, 1310, 1315, 1329, 1331, 3332, 1327
 832,  250,  251,  591,  823, 1396, 3333, 1323, 1322, 1398, 1324
 833,  250,  273,  592,  249, 3335, 3334, 1321, 3337, 3336, 3338
 834,  637,  297,  274,  636, 1391, 1392, 1393, 2933, 2932, 3339
 835,  636,  613,  275,  274, 3341, 3340, 3147, 3339, 3132, 3342
 836,  273,  615,  823,  592, 3332, 1315, 1327, 3334, 3343, 1320
 837,  702,  371,  394,  370, 2528, 1031, 2150, 2524, 2747, 2523
 838,  634,  611,  276,  635, 3345, 3344, 3142, 2948, 3346, 3143
 839,  322,  658,  657,  634, 2721, 2725, 2723, 2944, 3125, 3140
 840,  417,  418,  833,  441, 3348, 3347, 2665, 3331, 3349, 3330
 841,  725,  748,  416,  810, 2072, 2020, 2089, 1024, 2021, 2019
 842,  611,  300,  277,  610, 3352, 3351, 3350, 3353, 3155, 3354
 843,  394,  723,  811,  724, 3355, 1040, 1030, 2308, 2309, 1036
 844,  636,  612,  635,  275, 3357, 3356, 3128, 3147, 3358, 3146
 845,  613,  590,  252,  251, 3361, 3360, 3359, 3363, 3362, 3364
 846,  658,  322,  321,  635, 2721, 3160, 2707, 3126, 2949, 3127
 847,  676,  372,  700,  677, 2544, 1738, 3365, 2784, 2776, 3366
 848,  769,  441,  440,  833, 1869, 3329, 1864, 3367, 3330, 2097
 849,  613,  589,  612,  252, 3370, 3369, 3368, 3359, 3371, 3372
 850,  818,  776,  777,  800, 3373, 1483, 1516, 1521, 3374, 1520
 851,  612,  611,  253,  588, 3377, 3376, 3375, 3379, 3378, 3380
 852,  371,  370,  702,  679, 2747, 2524, 2528, 2737, 2535, 2510
 853,  303,  631,  630,  280, 3381, 2973, 1355, 3383, 3382, 3384
 854,  610,  587,  586,  255, 3387, 3386, 3385, 3388, 1453, 3389
 855,  609,  586,  256,  255, 3392, 3391, 3390, 3393, 3389, 3394
 856,  498,  139,  806,  499, 3396,  961, 3395, 2005, 3100, 3098
 857,  608,  280,  279,  256, 3399, 3398, 3397, 3401, 3400, 3402
 858,  585,  586,  256,  609, 3404, 3391, 3403, 3405, 3392, 3390
 859,  257,  281,  258,  607, 3408, 3407, 3406, 3410, 3409, 3411
 860,  607,  281,  606,  630, 3409, 3184, 3412, 3413, 3189, 3187
 861,  650,  307,  627,  308, 3034, 3191, 3028, 3023, 3414, 3029
 862,  281,  305,  629,  304, 3416, 3415, 3185, 3418, 3417, 3419
 863,  583,  282,  259,  582, 3422, 3421, 3420, 3424, 3423, 3425
 864,  282,  629,  305,  628, 3181, 3415, 3426, 3202, 3200, 3008
 865,  626,  285,  603,  286, 3226, 3227, 3225, 3428, 3427, 3429
 866,  692,  669,  381,  380, 2603, 2615, 2611, 2607, 2605, 3430
 867,  329,  328,  651,  305, 3431, 3210, 1264, 3433, 3432, 3009
 868,  628,  604,  284,  605, 3434, 1285, 3204, 3201, 1283, 1287
 869,  605,  582,  581,  822, 3435, 1350, 1305, 1282, 1300, 1306
 870,  605,  282,  582,  283, 3203, 3423, 3435, 1296, 3208, 1298
 871,  606,  282,  582,  605, 3182, 3423, 3436, 3437, 3203, 3435
 872,  329,  353,  821,  352, 3438, 1253, 1265, 1268, 1250, 1252
 873,  306,  651,  329,  330, 3005, 1264, 3439, 3440, 1262, 1263
 874,  604,  603,  822,  580, 3442, 3441, 1284, 2952, 3443, 1291
 875,  335,  359,  336,  645, 3052, 3445, 3444, 2841, 3053, 3068
 876,  648,  671,  356,  647, 2807, 2600, 2819, 2832, 2833, 2825
 877,  693,  403,  402,  379, 2420, 2419, 2414, 2421, 3446, 2372
 878,  580,  263,  286,  262, 3449, 3448, 3447, 1289, 3450, 3451
 879,  672,  331,  332,  355, 2572, 3452, 2810, 2588, 3453, 3037
 880,  603,  579,  602,  286, 3456, 3455, 3454, 3429, 3457, 3458
 881,  284,  603,  604,  627, 3459, 3442, 1285, 3460, 3229, 3461
 882,  625,  602,  286,  626, 3463, 3458, 3462, 3043, 3464, 3428
 883,  622,  646,  623,  335, 3239, 3057, 2958, 3056, 2842, 3055
 884,  647,  357,  356,  333, 2823, 2826, 2825, 2831, 3465, 2817
 885,  602,  578,  287,  579, 1496, 1500, 1498, 3455, 3466, 3467
 886,  601,  288,  600,  311, 3469, 3468, 3260, 3261, 3470, 3245
 887,  818,  456,  777,  433, 1517, 1518, 1516, 1448, 1861, 1476
 888,  434,  776,  825,  818, 1481, 1479, 1451, 1450, 3373, 1449
 889,  623,  600,  312,  311, 3246, 3471, 2959, 3247, 3245, 3472
 890,  832,  291,  314,  597, 3475, 3474, 3473, 3477, 3476, 3287
 891,  222,  801,  199,  198, 1527, 3478,  850, 3479,  857, 1776
 892,  290,  598,  575,  599, 3481, 3480, 2434, 3483, 3482, 3484
 893,  576,  289,  266,  290, 3487, 3486, 3485, 2436, 3488, 3489
 894,  601,  578,  288,  287, 1495, 3490, 3469, 1499, 1500, 3491
 895,  359,  667,  644,  668, 3078, 3076, 3080, 3256, 3492, 3493
 896,  599,  598,  313,  290, 3482, 3275, 3273, 3483, 3481, 3494
 897,  617,  641,  618,  340, 1408, 3495, 3097, 1403, 1407, 3093
 898,  621,  597,  620,  314, 3288, 3294, 3262, 3264, 3287, 3263
 899,  575,  599,  576,  290, 3484, 3496, 2435, 2434, 3483, 2436
 900,  625,  648,  333,  624, 3497, 2818, 3240, 3234, 3050, 3048
 901,  574,  290,  291,  597, 3500, 3499, 3498, 3502, 3501, 3476
 902,  363,  386,  687,  362, 1094, 1089, 1093, 3504, 3503, 2869
 903,  799,  776,  818,  800, 2330, 3373, 2297, 3505, 3374, 1521
 904,  290,  598,  597,  574, 3481, 3289, 3501, 3500, 3506, 3502
 905,  619,  596,  595,  293, 3296, 3507, 3320, 2660, 3297, 3321
 906,  597,  832,  831,  314, 3477, 2035, 3292, 3287, 3473, 3508
 907,  500,  499,  158,  826, 1142, 1195, 1616, 1609, 3509, 1593
 908,  268,  269,  840,  573, 3512, 3511, 3510, 3514, 3513, 3515
 909,  339,  664,  362,  363, 3516, 2848, 3084, 3518, 3517, 3504
 910,  722,  395,  418,  723, 3520, 3519, 2743, 2313, 3521, 2739
 911,  316,  293,  619,  618, 2662, 2660, 2631, 3083, 3322, 3082
 912,  150,   66,  838,   65, 3316, 3309, 3317, 3299, 3522, 2795
 913,  294,  595,  293,  618, 3307, 3321, 3523, 3303, 3306, 3322
 914,  270,  573,  269,  293, 3525, 3513, 3524, 3527, 3526, 3528
 915,   39,  826,  140,  141, 3529, 1610, 2011, 3530, 1611, 1612
 916,  618,  642,  339,  641, 3319, 2026, 3081, 3495, 2866, 2865
 917,  418,  394,  417,  723, 3531, 2149, 3348, 2739, 3355, 3162
 918,  394,  811,  723,  395, 1030, 1040, 3355, 3532, 1464, 3521
 919,  776,  818,  434,  799, 3373, 1450, 1481, 2330, 2297, 1789
 920,  593,  249,  592,  272, 3533, 3338, 1389, 1386, 3534, 1390
 921,  157,  500,  180,  181, 1615, 1193, 3535, 1618, 1144, 3536
 922,  592,  250,  249,  569, 1321, 3337, 3338, 3538, 3537, 3539
 923,  159,  140,  826,  499, 3540, 1610, 1592, 1196, 3099, 3509
 924,  614,  251,  591,  590, 3542, 3333, 3541, 3543, 3362, 3544
 925,  591,  567,  590,  228, 3546, 3545, 3544, 3548, 3547, 3549
 926,  614,  274,  251,  613, 1399, 1397, 3542, 3134, 3132, 3363
 927,  613,  275,  252,  612, 3340, 3550, 3359, 3368, 3358, 3372
 928,  660,  320,  319,  637, 2701, 2921, 2683, 3119, 2132, 2919
 929,  636,  613,  612,  275, 3341, 3368, 3357, 3147, 3340, 3358
 930,  567,  568,  228,  591, 3552, 3551, 3547, 3546, 3553, 3548
 931,  587,  588,  254,  611, 3556, 3555, 3554, 3557, 3378, 3558
 932,  322,  634,  657,  323, 2944, 3140, 2723, 2941, 3137, 2729
 933,  276,  300,  277,  611, 3560, 3351, 3559, 3344, 3352, 3350
 934,  255,  610,  587,  254, 3388, 3387, 1453, 3562, 3561, 3554
 935,  254,  610,  587,  611, 3561, 3387, 3554, 3558, 3353, 3557
 936,   67,  838,  640,  149, 3313, 3563, 2895, 2898, 3318, 2900
 937,  590,  229,  566,  589, 3566, 3565, 3564, 3568, 3567, 3569
 938,  563,  587,  564,  232, 3572, 3571, 3570, 3573, 1455, 3574
 939,  612,  253,  252,  589, 3375, 3575, 3372, 3369, 3576, 3371
 940,  588,  230,  253,  589, 3578, 3577, 3380, 3580, 3579, 3576
 941,  633,  813,  609,  632, 3170, 3582, 3581, 1062, 1075, 3583
 942,  586,  585,  256,  233, 3404, 3403, 3391, 3585, 3584, 3586
 943,  769,  833,  768,  441, 3367, 2317, 1868, 1869, 3330, 1867
 944,  279,  609,  632,  608, 3588, 3583, 3587, 3397, 3589, 3590
 945,  584,  607,  608,  257, 3593, 3592, 3591, 3594, 3410, 3595
 946,  607,  606,  281,  258, 3412, 3184, 3409, 3411, 3596, 3407
 947,  585,  562,  233,  586, 3598, 3597, 3584, 3404, 3599, 3585
 948,  562,  234,  257,  233, 3602, 3601, 3600, 3597, 3603, 3604
 949,  163,  496,  837,  495, 3606, 3605, 3031,  970, 3607, 3017
 950,  606,  583,  258,  607, 3609, 3608, 3596, 3412, 3610, 3411
 951,  149,  838,  640,  150, 3318, 3563, 2900, 3314, 3317, 3611
 952,  257,  607,  280,  281, 3410, 3613, 3612, 3408, 3409, 3614
 953,  584,  583,  258,  560, 3616, 3608, 3615, 3618, 3617, 3619
 954,  583,  258,  259,  282, 3608, 3620, 3420, 3422, 3621, 3421
 955,  561,  584,  258,  560, 3623, 3615, 3622, 3624, 3618, 3619
 956,  626,  625,  309,  286, 3043, 3041, 3039, 3428, 3462, 3625
 957,  282,  628,  305,  306, 3202, 3008, 3426, 3626, 3006, 3010
 958,  282,  605,  606,  629, 3203, 3437, 3182, 3181, 3199, 3183
 959,  559,  822,  260,  237, 2984, 1277, 2986, 1165, 1278, 1276
 960,  582,  559,  260,  259, 2985, 2986, 1299, 3425, 3627, 3628
 961,  628,  627,  284,  604, 3193, 3460, 3204, 3434, 3461, 1285
 962,  640,  617,  838,  340, 1404, 2797, 3563, 1405, 1403, 3629
 963,  822,  603,  285,  580, 3441, 3227, 1292, 1291, 3443, 1290
 964,  307,  627,  284,  628, 3191, 3460, 3205, 3194, 3193, 3204
 965,  285,  261,  822,  262, 1303, 1279, 1292, 1288, 3630, 1293
 966,  581,  557,  580,  239, 1373, 3631, 2953, 1374, 1372, 3632
 967,  239,  817,  558,  216, 1160, 1151, 1159, 3634, 3633, 3635
 968,  650,  331,  330,  307, 1362, 1358, 1361, 3034, 3636, 3036
 969,  580,  557,  556,  240, 3631, 3638, 3637, 3640, 3639, 3641
 970,  237,  238,  558,  822, 1168, 1157, 1166, 1278, 2980, 1349
 971,  500,  499,  826,  140, 1142, 3509, 1609, 1608, 3099, 1610
 972,  649,  308,  332,  331, 3024, 3642, 3220, 2805, 3643, 3452
 973,  580,  579,  240,  556, 3645, 3644, 3640, 3637, 3646, 3641
 974,  286,  602,  625,  287, 3458, 3463, 3462, 3647, 1498, 3243
 975,  648,  333,  332,  309, 2818, 2821, 2809, 3222, 3648, 3219
 976,  600,  312,  289,  599, 3471, 3271, 3649, 3650, 2955, 3270
 977,  265,  264,  808,  241, 3652, 1118, 3651, 3653, 1164, 1163
 978,  499,  806,  159,  140, 3098, 3654, 1196, 3099, 2010, 3540
 979,  288,  577,  265,  264, 3657, 3656, 3655, 3659, 3658, 3652
 980,  600,  289,  288,  577, 3649, 3660, 3468, 3662, 3661, 3657
 981,  289,  576,  577,  600, 3487, 3663, 3661, 3649, 3664, 3662
 982,  573,  597,  292,  596, 3667, 3666, 3665, 3668, 3293, 3298
 983,  289,  576,  266,  265, 3487, 3485, 3486, 3670, 3669, 3671
 984,  292,  268,  573,  269, 3672, 3514, 3665, 3673, 3512, 3513
 985,  157,  500,  828,  501, 1615, 3284, 2999, 1763, 3283, 3285
 986,   38,  826,   39,  141, 1596, 3529, 3674, 1606, 1611, 3530
 987,  574,  575,  290,  598, 3675, 2434, 3500, 3506, 3480, 3481
 988,  294,  838,  617,  317, 2796, 2797, 2793, 3676, 3308, 3096
 989,  617,  317,  618,  294, 3096, 3094, 3097, 2793, 3676, 3303
 990,  158,  828,  141,   38, 3677, 1607, 2834, 1594, 1602, 1606
 991,  838,   66,  149,   67, 3309, 3315, 3318, 3313, 3311, 2898
 992,  597,  292,  291,  574, 3666, 3678, 3476, 3502, 3679, 3498
 993,  337,  643,  815,  338, 2577, 2863, 2579, 2581, 2890, 2583
 994,  317,  340,   67,  838, 3095, 2896, 3312, 3308, 3629, 3313
 995,  294,   66,  838,  317, 3680, 3309, 2796, 3676, 3310, 3308
 996,  408,  409,  710,  733, 3103, 2647, 2622, 2250, 2648, 2620
 997,  838,   65,  617,  150, 2795, 2794, 2797, 3317, 3299, 3302
 998,  441,  833,  768,  442, 3330, 2317, 1867, 3682, 3681, 1580
 999,  795,  771,  794,  438, 3684, 3683, 2048, 3685, 1846, 3686
1000,  833,  419,  418,  746, 2318, 3687, 3347, 2311, 3206, 2740
1001,  147,  709,  802,  146, 1376,  866, 1378, 2670,  864,  859
1002,  141,  158,  826,  500, 2834, 1593, 1611, 1613, 1616, 1609
1003,   65,   66,  838,  294, 3522, 3309, 2795, 1342, 3680, 2796
1004,  243,  554,  808,  553,  974,  972,  973, 1008, 3688, 2830
1005,  841,  267,  268,  574, 3691, 3690, 3689, 3693, 3692, 3694
1006,  441,  418,  833,  442, 3349, 3347, 3330, 3682, 3695, 3681
1007,  249,  570,  226,   12, 3698, 3697, 3696, 3700, 3699, 3701
1008,   12,  570,  226,  547, 3699, 3697, 3701, 3703, 3702, 3704
1009,  745,  769,  833,  768, 3705, 3367, 2316, 1887, 1868, 2317
1010,  662,  318,  816,  341, 2909, 2903, 2694, 2676, 2904, 2274
1011,  816,  342,  319,  684, 2275, 2914, 2083, 2085, 2481, 2084
1012,  249,  226,  570,  569, 3696, 3697, 3698, 3539, 3706, 3707
1013,  566,  590,  567,  229, 3564, 3545, 3708, 3565, 3566, 3709
1014,  544,  568,  545,  205, 3712, 3711, 3710, 3714, 3713, 3715
1015,  318,  816,  342,  319, 2903, 2275, 2905, 2927, 2083, 2914
1016,  591,  251,  228,  590, 3333, 3716, 3548, 3544, 3362, 3549
1017,  722,  745,  746,  419, 3172, 3207, 2742, 3173, 1888, 3206
1018,  205,  567,  544,  568, 3718, 3717, 3714, 3713, 3552, 3712
1019,  613,  252,  590,  589, 3359, 3360, 3361, 3370, 3371, 3568
1020,  588,  231,  565,  564, 3721, 3720, 3719, 3723, 3722, 3724
1021,  230,  566,  589,  565, 3725, 3569, 3579, 3727, 3726, 3728
1022,  229,  252,  589,  590, 3729, 3371, 3567, 3566, 3360, 3568
1023,  636,  298,  297,  274, 3124, 3120, 2932, 3339, 3730, 1392
1024,  586,  232,  255,  587, 3731, 1454, 3389, 3386, 1455, 1453
1025,  566,  543,  230,  229, 3733, 3732, 3725, 3565, 3734, 3735
1026,  231,  834,  208,  207, 3738, 3737, 3736, 3740, 3739, 3741
1027,  300,  611,  276,  634, 3352, 3344, 3560, 3135, 3345, 3142
1028,  567,  229,  543,  566, 3709, 3734, 3742, 3708, 3565, 3733
1029,  232,  256,  233,  586, 3744, 3586, 3743, 3731, 3391, 3585
1030,  209,  541,  564,  540, 2472, 3746, 3745, 2473, 2474, 3747
1031,  209,  518,  208,  541, 3750, 3749, 3748, 2472, 2497, 3751
1032,  561,  234,  257,  562, 3753, 3601, 3752, 3754, 3602, 3600
1033,  234,  538,  539,  562, 3757, 3756, 3755, 3602, 3758, 3759
1034,  257,  584,  258,  561, 3594, 3615, 3406, 3752, 3623, 3622
1035,  608,  257,  280,  256, 3595, 3612, 3399, 3401, 3760, 3400
1036,  562,  210,  233,  563, 3762, 3761, 3597, 3764, 3763, 3765
1037,  560,  561,  235,  258, 3624, 3767, 3766, 3619, 3622, 3768
1038,  234,  210,  233,  562, 3769, 3761, 3603, 3602, 3762, 3597
1039,  560,  259,  236,  559, 3772, 3771, 3770, 3773, 3627, 3774
1040,  559,  583,  560,  259, 3775, 3617, 3773, 3627, 3420, 3772
1041,  537,  235,  561,  538, 3777, 3767, 3776, 3779, 3778, 3780
1042,  538,  561,  562,  234, 3780, 3754, 3758, 3757, 3753, 3602
1043,  580,  822,  581,  262, 1291, 1306, 2953, 1289, 1293, 3781
1044,  808,  265,  804,  577, 3651, 3782, 2829, 3783, 3656, 3784
1045,  235,  259,  236,  560, 3786, 3771, 3785, 3766, 3772, 3770
1046,  817,  238,  558,  237, 1161, 1157, 1151, 1167, 1168, 1166
1047,  258,  583,  584,  607, 3608, 3616, 3615, 3411, 3610, 3593
1048,  559,  236,  536,  237, 3774, 3787, 1182, 1165, 3788, 1183
1049,  560,  236,  536,  559, 3770, 3787, 3789, 3773, 3774, 1182
1050,  822,  558,  559,  582, 1349, 1155, 2984, 1300, 1348, 2985
1051,  583,  259,  559,  582, 3420, 3627, 3775, 3424, 3425, 2985
1052,  603,  285,  284,  822, 3227, 1304, 3459, 3441, 1292, 1286
1053,  535,  216,  558,  817, 3790, 3635, 1153, 1152, 3633, 1151
1054,  576,  266,  267,  290, 3485,  905, 2437, 2436, 3489, 2438
1055,  624,  333,  310,  334, 3048, 3241, 3233, 3071, 3070, 3791
1056,  405,  382,  381,  691, 2626, 3793, 3792, 2427, 2625, 2610
1057,  804,  266,  265,  242,  907, 3671, 3782, 3795, 3794, 3796
1058,  265,  808,  242,  241, 3651,  977, 3796, 3653, 1163, 1488
1059,  242,  554,  243,  531,  976,  974,  975, 3798, 3797, 3799
1060,  209,  186,  836,  210, 3800, 2778, 2471, 3802, 3801, 3803
1061,  834,  564,  231,  208, 3804, 3722, 3738, 3737, 3805, 3736
1062,  242,  532,  219,  218, 3807, 2405, 3806, 3809, 3808, 3810
1063,  155,   61,  154,  525, 2358, 3812, 3811, 3814, 3813, 3815
1064,  243,  530,  220,  531, 1004, 3817, 3816, 3799, 3818, 3819
1065,  292,  573,  574,  597, 3665, 3820, 3679, 3666, 3667, 3502
1066,  578,  288,  287,  264, 3490, 3491, 1500, 1120, 3659, 3821
1067,  531,  555,  242,  554, 3822, 1487, 3798, 3797, 2338,  976
1068,  551,  574,  841,  840, 3824, 3693, 3823, 3826, 3825, 3827
1069,  245,  841,  840,  551, 3829, 3827, 3828, 3830, 3823, 3826
1070,  319,  638,  296,  639, 2918, 1341, 2920, 2926, 3237, 1309
1071,  563,  210,  540,  539, 3763, 3832, 3831, 3834, 3833, 3835
1072,  244,  221,  530,  809,  994, 3836, 1005,  992,  990, 3837
1073,  622,  313,  336,  312, 3268, 3269, 3257, 2957, 3272, 3838
1074,  552,  809,  553,  529, 1111, 3839, 2409, 3840, 1525, 3841
1075,  596,  292,  573,  293, 3298, 3665, 3668, 3297, 2661, 3526
1076,  243,  808,  242,  804,  973,  977,  975,  902, 2829, 3795
1077,  223,  550,  224,  527, 3844, 3843, 3842,  847, 3845, 3846
1078,  313,  622,  599,  312, 3268, 2956, 3273, 3272, 2957, 2955
1079,  577,  553,  804,  808, 3847, 2410, 3784, 3783, 2830, 2829
1080,  540,  209,  210,  563, 2473, 3802, 3832, 3831, 3848, 3763
1081,  526,  224,  550,  527, 3850, 3843, 3849, 3851, 3846, 3845
1082,  294,  572,  293,  595, 3853, 3852, 3523, 3307, 3854, 3321
1083,  153,  154,   62,  548, 3857, 3856, 3855, 3859, 3858, 3860
1084,  594,   65,  824,  151, 1346, 1344, 1345, 3861, 1431, 1429
1085,  619,  338,  315,  339, 2889, 3862, 2038, 2630, 2027, 2629
1086,  525,  224,  549,  526, 3865, 3864, 3863, 3866, 3850, 3867
1087,  547,   33,   12,  570, 3869, 3868, 3703, 3702, 3870, 3699
1088,  547,  226,   12,   11, 3704, 3701, 3703, 3872, 3871, 3873
1089,  227,  203,  546,  204, 3876, 3875, 3874, 3878, 3877, 3879
1090,  568,  205,  842,  545, 3713, 3881, 3880, 3711, 3715, 3882
1091,  204,  842,  545,  546, 3884, 3882, 3883, 3879, 3885, 3886
1092,  567,  228,  205,  229, 3547, 3887, 3718, 3709, 3888, 3889
1093,  523,  547,  524,  203, 3891, 3890, 1190, 3893, 3892, 3894
1094,  543,  567,  544,  229, 3742, 3717, 3895, 3734, 3709, 3896
1095,  610,  634,  611,  300, 3164, 3345, 3353, 3155, 3135, 3352
1096,  544,  229,  206,  543, 3896, 3898, 3897, 3895, 3734, 3899
1097,  521,  182,  205,  522, 3902, 3901, 3900, 3904, 3903, 3905
1098,  589,  230,  253,  229, 3579, 3577, 3576, 3567, 3735, 3906
1099,  122,   57,  481,  843, 3909, 3908, 3907, 3911, 3910, 3912
1100,  568,  228,  205,  567, 3551, 3887, 3713, 3552, 3547, 3718
1101,  589,  565,  588,  230, 3728, 3719, 3580, 3579, 3727, 3578
1102,  588,  564,  587,  231, 3723, 3571, 3556, 3721, 3722, 1457
1103,  208,  542,  518,  519, 3914, 3913, 3749, 3916, 3915, 2513
1104,  795,  437,  772,  438, 2715, 1833, 3169, 3685, 3917, 1835
1105,  552,  804,  244,  575, 2408, 2411, 2412, 3918, 2653, 3919
1106,  182,  206,  183,  521, 3922, 3921, 3920, 3902, 3923, 3924
1107,  587,  231,  254,  588, 1457, 3925, 3554, 3556, 3721, 3555
1108,  520,  206,  207,  543, 3928, 3927, 3926, 3929, 3899, 3930
1109,  541,  208,  564,  834, 3751, 3805, 3746, 2204, 3737, 3804
1110,  611,  277,  276,  253, 3350, 3559, 3344, 3376, 3931, 3932
1111,  724,  748,  725,  810, 3933, 2072, 1026, 1025, 2021, 1024
1112,  609,  279,  278,  255, 3588, 3935, 3934, 3393, 3936, 3937
1113,  800,   22,    3,   23, 1492, 1490, 1494, 1540, 2189, 1539
1114,  563,  209,  210,  233, 3848, 3802, 3763, 3765, 3938, 3761
1115,  610,  277,  254,  278, 3354, 3939, 3561, 3941, 3940, 3942
1116,  611,  277,  254,  610, 3350, 3939, 3558, 3353, 3354, 3561
1117,  561,  560,  235,  537, 3624, 3766, 3767, 3776, 3943, 3777
1118,  187,  516,  517,  540, 3946, 3945, 3944, 3948, 3947, 3949
1119,  582,  606,  583,  282, 3436, 3609, 3424, 3423, 3182, 3422
1120,  538,  235,  561,  234, 3778, 3767, 3780, 3757, 3950, 3753
1121,  257,  584,  585,  608, 3594, 3952, 3951, 3595, 3591, 3953
1122,  537,  236,  213,  536, 3956, 3955, 3954, 3957, 3787, 3958
1123,  188,  189,  515,  538, 3961, 3960, 3959, 3963, 3962, 3964
1124,  515,  539,  516,  188, 3966, 3965,  938, 3959, 3967, 3968
1125,  187,  188,  516,  539, 3969, 3968, 3946, 3970, 3967, 3965
1126,  260,  822,  284,  261, 1277, 1286, 1301, 1281, 1279, 1302
1127,  432,  805,  455,   72, 1023, 2008, 1999, 3971, 1020, 3972
1128,  258,  234,  257,  561, 3973, 3601, 3406, 3622, 3753, 3752
1129,  536,  560,  537,  236, 3789, 3943, 3957, 3787, 3770, 3956
1130,  580,  263,  239,  240, 3449, 3974, 3632, 3640, 3975, 3976
1131,  514,  538,  515,  189, 3978, 3964, 3977, 3979, 3962, 3960
1132,  581,  262,  239,  580, 3781, 3980, 1374, 2953, 1289, 3632
1133,  534,  535,  216,  558, 3982, 3790, 3981, 3983, 1153, 3635
1134,  582,  283,  822,  605, 1298, 1295, 1300, 3435, 1296, 1282
1135,  237,  214,  213,  536, 1170, 3985, 3984, 1183, 1381, 3958
1136,  626,  285,  286,  309, 3226, 3427, 3428, 3039, 3986, 3625
1137,  581,  239,  262,  238, 1374, 3980, 3781, 1375, 1158, 3987
1138,  557,  217,  240,  216, 3989, 3988, 3639, 3991, 3990, 3992
1139,  602,  579,  287,  286, 3455, 3467, 1498, 3458, 3457, 3647
1140,  534,  194,  511,  510, 3995, 3994, 3993, 3997, 3996, 3998
1141,  535,  512,  193,  192, 4001, 4000, 3999, 4003, 4002, 4004
1142,  556,  532,  218,  533, 4006, 3808, 4005, 4008, 4007, 4009
1143,  531,  532,  219,  242, 4011, 2405, 4010, 3798, 3807, 3806
1144,  532,  555,  242,  531, 4012, 1487, 3807, 4011, 3822, 3798
1145,  272,  593,  249,   13, 1386, 3533, 3534, 2925, 2923, 4013
1146,  509,  510,  195,  218, 4016, 4015, 4014, 4018, 4017, 4019
1147,  536,  192,  513,  512, 4022, 4021, 4020, 4023, 4002, 4024
1148,  506,  482,  198,  483, 4025, 1778,  856, 4027, 4026, 4028
1149,  530,  554,  531,  243, 4029, 3797, 3818, 1004,  974, 3799
1150,  556,  532,  555,  218, 4006, 4012, 4030, 4005, 3808, 4031
1151,  218,  555,  241,  242, 4031, 1162, 4032, 3809, 1487, 1488
1152,  532,  531,  219,  508, 4011, 4010, 2405, 2404, 4033, 2403
1153,  528,  529,  809,  552, 1012, 1525, 1113, 1115, 3840, 1111
1154,  531,  530,  220,  507, 3818, 3817, 3819, 4035, 4034, 4036
1155,  601,  287,  311,  310, 1499, 4037, 3261, 3231, 3242, 4038
1156,  840,  551,  550,  246, 3826, 4040, 4039, 4041,  998, 4042
1157,  552,  575,  576,  804, 3918, 2435, 4043, 2408, 2653, 2652
1158,  507,  220,  221,  530, 4036, 4044,  875, 4034, 3817, 3836
1159,   57,  481,  843,  844, 3908, 3912, 3910, 4046, 4045, 4047
1160,  529,  505,  801,  506, 1011,  853, 1013, 4048,  854,  852
1161,  755,  779,  756,  830, 1884, 1880, 4049, 1882, 1857, 1743
1162,   37,  142,  828,   38, 1759, 1603, 2998, 4050, 1604, 1602
1163,  222,  223,  527,  551,  849,  847,  851,  999,  997, 4051
1164,  200,  504,  199,  527, 4053, 1057, 4052, 4054, 1056,  846
1165,  501,   36,  142,  829, 4056, 4055, 1765, 1764, 4057, 1758
1166,  794,  770,  439,  771, 2066, 1870, 2067, 3683, 4058, 1845
1167,  504,  201,  200,  844, 2120, 4059, 4053, 4061, 4060, 4062
1168,  249,  592,  272,  273, 3338, 1390, 3534, 3336, 3334, 3217
1169,  157,    9,  829,    2, 4064, 4063, 1733, 1729, 4065, 1731
1170,  225,  525,  202,  201, 4068, 4067, 4066, 4070, 4069, 4071
1171,   11,  524,  203,   10, 4073, 3894, 4072, 4075, 4074, 4076
1172,  501,  180,  524,   10, 4078, 1191, 4077, 4080, 4079, 4074
1173,  205,  181,  522,  182, 4082, 4081, 3905, 3901, 4083, 3903
1174,  499,  523,  181,  522, 1141, 1139, 1140, 4085, 4084, 4081
1175,  205,  544,  521,  545, 3714, 4086, 3900, 3715, 3710, 4087
1176,   37,  158,   38,  828, 4088, 1594, 4050, 2998, 3677, 1602
1177,  498,  522,  499,  182, 4089, 4085, 2005, 2007, 3903, 1200
1178,  521,  206,  183,  520, 3923, 3921, 3924, 4090, 3928, 4091
1179,  181,  522,  182,  499, 4081, 3903, 4083, 1140, 4085, 1200
1180,  181,  500,  180,  523, 1144, 1193, 3536, 1139, 1143, 1192
1181,  204,  842,  228,  205, 3884, 4093, 4092, 4094, 3881, 3887
1182,  229,  566,  589,  230, 3565, 3569, 3567, 3735, 3725, 3579
1183,  544,  520,  543,  206, 4095, 3929, 3895, 3897, 3928, 3899
1184,    2,    9,  829,    1, 4065, 4063, 1731, 1790, 4096, 1762
1185,  590,  252,  251,  228, 3360, 3364, 3362, 3549, 4097, 3716
1186,   36,  501,   10,    9, 4056, 4080, 4098, 4100, 4099, 4101
1187,  323,  633,  324,  300, 2966, 1064, 2757, 3136, 3139, 4102
1188,  518,  209,  836,  541, 3750, 2471, 2495, 2497, 2472, 2470
1189,  142,  501,  157,  828, 1765, 1763, 1766, 1603, 3285, 2999
1190,  563,  539,  562,  210, 3834, 3759, 3764, 3763, 3833, 3762
1191,  187,  540,  210,  539, 3948, 3832, 4103, 3970, 3835, 3833
1192,   37,  157,  158,  828, 1728, 1614, 4088, 2998, 2999, 3677
1193,  157,  142,   37,  829, 1766, 1759, 1728, 1733, 1758, 1732
1194,  232,  564,  563,  209, 3574, 3570, 3573, 4104, 3745, 3848
1195,  836,  187,  163,  164, 4106, 4105, 3032, 3001, 4107, 4108
1196,  211,  234,  235,  538, 4110, 3950, 4109, 4111, 3757, 3778
1197,  537,  212,  538,  189, 4113, 4112, 3779, 4115, 4114, 3962
1198,  189,  190,  166,  514, 4118, 4117, 4116, 3979, 1515,  917
1199,  516,  164,  517,  493, 2004, 3002, 3945, 2000, 2003, 4119
1200,  259,  560,  235,  258, 3772, 3766, 3786, 3620, 3619, 3768
1201,  212,  236,  213,  537, 4121, 3955, 4120, 4113, 3956, 3954
1202,  166,  515,  803,  165, 4122,  942,  916, 4123,  940, 2874
1203,  536,  513,  191,  190, 4020, 4124, 1382, 4125, 1513, 4126
1204,  514,  491,  803,  515, 2246,  943,  918, 3977,  944,  942
1205,  515,  492,  803,  165,  939,  913,  942,  940,  935, 2874
1206,  557,  216,  534,  217, 3991, 3981, 4127, 3989, 3990, 4128
1207,  238,  558,  822,  581, 1157, 1349, 2980, 1375, 1351, 1306
1208,  536,  512,  535,  192, 4023, 4001, 1379, 4022, 4002, 4003
1209,  192,  513,  191,  536, 4021, 4124, 4129, 4022, 4020, 1382
1210,  559,  260,  259,  236, 2986, 3628, 3627, 3774, 4130, 3771
1211,  722,  372,  395,  811, 2760, 1462, 3520, 2315, 1463, 1464
1212,  169,  489,  490,  513, 4132, 4131, 2255, 4134, 4133, 4135
1213,  168,  490,  513,  169, 2259, 4135, 4136, 2260, 2255, 4134
1214,  558,  216,  557,  239, 3635, 3991, 1371, 1159, 3634, 1372
1215,  512,  193,  192,  169, 4000, 4004, 4002, 4138, 4137, 4139
1216,  194,  533,  218,  510, 4141, 4009, 4140, 3996, 4142, 4017
1217,  216,  817,  215,  239, 3633, 1173, 4143, 3634, 1160, 1174
1218,  535,  512,  511,  193, 4001, 4145, 4144, 3999, 4000, 4146
1219,  534,  217,  194,  533, 4128, 4147, 3995, 4149, 4148, 4141
1220,  512,  170,  489,  488, 4152, 4151, 4150, 4154, 4153, 4155
1221,  510,  533,  218,  509, 4142, 4009, 4017, 4016, 4156, 4018
1222,  812,  156,   60,  479, 1050,  891, 1045, 1046,  889,  890
1223,  171,  510,  195,  172, 4158, 4015, 4157, 4160, 4159, 2392
1224,  533,  218,  217,  194, 4009, 4161, 4148, 4141, 4140, 4147
1225,  615,  616,  273,  296, 1312, 3216, 3332, 1310, 1311, 1331
1226,  591,  615,  823,  614, 4162, 1315, 1324, 3541, 1316, 1314
1227,  501,  829,    9,   36, 1764, 4063, 4099, 4056, 4057, 4100
1228,  417,  746,  418,  723, 2664, 2740, 3348, 3162, 2741, 2739
1229,  730,  410,  411,  753, 1427, 1482, 1207, 1229, 1423, 1231
1230,  197,  483,  174,  484, 4165, 4164, 4163, 4167, 4166, 4168
1231,  508,  219,  220,  531, 2403, 4170, 4169, 4033, 4010, 3819
1232,  242,  219,  531,  243, 3806, 4010, 3798,  975, 4171, 3799
1233,  829,   36,  142,    1, 4057, 4055, 1758, 1762, 4172, 1761
1234,  223,  527,  200,  199,  847, 4054, 4173,  848,  846, 4052
1235,  245,  552,  551,  809, 4174, 1110, 3830,  991, 1111, 1112
1236,  502,  526,  201,  525, 4177, 4176, 4175, 4178, 3866, 4069
1237,  119,  799,  818,  800, 4179, 2297, 1179, 1582, 3505, 1521
1238,  553,  809,  244,  530, 3839,  992, 1007, 1006, 3837, 1005
1239,  244,  553,  552,  809, 1007, 2409, 2412,  992, 3839, 1111
1240,  315,  291,  314,  832, 4181, 3474, 4180, 2039, 3475, 3473
1241,  795,  438,  772,  771, 3685, 1835, 3169, 3684, 1846, 1855
1242,  548,   62,  525,  154, 3860, 4183, 4182, 3858, 3856, 3815
1243,  486,  487,  172,  510, 4185, 4184, 2391, 4187, 4186, 4159
1244,  505,  482,  198,  506, 4188, 1778,  855,  854, 4025,  856
1245,  829,    9,  157,  501, 4063, 4064, 1733, 1764, 4099, 1763
1246,  157,  500,  501,  180, 1615, 3283, 1763, 3535, 1193, 4078
1247,  141,  142,  828,  501, 1605, 1603, 1607, 3282, 1765, 3285
1248,  244,  575,  841,  552, 3919, 4190, 4189, 2412, 3918, 4191
1249,    1,    9,  829,   36, 4096, 4063, 1762, 4172, 4100, 4057
1250,  613,  251,  275,  274, 3363, 4192, 3340, 3132, 1397, 3342
1251,  181,  499,  158,  500, 1140, 1195, 1617, 1144, 1142, 1616
1252,  140,  806,  159,   39, 2010, 3654, 3540, 2011, 2012, 4193
1253,  456,   22,  800,  777, 4194, 1492, 1519, 1518, 1769, 1520
1254,  500,  828,  141,  158, 3284, 1607, 1613, 1616, 3677, 2834
1255,  183,  520,  497,  521, 4091, 4195, 3092, 3924, 4090, 4196
1256,  499,  181,  158,  182, 1140, 1617, 1195, 1200, 4083, 1199
1257,  497,  138,  806,  498,  946,  950,  951, 3087, 4197, 3395
1258,  139,  140,   40,  806, 3101, 2009, 1273,  961, 2010, 1274
1259,  543,  230,  206,  207, 3732, 4198, 3899, 3930, 4199, 3927
1260,  521,  205,  182,  206, 3900, 3901, 3902, 3923, 4200, 3922
1261,  499,  158,  826,  159, 1195, 1593, 3509, 1196, 1197, 1592
1262,   39,  159,  826,   38, 4193, 1592, 3529, 3674, 1595, 1596
1263,  160,  806,  161,   40, 4202,  981, 4201, 4203, 1274, 4204
1264,  118,  799,  818,  119, 1794, 2297, 1175, 1180, 4179, 1179
1265,  806,  499,  159,  498, 3098, 1196, 3654, 3395, 2005, 2006
1266,  139,  498,  806,  138, 3396, 3395,  961,  960, 4197,  950
1267,  519,  496,  837,  185, 4205, 3605, 2515, 2517, 4206, 2516
1268,  184,  185,  161,  496, 4208, 4207,  955,  954, 4206,  956
1269,  162,  496,  837,  163, 4210, 3605, 4209, 4211, 3606, 3031
1270,  843,  481,  122,  482, 3912, 3907, 3911, 4213, 4212, 4214
1271,  221,  809,  529,  530,  990, 1525, 1523, 3836, 3837, 4215
1272,  163,   43,   42,  496,  969, 4217, 4216, 3606, 4218, 4219
1273,   96,   22,  800,  456, 1491, 1492, 1493, 4220, 4194, 1519
1274,  137,  806,  496,  497,  949,  982, 4221,  947,  951,  952
1275,  160,   40,   39,  806, 4203, 2013, 4222, 4202, 1274, 2012
1276,  152,  571,  824,  594, 1146, 1368, 4223, 4224, 1367, 1345
1277,  637,  296,  823,  297, 1340, 1329, 1337, 1391, 1330, 1328
1278,  528,  199,  801,  505, 1058, 3478, 1009, 1010, 4225,  853
1279,  187,  164,  517,  516, 4107, 3002, 3944, 3946, 2004, 3945
1280,  136,   43,   44,  807, 4228, 4227, 4226, 4229,  967, 2885
1281,  163,  496,  495,   43, 3606, 3607,  970,  969, 4218,  968
1282,  482,  123,  122,  843, 4231, 4230, 4214, 4213, 4232, 3911
1283,  496,   43,   42,  137, 4218, 4217, 4219, 4221, 4233, 4234
1284,  165,  516,  188,  515,  936, 3968, 4235,  940,  938, 3959
1285,  224,  549,  550,  247, 3864, 4236, 3843, 4238, 4237, 4239
1286,  586,  232,  256,  255, 3731, 3744, 3391, 3389, 1454, 3394
1287,  549,  248,  572,  247, 4242, 4241, 4240, 4237, 4243, 4244
1288,  803,  515,  166,  514,  942, 4122,  916,  918, 3977,  917
1289,  537,  536,  213,  190, 3957, 3958, 3954, 2242, 4125, 4245
1290,  187,  539,  210,  211, 3970, 3833, 4103, 4247, 4246, 4248
1291,  843,  482,  123,  483, 4213, 4231, 4232, 4249, 4026, 4250
1292,  210,  539,  562,  234, 3833, 3759, 3762, 3769, 3755, 3602
1293,  494,  134,  807,  135, 4253, 4252, 4251, 4255, 4254, 4256
1294,  133,  803,  493,  134,  897, 2873, 4257, 4259, 4258, 4260
1295,  246,  245,  269,  840, 4263, 4262, 4261, 4041, 3828, 3511
1296,   45,  134,  803,   46, 4264, 4258, 2876, 4266, 4265,  899
1297,  175,  483,  174,  198, 4268, 4164, 4267, 1777, 4028, 4269
1298,  483,  198,  197,  174, 4028, 4270, 4165, 4164, 4269, 4163
1299,  236,  537,  212,  235, 3956, 4113, 4121, 3785, 3777, 4271
1300,   65,  824,  271,  294, 1344, 4273, 4272, 1342, 1343, 4274
1301,  167,  514,  166,  190,  919,  917,  921, 1511, 1515, 4117
1302,  247,  248,  572,  271, 4243, 4241, 4244, 4276, 4275, 4277
1303,  164,  516,  188,  165, 2004, 3968, 4278, 2002,  936, 4235
1304,  215,  535,  216,  192, 4279, 3790, 4143, 4280, 4003, 4281
1305,  803,  168,  167,   47, 2265, 2264,  920,  893, 4282,  941
1306,  537,  189,  213,  212, 4115, 4283, 3954, 4113, 4114, 4120
1307,  535,  534,  216,  193, 3982, 3981, 3790, 3999, 4284, 4285
1308,  536,  213,  237,  236, 3958, 3984, 1183, 3787, 3955, 3788
1309,  489,   50,  130,  129, 4288, 4287, 4286, 4290, 4289, 4291
1310,  167,  513,  490,  514, 1512, 4135, 2263,  919, 1514, 2243
1311,  514,  167,  803,  490,  919,  920,  918, 2243, 2263, 2244
1312,  688,  814,  383,  407, 4292, 1080, 2456, 2642, 2666, 4293
1313,  557,  533,  556,  217, 4294, 4008, 3638, 3989, 4148, 4295
1314,  536,  214,  213,  190, 1381, 3985, 3958, 4125, 4296, 4245
1315,  511,  487,  510,  171, 4297, 4186, 3998, 4299, 4298, 4158
1316,  488,   51,  128,  487, 4302, 4301, 4300, 4304, 4303, 4305
1317,  488,  129,   51,   50, 4307, 4306, 4302, 4308, 4289, 4309
1318,  489,   49,  130,   50, 4311, 4310, 4286, 4288, 4312, 4287
1319,  168,  513,  490,  167, 4136, 4135, 2259, 2264, 1512, 2263
1320,   63,  152,  571,   64, 1148, 1146, 1150, 4314, 4313, 4315
1321,  131,  803,  491,  132,  912,  943, 4316,  908,  895, 1522
1322,  511,  194,  171,  510, 3994, 4317, 4299, 3998, 3996, 4158
1323,  534,  194,  217,  193, 3995, 4147, 4128, 4284, 4318, 4319
1324,  735,  429,  712,  835, 2212, 2210, 2211, 2623, 2445, 2462
1325,  407,  711,  734,  408, 2645, 4321, 4320, 2643, 2644, 2476
1326,  490,  803,  491,  131, 2244,  943, 2245,  927,  912, 4316
1327,  127,  486,  845,  126, 4324, 4323, 4322, 4326, 4325, 4327
1328,  172,  128,   52,   51, 4330, 4329, 4328, 4331, 4301, 4332
1329,  489,  129,  488,   50, 4290, 4307, 4155, 4288, 4289, 4308
1330,  835,  429,  712,  814, 2445, 2210, 2462, 2440, 2444, 2463
1331,  488,  129,  128,   51, 4307, 4333, 4300, 4302, 4306, 4301
1332,  170,  489,   49,  169, 4151, 4311, 4334, 4335, 4132, 2254
1333,  509,  218,  532,  533, 4018, 3808, 2406, 4156, 4009, 4007
1334,  127,  128,   52,  172, 4337, 4329, 4336, 4338, 4330, 4328
1335,  135,  134,  807,   45, 4254, 4252, 4256, 4339, 4264, 4340
1336,  488,   50,  171,  170, 4308, 4342, 4341, 4153, 4343, 4344
1337,  196,  195,  485,  172, 4346, 2394, 4345, 4347, 2392, 2390
1338,  483,  124,  843,  484, 4349, 4348, 4249, 4166, 4350, 4351
1339,  843,  845,  484,  125, 4353, 4352, 4351, 4355, 4354, 4356
1340,  485,  126,  845,  486, 4358, 4327, 4357, 2389, 4325, 4323
1341,  126,  485,  845,  125, 4358, 4357, 4327, 4360, 4359, 4354
1342,  135,   45,  807,   44, 4339, 4340, 4256, 4362, 4361, 2885
1343,  174,  484,  173,  197, 4168, 4364, 4363, 4163, 4167, 4365
1344,  171,  195,  510,  194, 4157, 4015, 4158, 4317, 4366, 3996
1345,  199,  481,  176,  482, 4369, 4368, 4367, 1780, 4212, 4370
1346,  124,   56,  843,   55, 4372, 4371, 4348, 4374, 4373, 4375
1347,  125,  845,  484,  485, 4354, 4352, 4356, 4359, 4357, 4376
1348,  126,  127,   53,  845, 4326, 4378, 4377, 4327, 4322, 4379
1349,  845,  126,   54,   53, 4327, 4381, 4380, 4379, 4377, 4382
1350,  507,  196,  484,  197, 4385, 4384, 4383,  876, 4386, 4167
1351,  198,  482,  175,  483, 1778, 1779, 1777, 4028, 4026, 4268
1352,  172,   52,  127,  845, 4328, 4336, 4338, 4388, 4387, 4322
1353,   55,  843,   54,  175, 4375, 4390, 4389, 4392, 4391, 4393
1354,  122,  121,  481,   58, 4395, 4394, 3907, 4397, 4396, 4398
1355,   57,  844,  178,   58, 4046, 4400, 4399, 4402, 4401, 2855
1356,  843,  124,  483,  123, 4348, 4349, 4249, 4232, 4403, 4250
1357,  503,  812,  479,  502, 4405, 1046, 4404, 4406, 1053, 1051
1358,  777,  818,  433,  825, 1516, 1448, 1476, 1475, 1449, 1447
1359,  818,  776,  825,  777, 3373, 1479, 1449, 1516, 1483, 1475
1360,  843,  123,  122,   57, 4232, 4230, 3911, 3910, 4407, 3909
1361,  486,  195,  485,  509, 2393, 2394, 2389, 4408, 4014, 4409
1362,   62,  202,  525,   61, 4410, 4067, 4183, 4412, 4411, 3813
1363,  526,  549,  550,  224, 3867, 4236, 3849, 3850, 3864, 3843
1364,  479,  480,  179,  812, 4413, 2858, 1047, 1046, 4414, 1048
1365,  224,  527,  200,  223, 3846, 4054, 4415, 3842,  847, 4173
1366,  225,   62,  548,   63, 4417, 3860, 4416, 4419, 4418, 4420
1367,  812,  201,  202,  502, 4422, 4071, 4421, 1053, 4175, 4423
1368,   57,  843,  123,   56, 3910, 4232, 4407, 4424, 4371, 4425
1369,  197,  220,  221,  507, 4426, 4044,  877,  876, 4036,  875
1370,   96,   95,  818,  119, 4427, 1177, 1584, 1583, 1178, 1179
1371,  118,  458,  117,   94, 1187, 1185, 1189, 2045, 2386, 2382
1372,  435,  774,  775,  798,  986, 2043, 1810, 1809, 2619, 1805
1373,  797,  116,  117,  458, 1827, 2531, 4428, 2828, 2532, 1185
1374,  456,   96,   95,  818, 4220, 4427, 4429, 1517, 1584, 1177
1375,   92,  459,  116,  460, 4431, 2502, 4430, 4432, 2501, 1823
1376,  434,  411,  775,  435, 1477, 1797, 1806, 1808, 4433, 1810
1377,  799,  458,  798,  118, 1784, 1186, 4434, 1794, 1187, 1188
1378,  795,  461,  438,  794, 1843, 4435, 3685, 2048, 1851, 3686
1379,  115,  114,   91,  460, 1839, 4437, 4436, 1831, 1841, 4438
1380,  797,  436,  437,  460,  983, 2801, 2802, 1828, 4439, 2712
1381,  114,  113,   90,  461, 1853, 4441, 4440, 1842, 1854, 4442
1382,  437,  772,  773,  796, 1833, 1820, 1832, 2713, 3168, 3014
1383,  749,  414,  391,  415, 1817, 2279, 2056, 2074, 4443, 2073
1384,   93,  459,  116,   92, 4444, 2502, 2533, 4445, 4431, 4430
1385,  373,  722,  721,  698, 2141, 2139, 2143, 2550, 2551, 4446
1386,  769,  440,  770,  833, 1864, 1865, 1562, 3367, 2097, 2096
1387,  769,  463,  440,  464, 1553, 1863, 1864, 1549, 1552, 4447
1388,  111,   88,  463,  464, 4449, 4448, 1874, 1559, 4450, 1552
1389,  467,  790,  466,  109, 1590, 2536, 4451, 1585, 1589, 1504
1390,  196,  197,  507,  220, 4386,  876, 4385, 4452, 4426, 4036
1391,  674,  698,  675,  374, 2563, 2967, 2773, 2561, 2564, 2557
1392,  467,  766,  444,  443, 2112, 2126, 4453, 4454, 2127, 2125
1393,  836,  494,  495,  518, 2692, 4455, 3015, 2495, 2691, 3016
1394,  481,  504,  844,  480, 4456, 4061, 4045, 4458, 4457, 4459
1395,  109,  465,  466,   86, 2538, 2537, 1504, 1503, 4460, 1505
1396,  465,  768,  441,  464, 1565, 1867, 4461, 1566, 1554, 1866
1397,  464,  111,   88,   87, 1559, 4449, 4450, 4463, 4462, 4464
1398,  767,  443,  419,  420, 1577, 4465, 1879, 2118, 2129, 2153
1399,  108,  468,  107,   84, 1902, 1910, 1911, 4467, 4466, 4468
1400,  419,  768,  833,  442, 1878, 2317, 2318, 4469, 1580, 3681
1401,  719,  743,  720,  422, 2163, 2325, 2155, 2154, 2144, 2156
1402,  767,  465,  466,  790, 1578, 2537, 1575, 2106, 1571, 2536
1403,  465,  110,   87,   86, 1570, 4471, 4470, 4460, 4472, 4473
1404,  374,  397,  720,  721, 2993, 2322, 2342, 2348, 2320, 2324
1405,  443,  467,  766,  767, 4454, 2112, 2127, 1577, 2113, 2111
1406,  446,  788,  445,  469, 1619, 1631, 1634, 1899, 1628, 4474
1407,  764,  447,  423,  424, 1649, 4475, 1914, 1924, 4476, 4477
1408,  467,   85,   84,  108, 4480, 4479, 4478, 1895, 4481, 4467
1409,  787,  446,  447,  470, 1620, 1944, 1650, 1637, 1931, 1912
1410,  469,   83,   82,  106, 4484, 4483, 4482, 1929, 4485, 4486
1411,  763,  425,  740,  739, 2165, 2170, 4487, 2388, 2168, 2169
1412,  843,  482,  175,  176, 4213, 1779, 4391, 4488, 4370, 4489
1413,  107,   83,  468,  469, 4491, 4490, 1910, 1629, 4484, 1919
1414,  786,  763,  448,  447, 1923, 1921, 1644, 1643, 1651, 1645
1415,  783,  102,  103,  473, 1691, 4492, 1679, 1673, 1956, 1677
1416,  103,  102,   79,  473, 4492, 4494, 4493, 1677, 1956, 4495
1417,  738,  450,  426,  427, 1953, 4496, 2177, 1952, 1946, 2197
1418,  449,  448,  762,  425, 4497, 1920, 1934, 1939, 2164, 1940
1419,  451,  760,  737,  450, 2184, 2641, 1949, 1948, 1682, 1947
1420,  786,  471,  470,  447, 1642, 1938, 1636, 1643, 1641, 1912
1421,  761,  473,  449,  450, 1680, 4498, 1933, 1740, 1683, 3230
1422,  761,  449,  473,  472, 1933, 4498, 1680, 1660, 1935, 1681
1423,  105,  470,   81,   82, 1937, 4500, 4499, 4502, 4501, 4503
1424,  103,   79,   80,  472, 4493, 4505, 4504, 1951, 4506, 4507
1425,  735,  835,  712,  711, 2623, 2462, 2211, 4508, 2460, 2461
1426,  760,  474,  450,  451, 1685, 1686, 1682, 2184, 2185, 1948
1427,  474,  783,  760,  473, 1689, 1672, 1685, 1684, 1673, 1671
1428,  406,  712,  814,  689, 2451, 2463, 1078, 1077, 4509, 1079
1429,  493,  133,  492,  803, 4257,  914, 4510, 2873,  897,  913
1430,  794,  438,  771,  439, 3686, 1846, 3683, 2067, 1847, 1845
1431,  102,  473,   78,   79, 1956, 4512, 4511, 4494, 4495, 4513
1432,  733,  409,  709,  732, 2648,  867, 2649, 1998, 2252, 2257
1433,  759,  475,  451,  452, 1705, 4514, 1972, 1961, 4515, 1973
1434,  759,  451,  475,  474, 1972, 4514, 1705, 1693, 2185, 1706
1435,  713,  712,  406,  689, 2217, 2451, 2452, 2457, 4509, 1077
1436,  789,  827,  788,  468, 1600, 4516, 1901, 1601, 1597, 1903
1437,  101,  474,   77,   78, 1974, 4518, 4517, 4520, 4519, 4521
1438,   98,   97,   74,  478, 4524, 4523, 4522, 1752, 4525, 4526
1439,  524,  203,  180,  523, 3894, 4527, 1191, 1190, 3893, 1192
1440,  100,   76,   77,  475, 4530, 4529, 4528, 1978, 4531, 4532
1441,  180,  523,  204,  181, 1192, 4534, 4533, 3536, 1139, 4535
1442,  187,  836,  540,  517, 4106, 2475, 3948, 3944, 2494, 3949
1443,  478,   97,   74,    6, 4525, 4523, 4526, 4537, 4536, 4538
1444,  478,   73,  778,   97, 1985, 1984, 1750, 4525, 2232, 2233
1445,    7,    6,   97,   73, 4540, 4536, 4539, 4542, 4541, 2232
1446,  209,  518,  185,  208, 3750, 2518, 4543, 3748, 3749, 4544
1447,  495,  136,  135,  807, 4547, 4546, 4545,  966, 4229, 4256
1448,  540,  836,  541,  517, 2475, 2470, 2474, 3949, 2494, 2493
1449,  477,  780,  756,  757, 1977, 1975, 1744, 1720, 1708, 1996
1450,  247,  572,  270,  271, 4244, 4549, 4548, 4276, 4277, 4550
1451,  690,  666,  383,  667, 4551, 1096, 2632, 4552, 3086, 4553
1452,   75,  476,   99,  477, 4555, 2230, 4554, 4556, 2231, 1725
1453,   97,  143,    7,   73, 2235, 4557, 4539, 2232, 2234, 4542
1454,  482,  198,  199,  505, 1778, 1776, 1780, 4188,  855, 4225
1455,  735,  759,  736,  452, 1962, 1970, 2213, 1957, 1961, 1969
1456,  101,   77,  474,  475, 4517, 4518, 1974, 1702, 4532, 1706
1457,  734,  408,  711,  710, 2476, 2644, 4321, 2621, 2622, 4558
1458,  762,  472,  471,  448, 1669, 1670, 1657, 1920, 4559, 1646
1459,  782,  101,  102,  474, 1703, 4560, 1692, 1688, 1974, 1690
1460,  736,  759,  760,  451, 1970, 1955, 2640, 1971, 1972, 2184
1461,  840,  270,  246,  247, 4562, 4561, 4041, 4563, 4548, 4564
1462,  104,   80,   81,  471, 4567, 4566, 4565, 4569, 4568, 4570
1463,  103,  473,   79,  472, 1677, 4495, 4493, 1951, 1681, 4506
1464,  104,  472,   80,  471, 1666, 4507, 4567, 4569, 1670, 4568
1465,  450,  760,  737,  761, 1682, 2641, 1947, 1740, 1741, 2188
1466,  105,  471,  104,   81, 1654, 4569, 4571, 4499, 4570, 4565
1467,  763,  424,  448,  447, 4573, 4572, 1921, 1651, 4476, 1645
1468,  106,  469,  470,   82, 1929, 1930, 1638, 4486, 4482, 4501
1469,  210,  186,  836,  187, 3801, 2778, 3803, 4103, 4574, 4106
1470,   85,  467,  466,  109, 4480, 4451, 1506, 1502, 1585, 1504
1471,   88,   89,  112,  463, 4577, 4576, 4575, 4448, 4578, 1546
1472,   86,  110,  109,  465, 4472, 4579, 1503, 4460, 1570, 2538
1473,  462,  113,   90,   89, 1531, 4441, 4580, 4582, 4581, 4583
1474,  113,  112,   89,  462, 2292, 4576, 4581, 1531, 2293, 4582
1475,  111,  463,   88,  112, 1874, 4448, 4449, 1873, 1546, 4575
1476,  407,  835,  734,  711, 2668, 4584, 4320, 2645, 2460, 4321
1477,  460,  115,   92,   91, 1831, 4585, 4432, 4438, 4436, 4586
1478,  460,  115,  116,   92, 1831, 1829, 1823, 4432, 4585, 4430
1479,  209,  564,  563,  540, 3745, 3570, 3848, 2473, 3747, 3831
1480,  113,  462,   90,  461, 1531, 4580, 4441, 1854, 4587, 4442
1481,  495,  496,  837,  519, 3607, 3605, 3017, 4588, 4205, 2515
1482,  596,  293,  573,  572, 3297, 3526, 3668, 4589, 3852, 4590
1483,  503,  480,  201,  504, 4592, 4591, 2122, 2121, 4457, 2120
1484,  114,  461,   91,  460, 1842, 4593, 4437, 1841, 1844, 4438
1485,   93,  459,  458,  116, 4444, 2827, 2385, 2533, 2502, 2532
1486,  414,  415,  749,  438, 4443, 2074, 1817, 1836, 2077, 1834
1487,   71,  805,  432,   72,  929, 1023, 1021, 1019, 1020, 3971
1488,  595,  571,  594,  294, 4594, 1367, 3305, 3307, 1366, 1347
1489,  143,   72,   73,  778, 1757, 4595, 2234, 1755, 1756, 1984
1490,  454,  478,  830,  477, 4596, 1859, 1746, 1721, 1881, 1742
1491,   73,    6,   97,  478, 4541, 4536, 2232, 1985, 4537, 4525
1492,   73,  455,  778,   72, 1983, 1896, 1984, 4595, 3972, 1756
1493,   99,  477,   98,   75, 1725, 1723, 1727, 4554, 4556, 4597
1494,  758,  476,  475,  452, 1736, 1968, 1696, 1959, 4598, 4515
1495,  755,  455,  778,  830, 1986, 1896, 1883, 1882, 1897, 1858
1496,  430,  835,  734,  407, 2441, 4584, 2221, 2667, 2668, 4320
1497,  477,  780,  757,  476, 1977, 1708, 1720, 2231, 1709, 1707
1498,  102,   78,  473,  474, 4511, 4512, 1956, 1690, 4519, 1684
1499,  758,  453,  476,  452, 1734, 1735, 1736, 1959, 2651, 4598
1500,  687,  711,  688,  408, 4599, 2646, 2638, 2637, 2644, 2636
1501,  105,   81,  470,  471, 4499, 4500, 1937, 1654, 4570, 1938
1502,  104,  103,   80,  472, 2186, 4504, 4567, 1666, 1951, 4507
1503,  541,  542,  518,  208, 2206, 3913, 2497, 3751, 3914, 3749
1504,  209,  186,  185,  518, 3800, 4600, 4543, 3750, 2780, 2518
1505,  426,  762,  449,  738, 1941, 1934, 1943, 2177, 2179, 2296
1506,  101,  475,  100,   77, 1702, 1978, 2209, 4517, 4532, 4528
1507,  689,  712,  814,  688, 4509, 2463, 1079, 1109, 4601, 4292
1508,  735,  835,  734,  430, 2623, 4584, 2222, 2224, 2441, 2221
1509,  107,   83,   84,  468, 4491, 4602, 4468, 1910, 4490, 4466
1510,  787,  107,  469,  106, 1626, 1629, 1627, 1639, 4603, 1929
1511,  467,  108,  109,   85, 1895, 1893, 1585, 4480, 4481, 1502
1512,  110,  464,  465,   87, 1885, 1566, 1570, 4471, 4463, 4470
1513,  106,  470,  105,   82, 1638, 1937, 1936, 4486, 4501, 4502
1514,  763,  740,  425,  424, 4487, 2170, 2165, 4573, 1925, 2182
1515,  770,  462,  793,  794, 1536, 1529, 1538, 2066, 1530, 1528
1516,  711,  835,  734,  735, 2460, 4584, 4321, 4508, 2623, 2222
1517,  152,  151,  824,   64, 4604, 1429, 4223, 4313, 1430, 1428
1518,  812,  178,  201,  480, 4606, 4605, 4422, 4414, 2856, 4591
1519,  572,  247,  840,  549, 4244, 4563, 4607, 4240, 4237, 4608
1520,  107,  469,  106,   83, 1629, 1929, 4603, 4491, 4484, 4485
1521,   87,  111,  110,  464, 4462, 1886, 4471, 4463, 1559, 1885
1522,  768,  792,  769,  464, 1558, 1550, 1868, 1554, 1551, 1549
1523,  420,  766,  444,  421, 2128, 2126, 2130, 2553, 2339, 4609
1524,  442,  465,  466,  767, 1581, 2537, 1574, 1576, 1578, 1575
1525,   89,  462,  112,  463, 4582, 2293, 4576, 4578, 1535, 1546
1526,  461,  114,   91,   90, 1842, 4437, 4593, 4442, 4440, 4610
1527,  463,  792,  769,  793, 1545, 1550, 1553, 1534, 1544, 1563
1528,  442,  768,  441,  465, 1580, 1867, 3682, 1581, 1565, 4461
1529,  794,  462,  461,  438, 1530, 4587, 1851, 3686, 4611, 4435
1530,  480,  178,  179,  812, 2856, 2854, 2858, 4414, 4606, 1048
1531,  748,  416,  439,  415, 2020, 2298, 1849, 2078, 4612, 4613
1532,  458,  797,  798,  117, 2828, 2618, 1186, 1185, 4428, 1184
1533,  199,  801,  505,  198, 3478,  853, 4225, 1776,  857,  855
1534,  119,  800,   96,    4, 1582, 1493, 1583, 4614, 1541, 1591
1535,  795,  461,  460,  437, 1843, 1844, 1837, 2715, 4615, 2712
1536,  770,  440,  463,  439, 1865, 1863, 1537, 1870, 2286, 1872
1537,  772,  437,  414,  438, 1833, 1812, 1819, 1835, 3917, 1836
1538,  438,  794,  462,  439, 3686, 1530, 4611, 1847, 2067, 1871
1539,  460,  797,  796,  437, 1828, 1826, 1824, 2712, 2802, 2713
1540,   94,  457,  118,  458, 2046, 1781, 2045, 2386, 1786, 1187
1541,  795,  438,  461,  437, 3685, 4435, 1843, 2715, 3917, 4615
1542,  798,  434,  435,  458, 1807, 1808, 1809, 1186, 1788, 4616
1543,  248,   64,  571,  271, 4618, 4315, 4617, 4275, 4619, 4620
1544,  454,  455,  830,  478, 1964, 1897, 1746, 4596, 1898, 1859
1545,   98,   75,  477,   74, 4597, 4556, 1723, 4522, 4621, 4622
1546,  778,  455,  755,   72, 1896, 1986, 1883, 1756, 3972, 1989
1547,  453,  430,  734,  454, 2220, 2221, 1979, 1717, 4623, 1980
1548,   72,  455,  755,  805, 3972, 1986, 1989, 1020, 2008,  965
1549,  735,  452,  429,  453, 1957, 2425, 2212, 2223, 2651, 4624
1550,  756,  757,  454,  477, 1996, 1716, 1745, 1744, 1720, 1721
1551,  454,  430,  734,  431, 4623, 2221, 1980, 1965, 4625, 2228
1552,  736,  452,  451,  428, 1969, 1973, 1971, 2226, 4626, 2586
1553,  102,  474,  101,   78, 1690, 1974, 4560, 4511, 4519, 4520
1554,  428,  736,  713,  737, 2226, 2218, 2225, 2585, 2584, 2617
1555,   99,  476,   75,   76, 2230, 4555, 4554, 4628, 4627, 4629
1556,  469,  788,  445,  468, 1628, 1631, 4474, 1919, 1903, 4630
1557,  738,  449,  426,  450, 2296, 1943, 2177, 1953, 3230, 4496
1558,  785,  104,  471,  472, 1667, 4569, 1653, 1664, 1666, 1670
1559,  108,  467,  468,   84, 1895, 1598, 1902, 4467, 4478, 4466
1560,  100,   99,   76,  476, 2229, 4628, 4530, 1713, 2230, 4627
1561,  764,  763,  424,  740, 1648, 4573, 1924, 1926, 4487, 1925
1562,  445,  827,  788,  765, 4631, 4516, 1631, 1630, 4632, 1632
1563,  788,  765,  764,  446, 1632, 1915, 1623, 1619, 1633, 1624
1564,  762,  472,  448,  449, 1669, 4559, 1920, 1934, 1935, 4497
1565,  420,  766,  743,  767, 2128, 2145, 2119, 2118, 2111, 2115
1566,  767,  744,  420,  419, 1875, 2117, 2118, 1879, 1877, 2153
1567,  785,  104,  105,  471, 1667, 4571, 1656, 1653, 4569, 1654
1568,  766,  443,  767,  420, 2127, 1577, 2111, 2128, 2129, 2118
1569,  767,  442,  419,  443, 1576, 4469, 1879, 1577, 1572, 4465
1570,  787,  786,  447,  763, 1635, 1643, 1650, 1647, 1923, 1651
1571,  675,  676,  350,  373, 2962, 1416, 2558, 2963, 1414, 1415
1572,  791,  768,  767,  465, 1555, 1579, 2105, 1564, 1565, 1578
1573,  765,  445,  827,  766, 1630, 4631, 4632, 1907, 4633, 4634
1574,  377,  695,  696,  719, 2351, 3003, 1223, 2567, 4635, 2568
1575,  770,  833,  746,  769, 2096, 2311, 2312, 1562, 3367, 4636
1576,  743,  421,  766,  420, 2327, 2339, 2145, 2119, 2553, 2128
1577,  748,  438,  415,  439, 1848, 2077, 2078, 1849, 1847, 4613
1578,  833,  746,  418,  417, 2311, 2740, 3347, 2665, 2664, 3348
1579,  833,  769,  745,  746, 3367, 3705, 2316, 2311, 4636, 3207
1580,   59,  480,  179,  479, 4638, 2858, 4637, 4639, 4413, 1047
1581,   95,  456,  818,  457, 4429, 1517, 1177, 1782, 1860, 1783
1582,  746,  419,  418,  722, 3206, 3687, 2740, 2742, 3173, 2743
1583,  794,  113,  461,  462, 1532, 1854, 1851, 1530, 1531, 4587
1584,  417,  833,  747,  440, 2665, 2099, 1993, 2294, 2097, 2098
1585,  467,  466,  767,  443, 4451, 1575, 2113, 4454, 1573, 1577
1586,  136,   43,  807,  495, 4228,  967, 4229, 4547,  968,  966
1587,  702,  726,  703,  369, 4640, 3108, 2509, 2508, 4641, 2507
1588,  827,  445,  468,  444, 4631, 4630, 1597, 4643, 4642, 4644
1589,  812,  502,  202,   61, 1053, 4423, 4421, 2357, 4645, 4411
1590,  367,  728,  390,  391, 2490, 2283, 2492, 2291, 2063, 2307
1591,  797,  459,  458,  435, 2469, 2827, 2828,  987, 2468, 4616
1592,  457,  818,  434,  433, 1783, 1450, 1787, 1862, 1448, 1452
1593,  219,  195,  509,  508, 4646, 4014, 2401, 2403, 4647, 2402
1594,  572,  271,  294,  270, 4277, 4274, 3853, 4549, 4550, 4648
1595,  774,  414,  750,  773, 1813, 2042, 2040, 2047, 1821, 2280
1596,  548,  248,  571,  572, 4650, 4617, 4649, 4651, 4241, 4652
1597,  836,  494,  164,  163, 2692, 3000, 3001, 3032, 4653, 4108
1598,  435,  411,  775,  412, 4433, 1797, 1810, 1792, 1206, 1796
1599,  173,   52,  845,   53, 4655, 4387, 4654, 4657, 4656, 4379
1600,   23,   22,   24,  777, 2189, 1768, 4658, 2190, 1769, 1767
1601,  164,  517,  836,  187, 3002, 2494, 3001, 4107, 3944, 4106
1602,  711,  408,  687,  710, 2644, 2637, 4599, 4558, 2622, 3102
1603,  246,  223,  550,  247,  996, 3844, 4042, 4564, 4659, 4239
1604,  196,  219,  220,  508, 4660, 4170, 4452, 4661, 2403, 4169
1605,  250,  227,  569,  842, 4663, 4662, 3537, 4665, 4664, 4666
1606,  734,  407,  408,  431, 4320, 2643, 2476, 2228, 4667, 2248
1607,  204,  522,  181,  523, 4668, 4081, 4535, 4534, 4084, 1139
1608,   70,   71,  732,  409, 2478,  931, 2239, 2477, 2253, 2252
1609,  596,  293,  572,  595, 3297, 3852, 4589, 3507, 3321, 3854
1610,  205,  522,  181,  204, 3905, 4081, 4082, 4094, 4668, 4535
1611,  534,  193,  511,  194, 4284, 4146, 3993, 3995, 4318, 3994
1612,  733,  732,  432,  409, 1998, 1022, 1997, 2648, 2252, 2251
1613,  100,  476,   76,  475, 1713, 4627, 4530, 1978, 1968, 4531
1614,  174,   53,  845,   54, 4670, 4379, 4669, 4671, 4382, 4380
1615,  721,  396,  419,  722, 2138, 4672, 2108, 2139, 2140, 3173
1616,  690,  406,  382,  383, 2459, 4673, 2624, 2632, 1082, 4674
1617,  246,  551,  222,  245,  998,  999,  995, 4263, 3830, 1002
1618,  803,  490,  168,   48, 2244, 2259, 2265,  911,  926, 2258
1619,  489,  490,  130,   49, 4131, 4675, 4286, 4311,  925, 4310
1620,  430,  431,  407,  734, 4625, 4667, 2667, 2221, 2228, 4320
1621,  723,  747,  724,  417, 3163, 1990, 2309, 3162, 1993, 1994
1622,  280,  630,  303,  304, 3384, 1355, 3383, 4676, 1356, 1354
1623,  125,  126,   54,  845, 4360, 4381, 4677, 4354, 4327, 4380
1624,  428,  737,  714,  427, 2585, 2192, 2201, 2200, 1945, 2191
1625,  342,  707,  816,  365, 2485, 1125, 2275, 2277, 1413, 1421
1626,  506,  198,  197,  483,  856, 4270,  878, 4027, 4028, 4165
1627,  453,  476,  477,  757, 1735, 2231, 1719, 1718, 1707, 1720
1628,  687,  363,  664,  663, 1093, 3517, 2901, 3107, 3106, 2881
1629,  764,  447,  424,  763, 1649, 4476, 1924, 1648, 1651, 4573
1630,  653,  654,  326,  349, 2978, 2976, 2981, 2782, 2977, 2982
1631,  599,  623,  600,  312, 2960, 3246, 3650, 2955, 2959, 3471
1632,  691,  667,  690,  382, 4678, 4552, 2597, 2625, 4679, 2624
1633,  409,  710,  686,  687, 2647, 2902,  871, 3104, 3102, 1091
1634,  505,  199,  481,  504, 4225, 4369, 4680, 4681, 1057, 4456
1635,  845,   54,  125,  843, 4380, 4677, 4354, 4353, 4390, 4355
1636,  806,  496,  162,   42,  982, 4210, 1508,  978, 4219, 4682
1637,  763,  424,  425,  448, 4573, 2182, 2165, 1921, 4572, 2164
1638,    9,  501,   10,  180, 4099, 4080, 4101, 4683, 4078, 4079
1639,  715,  404,  427,  403, 2417, 2199, 2196, 2395, 2593, 4684
1640,  424,  400,  423,  718, 2362, 2333, 4477, 2363, 2334, 2332
1641,  765,  446,  422,  423, 1633, 4685, 1909, 1913, 4686, 2387
1642,  765,  422,  446,  445, 1909, 4685, 1633, 1630, 4687, 1634
1643,  382,  668,  358,  381, 3254, 2846, 3253, 3793, 2616, 2845
1644,  422,  720,  398,  421, 2156, 2341, 2570, 2328, 2326, 4688
1645,  636,  298,  274,  275, 3124, 3730, 3339, 3147, 3145, 3342
1646,  696,  375,  376,  720, 1219, 1217, 1221, 2990, 2343, 2791
1647,  294,  572,  571,  271, 3853, 4652, 1366, 4274, 4277, 4620
1648,  652,  839,  327,  653, 3177, 3180, 2996, 2787, 4689, 2995
1649,  376,  399,  400,  719, 2792, 2539, 3190, 2566, 2159, 2335
1650,  591,  250,  592,  842, 1323, 1321, 1325, 4690, 4665, 4691
1651,  386,  686,  802,   69, 1090,  869,  874,  873, 2262,  861
1652,  842,  228,  591,  251, 4093, 3548, 4690, 4692, 3716, 3333
1653,  225,  549,  548,  525, 4694, 4693, 4416, 4068, 3863, 4182
1654,  840,  573,  269,  270, 3515, 3513, 3511, 4562, 3525, 3524
1655,  664,  663,  363,  340, 2881, 3106, 3517, 2882, 2878, 4695
1656,  362,  687,  385,  386, 2869, 2639, 2870, 3503, 1089, 4696
1657,   58,  480,   59,  121, 2857, 4638, 4697, 4396, 4698, 4699
1658,  721,  396,  397,  420, 2138, 2997, 2320, 2152, 4700, 2321
1659,  793,  462,  463,  112, 1529, 1535, 1534, 1547, 2293, 1546
1660,  721,  419,  396,  420, 2108, 4672, 2138, 2152, 2153, 4700
1661,  355,  671,  694,  379, 2590, 2789, 2790, 3019, 2602, 2373
1662,  421,  720,  398,  397, 2326, 2341, 4688, 2565, 2322, 3218
1663,  442,  419,  418,  833, 4469, 3687, 3695, 3681, 2318, 3347
1664,  416,  415,  748,  392, 4612, 2078, 2020, 2090, 2076, 2071
1665,  287,  602,  625,  601, 1498, 3463, 3243, 1499, 1497, 3236
1666,  440,  464,  441,  769, 4447, 1866, 3329, 1864, 1549, 1869
1667,  395,  811,  723,  722, 1464, 1040, 3521, 3520, 2315, 2313
1668,  677,  676,  372,  349, 2784, 2544, 2776, 2772, 1418, 2769
1669,  723,  395,  418,  394, 3521, 3519, 2739, 3355, 3532, 3531
1670,  724,  417,  394,  723, 1994, 2149, 2308, 2309, 3162, 3355
1671,   41,  806,  162,   42,  962, 1508, 1510,  980,  978, 4682
1672,  371,  700,  372,  677, 1739, 1738, 1466, 2545, 3366, 2776
1673,  396,  722,  372,  395, 2140, 2760, 2759, 4701, 3520, 1462
1674,  412,  774,  775,  435, 1791, 2043, 1796, 1792,  986, 1810
1675,  705,  682,  681,  344, 2487, 2704, 2699, 4702, 2930, 2931
1676,   58,  481,   57,  844, 4398, 3908, 4402, 4401, 4045, 4046
1677,  572,  248,  571,  271, 4241, 4617, 4652, 4277, 4275, 4620
1678,  391,  750,  751,  414, 2058, 2041, 2064, 2279, 2042, 1816
1679,  159,  160,  498,  183, 4703, 3089, 2006, 4704, 3090, 3091
1680,  610,  609,  278,  255, 4705, 3934, 3941, 3388, 3393, 3937
1681,  229,  590,  567,  228, 3566, 3545, 3709, 3888, 3549, 3547
1682,  255,  231,  254,  587, 1458, 3925, 3562, 1453, 1457, 3554
1683,  807,  164,  163,   43, 2884, 4108,  971,  967, 4706,  969
1684,  162,  496,  806,  161, 4210,  982, 1508, 1507,  956,  981
1685,  549,  840,  573,  550, 4608, 3515, 4707, 4236, 4039, 4708
1686,  720,  375,  376,  399, 2343, 1217, 2791, 2157, 2800, 2792
1687,  845,  484,  174,  843, 4352, 4168, 4669, 4353, 4351, 4709
1688,  496,  162,   42,  163, 4210, 4682, 4219, 3606, 4211, 4216
1689,  247,  246,  840,  550, 4564, 4041, 4563, 4239, 4042, 4039
1690,  840,  245,  269,  268, 3828, 4262, 3511, 3510, 4710, 3512
1691,  551,  222,  245,  809,  999, 1002, 3830, 1112, 1001,  991
1692,  173,  485,  172,  196, 4712, 2390, 4711, 4713, 4345, 4347
1693,  845,  485,  172,  173, 4357, 2390, 4388, 4654, 4712, 4711
1694,  771,  748,  747,  439, 1850, 2022, 4714, 1845, 1849, 2285
1695,  725,  726,  392,  749, 4715, 2504, 2069, 2068, 2055, 2070
1696,  751,  391,  727,  750, 2064, 2065, 2060, 2041, 2058, 2080
1697,  754,  433,  777,   21, 1467, 1476, 1474, 1773, 2031, 1771
1698,  192,  168,  191,  513, 4717, 4716, 4129, 4021, 4136, 4124
1699,  196,  484,  173,  485, 4384, 4364, 4713, 4345, 4376, 4712
1700,  508,  196,  484,  507, 4661, 4384, 4718, 4719, 4385, 4383
1701,  295,  616,  272,   14, 1332, 1335, 1336, 3327, 2916, 2915
1702,  436,  797,  459,  460,  983, 2469, 2467, 4439, 1828, 2501
1703,  662,   28,   29,   17, 4722, 4721, 4720, 2675, 4723, 4724
1704,  201,  844,  178,  177, 4060, 4400, 4605, 4726, 4725, 4727
1705,  172,  510,  195,  486, 4159, 4015, 2392, 2391, 4187, 2393
1706,  197,  196,  484,  173, 4386, 4384, 4167, 4365, 4713, 4364
1707,  220,  196,  508,  507, 4452, 4661, 4169, 4036, 4385, 4719
1708,  614,  590,  613,  251, 3543, 3361, 3134, 3542, 3362, 3363
1709,   13,  593,  570,   32, 2923, 4729, 4728, 4731, 4730, 4732
1710,  184,  519,  520,  207, 4735, 4734, 4733, 4737, 4736, 3926
1711,  455,  733,  432,  431, 1963, 1997, 1999, 1966, 1967, 2247
1712,  765,  764,  446,  423, 1915, 1624, 1633, 1913, 1914, 4686
1713,  176,  482,  175,  199, 4370, 1779, 4489, 4367, 1780, 1775
1714,  686,  147,   69,   68, 1377, 2261, 2262, 2658, 2654, 4738
1715,  807,  495,  163,  494,  966,  970,  971, 4251, 4455, 4653
1716,  183,  206,  207,  520, 3921, 3927, 4739, 4091, 3928, 3926
1717,  409,  686,  802,  386,  871,  869,  868, 4740, 1090,  874
1718,  535,  534,  193,  511, 3982, 4284, 3999, 4144, 3993, 4146
1719,  383,  814,  406,  407, 1080, 1078, 1082, 4293, 2666, 4741
1720,  382,  668,  691,  667, 3254, 2814, 2625, 4679, 3492, 4678
1721,  736,  429,  452,  428, 2214, 2425, 1969, 2226, 2227, 4626
1722,  737,  428,  451,  427, 2585, 2586, 1949, 1945, 2200, 1950
1723,  528,  505,  504,  199, 1010, 4681, 1054, 1058, 4225, 1057
1724,  485,  484,  173,  845, 4376, 4364, 4712, 4357, 4352, 4654
1725,  707,  706,  365,  342, 1412, 1137, 1413, 2485, 2681, 2277
1726,  201,  480,  503,  812, 4591, 4592, 2122, 4422, 4414, 4405
1727,  767,  442,  768,  419, 1576, 1580, 1579, 1879, 4469, 1878
1728,  253,  588,  589,  612, 3380, 3580, 3576, 3375, 3379, 3369
1729,  303,  631,  302,  326, 3381, 4743, 4742, 4744, 2972, 4745
1730,  690,  406,  405,  382, 2459, 2633, 2450, 2624, 4673, 2626
1731,  714,  405,  713,  428, 2426, 2449, 2447, 2201, 2852, 2225
1732,  637,  660,  661,  319, 3119, 4746, 3118, 2919, 2683, 2082
1733,  717,  424,  741,  718, 2181, 1928, 2407, 2367, 2363, 4747
1734,  384,  407,  688,  383, 4748, 2642, 1104, 2455, 4293, 2456
1735,  295,  318,  319,  639, 3111, 2927, 3114, 3112, 2910, 2926
1736,  762,  739,  426,  425, 2178, 2176, 1941, 1940, 2168, 1942
1737,  252,  276,  253,  612, 4749, 3932, 3575, 3372, 4750, 3375
1738,  647,  623,  646,  334, 3251, 3057, 3044, 3046, 3058, 3045
1739,  669,  381,  357,  358, 2615, 4751, 2836, 2847, 2845, 3215
1740,  580,  557,  240,  239, 3631, 3639, 3640, 3632, 1372, 3976
1741,  479,  480,  812,  503, 4413, 4414, 1046, 4404, 4592, 4405
1742,  519,  185,  518,  208, 2517, 2518, 2513, 3916, 4544, 3749
1743,  764,  741,  424,  423, 1916, 1928, 1924, 1914, 1918, 4477
1744,  717,  401,  402,  425, 2366, 2816, 2370, 2183, 2413, 2371
1745,  677,  349,  372,  348, 2772, 2769, 2776, 2547, 2770, 2775
1746,  765,  423,  422,  742, 1913, 2387, 1909, 1908, 2160, 1904
1747,  716,  403,  426,  402, 2396, 2397, 2194, 2369, 2419, 2609
1748,  528,  222,  801,  199, 1526, 1527, 1009, 1058,  850, 3478
1749,  691,  405,  404,  381, 2427, 2430, 2429, 2610, 3792, 2612
1750,  664,  340,  641,  640, 2882, 1407, 4752, 2880, 1405, 1406
1751,   98,  478,  477,  779, 1752, 1881, 1723, 1722, 1748, 1724
1752,  401,  378,  377,  718, 2815, 2353, 4753, 2359, 2354, 2352
1753,  692,  404,  380,  381, 2431, 4754, 2607, 2611, 2612, 3430
1754,   97,  778,  478,   98, 2233, 1750, 4525, 4524, 1751, 1752
1755,  430,  735,  429,  453, 2224, 2212, 2443, 2220, 2223, 4624
1756,   98,   74,  477,  478, 4522, 4622, 1723, 1752, 4526, 1881
1757,  693,  380,  403,  379, 2606, 2608, 2420, 2421, 3244, 3446
1758,  673,  820,  672,  696, 1237, 2465, 2466, 1225, 1220, 3004
1759,  545,  204,  522,  205, 3883, 4668, 4755, 3715, 4094, 3905
1760,  423,  399,  422,  719, 2540, 2158, 2387, 2337, 2159, 2154
1761,  744,  720,  743,  420, 2971, 2325, 2116, 2117, 2323, 2119
1762,  201,  200,  844,  177, 4059, 4062, 4060, 4726, 4756, 4725
1763,  218,  195,  509,  219, 4019, 4014, 4018, 3810, 4646, 2401
1764,  742,  718,  741,  423, 2364, 4747, 2161, 2160, 2332, 1918
1765,  163,  494,  495,  836, 4653, 4455,  970, 3032, 2692, 3015
1766,  837,  186,  162,  163, 2779, 4757, 4209, 3031, 3033, 4211
1767,  185,  186,  162,  837, 4600, 4757, 4758, 2516, 2779, 4209
1768,  842,  545,  569,  568, 3882, 4759, 4666, 3880, 3711, 4760
1769,  720,  697,  696,  375, 2349, 1228, 2990, 2343, 1226, 1219
1770,  412,  774,  436,  413, 1791,  984, 1793, 1804, 1801, 4761
1771,  649,  331,  332,  672, 2805, 3452, 3220, 2813, 2572, 2810
1772,  721,  698,  374,  373, 4446, 2564, 2348, 2143, 2550, 2992
1773,  752,  728,  389,  729, 4762, 2282, 1235, 1248, 1437, 1244
1774,  751,  728,  389,  752, 2062, 2282, 2271, 1798, 4762, 1235
1775,  374,  697,  720,  375, 2347, 2349, 2342, 2344, 1226, 2343
1776,  439,  771,  770,  747, 1845, 4058, 1870, 2285, 4714, 2100
1777,  524,   11,   35,   10, 4073, 4764, 4763, 4074, 4075, 4765
1778,  251,  842,  228,  227, 4692, 4093, 3716, 4766, 4664, 4767
1779,   13,  593,  249,  570, 2923, 3533, 4013, 4728, 4729, 3698
1780,  726,  725,  392,  369, 4715, 2069, 2504, 4641, 2305, 2304
1781,  725,  702,  369,  726, 2101, 2508, 2305, 4715, 4640, 4641
1782,  697,  698,  374,  721, 2562, 2564, 2347, 2346, 4446, 2348
1783,  518,  186,  185,  837, 2780, 4600, 2518, 2514, 2779, 2516
1784,  519,  495,  518,  837, 4588, 3016, 2513, 2515, 3017, 2514
1785,  501,   10,   35,   36, 4080, 4765, 4768, 4056, 4098, 4769
1786,  421,  445,  766,  444, 4770, 4633, 2339, 4609, 4642, 2126
1787,  727,  726,  391,  368, 2079, 2054, 2065, 2288, 2506, 2290
1788,  486,  195,  509,  510, 2393, 4014, 4408, 4187, 4015, 4016
1789,  368,  392,  369,  726, 2505, 2304, 2521, 2506, 2504, 4641
1790,  801,  529,  221,  222, 1013, 1523, 4771, 1527, 1524, 1000
1791,  729,  366,  706,  705, 1435, 1433, 1138, 1438, 1439, 2134
1792,  524,  180,  203,   10, 1191, 4527, 3894, 4074, 4079, 4076
1793,  205,  522,  545,  521, 3905, 4755, 3715, 3900, 3904, 4087
1794,  592,  273,  616,  272, 3334, 3216, 1388, 1390, 3217, 1335
1795,  410,  730,  731,  754, 1427, 1401, 1444, 1425, 1426, 2017
1796,  547,   12,   34,   11, 3703, 4773, 4772, 3872, 3873, 4774
1797,  524,   34,   35,   11, 4776, 4775, 4763, 4073, 4774, 4764
1798,  176,   55,  843,   56, 4777, 4375, 4488, 4778, 4373, 4371
1799,  727,  367,  728,  704, 2287, 2490, 2061, 2302, 2503, 4779
1800,  722,  373,  372,  699, 2141, 2543, 2760, 2314, 2542, 2319
1801,  687,  409,  385,  386, 3104, 4780, 2639, 1089, 4740, 4696
1802,  524,   10,   35,  501, 4074, 4765, 4763, 4077, 4080, 4768
1803,  481,  844,  200,  176, 4045, 4062, 4781, 4368, 4782, 4783
1804,  362,  363,  664,  687, 3504, 3517, 2848, 2869, 1093, 2901
1805,   13,   33,  570,   12, 4784, 3870, 4728, 4785, 3868, 3699
1806,  176,  481,  199,  200, 4368, 4369, 4367, 4783, 4781, 4052
1807,  197,  506,  483,  507,  878, 4027, 4165,  876,  880, 4786
1808,  547,   12,   33,   34, 3703, 3868, 3869, 4772, 4773, 4787
1809,  664,  641,  339,  665, 4752, 2865, 3516, 2850, 2867, 2030
1810,  409,  432,  733,  408, 2251, 1997, 2648, 3103, 2249, 2250
1811,  179,  480,   59,   58, 2858, 4638, 4637, 2853, 2857, 4697
1812,  570,   32,   33,   13, 4732, 4788, 3870, 4728, 4731, 4784
1813,  363,  663,  686,   68, 3106, 2892, 1092, 4789, 2893, 2658
1814,  504,  844,  200,  481, 4061, 4062, 4053, 4456, 4045, 4781
1815,  408,  407,  688,  384, 2643, 2642, 2636, 3286, 4748, 1104
1816,  732,  455,  830,  733, 1987, 1897, 1988, 1998, 1963, 1892
1817,  122,   58,  481,   57, 4397, 4398, 3907, 3909, 4402, 3908
1818,  269,  270,  246,  840, 3524, 4561, 4261, 3511, 4562, 4041
1819,  508,  195,  485,  196, 4647, 2394, 4790, 4661, 4346, 4345
1820,  666,  360,  383,  667, 2861, 2859, 1096, 3086, 3077, 4553
1821,  502,  155,  812,  156, 4791, 1059, 1053, 1052, 1060, 1050
1822,  383,  359,  382,  667, 4792, 3255, 4674, 4553, 3078, 4679
1823,  715,  427,  426,  403, 2196, 2197, 2175, 2395, 4684, 2397
1824,  692,  403,  380,  404, 2400, 2608, 2607, 2431, 2593, 4754
1825,  668,  691,  381,  382, 2814, 2610, 2616, 3254, 2625, 3793
1826,  690,  667,  383,  382, 4552, 4553, 2632, 2624, 4679, 4674
1827,  711,  407,  814,  688, 2645, 2666, 2464, 2646, 2642, 4292
1828,  759,  452,  758,  475, 1961, 1959, 1960, 1705, 4515, 1696
1829,   14,   13,   32,  593, 2924, 4731, 4793, 2917, 2923, 4730
1830,   31,   32,  593,   14, 4795, 4730, 4794, 4796, 4793, 2917
1831,  669,  380,  357,  381, 2605, 2837, 2836, 2615, 3430, 4751
1832,  423,  718,  741,  424, 2332, 4747, 1918, 4477, 2363, 1928
1833,  668,  359,  667,  382, 3256, 3078, 3492, 3254, 3255, 4679
1834,  378,  717,  402,  694, 2381, 2370, 2376, 2375, 2380, 2374
1835,  592,  615,  823,  591, 3343, 1315, 1320, 1325, 4162, 1324
1836,  670,  379,  356,  380, 2594, 2598, 2599, 2838, 3244, 3266
1837,  639,   15,   16,   30, 3113, 3115, 2912, 3324, 3325, 4797
1838,  616,   30,   31,   15, 3326, 4799, 4798, 3116, 3325, 4800
1839,  622,  335,  312,  336, 3056, 3054, 2957, 3257, 3444, 3838
1840,  695,  354,  672,  355, 2988, 1365, 2587, 2589, 4801, 2588
1841,  695,  355,  378,  354, 2589, 4802, 2355, 2988, 4801, 3038
1842,   56,  177,   57,  843, 4804, 4803, 4424, 4371, 4805, 3910
1843,  616,   31,  593,   14, 4798, 4794, 1387, 2916, 4796, 2917
1844,  662,   16,   29,  639, 2907, 4806, 4720, 2911, 2912, 4807
1845,  639,  296,  295,  616, 1309, 1333, 3112, 1313, 1311, 1332
1846,  341,  364,  685,   17, 2674, 2050, 2678, 2677, 4808, 2679
1847,  651,  306,  628,  307, 3005, 3006, 3007, 3035, 3195, 3194
1848,  685,  662,   17,   28, 2680, 2675, 2679, 4809, 4722, 4723
1849,  719,  718,  377,  695, 2336, 2352, 2567, 4635, 2350, 2351
1850,  285,  284,  627,  603, 1304, 3460, 3228, 3227, 3459, 3229
1851,  276,  635,  611,  612, 3143, 3346, 3344, 4750, 3356, 3377
1852,  351,  328,  652,  651, 3211, 3178, 3174, 2798, 3210, 3013
1853,  530,  221,  506,  529, 3836,  879, 4810, 4215, 1523, 4048
1854,  699,  372,  700,  676, 2319, 1738, 1043, 2541, 2544, 3365
1855,  176,  843,  177,   56, 4488, 4805, 4811, 4778, 4371, 4804
1856,  844,  843,  177,  176, 4047, 4805, 4725, 4782, 4488, 4811
1857,  843,  174,  845,   54, 4709, 4669, 4353, 4390, 4671, 4380
1858,  751,  752,  389,  412, 1798, 1235, 2271, 1799, 1236, 1232
1859,  652,  629,  628,  305, 4812, 3200, 3011, 3012, 3415, 3008
1860,  749,  726,  392,  391, 2055, 2504, 2070, 2056, 2054, 2075
1861,  391,  367,  728,  727, 2291, 2490, 2063, 2065, 2287, 2061
1862,  639,   16,   29,   30, 2912, 4806, 4807, 3324, 4797, 4813
1863,  619,  832,  292,  315, 2034, 4814, 2659, 2038, 2039, 3295
1864,  389,  729,  728,  366, 1244, 1437, 2282, 2281, 1435, 1436
1865,  219,  218,  532,  509, 3810, 3808, 2405, 2401, 4018, 2406
1866,  662,   29,   16,   17, 4720, 4806, 2907, 2675, 4724, 2908
1867,  638,  319,  661,  662, 2918, 2082, 3117, 4815, 2928, 2695
1868,   28,  685,   18,   17, 4809, 2052, 4816, 4723, 2679, 4817
1869,  681,  704,  368,  680, 2696, 2300, 2716, 2717, 2727, 2520
1870,  679,  347,  370,  346, 2745, 2746, 2535, 2734, 3167, 2965
1871,  704,  367,  728,  705, 2503, 2490, 4779, 2700, 2698, 1440
1872,  708,   18,   19,   27, 1471, 1472, 1469, 2671, 2672, 4818
1873,  748,  810,  724,  747, 2021, 1025, 3933, 2022, 1991, 1990
1874,  413,  412,  751,  389, 1804, 1799, 1802, 2272, 1232, 2271
1875,  342,  706,  343,  683, 2681, 2135, 2939, 2483, 2499, 2500
1876,  705,  366,  367,  728, 1439, 2491, 2698, 1440, 1436, 2490
1877,  731,  816,  387,  708, 1127, 1128, 1446, 1122, 1126, 1129
1878,  575,  552,  551,  841, 3918, 1110, 4819, 4190, 4191, 3823
1879,  364,  685,   17,   18, 2050, 2679, 4808, 2051, 2052, 4817
1880,  729,  365,  366,  389, 1133, 1434, 1435, 1244, 2479, 2281
1881,  660,  684,  661,  319, 2682, 2086, 4746, 2683, 2084, 2082
1882,  387,  730,  410,  411, 2267, 1427, 1442, 4820, 1207, 1482
1883,  731,   19,   26,  708, 1445, 4822, 4821, 1122, 1469, 4823
1884,  365,  706,  366,  342, 1137, 1433, 1434, 2277, 2681, 2938
1885,  687,  408,  385,  409, 2637, 2635, 2639, 3104, 3103, 4780
1886,  753,  729,  819,  730, 1249, 1246, 1230, 1229, 1134, 1209
1887,  731,   20,   26,   19, 2014, 4824, 4821, 1445, 2266, 4822
1888,  730,  816,  387,  731, 1400, 1128, 2267, 1401, 1127, 1446
1889,  596,  832,  292,  619, 4825, 4814, 3298, 3296, 2034, 2659
1890,  435,  797,  798,  458,  987, 2618, 1809, 4616, 2828, 1186
1891,  802,  386,   70,  409,  874,  872,  860,  868, 4740, 2477
1892,  687,  386,  686,  409, 1089, 1090, 1091, 3104, 4740,  871
1893,  369,  726,  703,  368, 4641, 3108, 2507, 2521, 2506, 2299
1894,  708,   19,   26,   27, 1469, 4822, 4823, 2671, 4818, 4826
1895,  840,  247,  572,  270, 4563, 4244, 4607, 4562, 4548, 4549
1896,  437,  413,  436,  774, 1815, 4761, 2801, 1811, 1801,  984
1897,  663,  148,   68,   67, 2894, 2655, 2893, 2897, 4827, 4828
1898,  362,  385,  688,  361, 2870, 1100, 1086, 1085, 1101, 1087
1899,  340,  663,  363,   68, 2878, 3106, 4695, 4829, 2893, 4789
1900,  644,  360,  643,  667, 3060, 2872, 3061, 3076, 3077, 3085
1901,  641,  618,  340,  339, 3495, 3093, 1407, 2865, 3081, 4830
1902,  777,  753,  825,  754, 1486, 1484, 1475, 1474, 1424, 1468
1903,  340,  363,  664,  339, 4695, 3517, 2882, 4830, 3518, 3516
1904,  754,   20,   21,   25, 2016, 2032, 1773, 4832, 4831, 4833
1905,  483,  482,  175,  843, 4026, 1779, 4268, 4249, 4213, 4391
1906,  633,  813,  632,  301, 3170, 1075, 1062, 3157, 1076, 1071
1907,  644,  359,  336,  360, 3080, 3445, 3069, 3060, 3079, 4834
1908,  279,  632,  631,  608, 3587, 4836, 4835, 3397, 3590, 4837
1909,  607,  608,  280,  631, 3592, 3399, 3613, 4838, 4837, 3382
1910,  665,  361,  815,  338, 1083, 1747, 1105, 2029, 2582, 2583
1911,  256,  608,  609,  279, 3401, 3589, 3390, 3402, 3397, 3588
1912,  812,  178,  202,  201, 4606, 4839, 4421, 4422, 4605, 4071
1913,  278,  813,  302,  279, 4841, 1074, 4840, 3935, 4842, 4843
1914,  314,  338,  831,  337, 4845, 4844, 3508, 3265, 2581, 2578
1915,  705,  343,  682,  344, 2137, 2489, 2487, 4702, 3130, 2930
1916,  632,  813,  279,  302, 1075, 4842, 3587, 1073, 1074, 4843
1917,  690,  689,  383,  666, 2458, 1081, 2632, 4551, 1095, 1096
1918,  646,  357,  334,  358, 3027, 3047, 3045, 2844, 3215, 3259
1919,   22,  777,  456,   21, 1769, 1518, 4194, 1770, 1771, 4846
1920,  358,  645,  668,  359, 2839, 3224, 2846, 3051, 3053, 3256
1921,  718,  401,  400,  377, 2359, 2360, 2334, 2352, 4753, 2571
1922,  670,  647,  646,  357, 2824, 3044, 3026, 2822, 2823, 3027
1923,  457,  799,  818,  118, 1785, 2297, 1783, 1781, 1794, 1175
1924,  754,   21,   24,   25, 1773, 1772, 1774, 4832, 4833, 4847
1925,  649,  625,  648,  309, 3042, 3497, 3221, 3040, 3041, 3222
1926,  764,  447,  446,  423, 1649, 1944, 1624, 1914, 4475, 4686
1927,  485,  195,  508,  509, 2394, 4647, 4790, 4409, 4014, 2402
1928,  434,  458,  798,  799, 1788, 1186, 1807, 1789, 1784, 4434
1929,  754,   20,   25,  731, 2016, 4831, 4832, 2017, 2014, 4848
1930,  485,  196,  484,  508, 4345, 4384, 4376, 4790, 4661, 4718
1931,  683,  343,  342,  319, 2500, 2939, 2483, 2684, 4849, 2914
1932,  601,  600,  288,  577, 3260, 3468, 3469, 4850, 3662, 3657
1933,  644,  668,  645,  359, 3493, 3224, 3064, 3080, 3256, 3053
1934,  669,  646,  645,  358, 3025, 2843, 3223, 2847, 2844, 2839
1935,  608,  280,  631,  279, 3399, 3382, 4837, 3397, 3398, 4835
1936,  302,  813,  278,  301, 1074, 4841, 4840, 1072, 1076, 4851
1937,  309,  648,  333,  625, 3222, 2818, 3648, 3041, 3497, 3240
1938,  479,    5,   59,  120,  886, 4852, 4639,  884,  882, 4853
1939,  645,  359,  336,  644, 3053, 3445, 3068, 3064, 3080, 3069
1940,  800,  456,  818,   96, 1519, 1517, 1521, 1493, 4220, 1584
1941,  597,  832,  292,  596, 3477, 4814, 3666, 3293, 4825, 3298
1942,  821,  672,  331,  649, 1364, 2572, 1360, 2804, 2813, 2805
1943,  231,  565,  564,  834, 3720, 3724, 3722, 3738, 2203, 3804
1944,  230,  565,  834,  566, 3727, 2203, 4854, 3725, 3726, 4855
1945,  695,  378,  355,  694, 2355, 4802, 2589, 2379, 2375, 2790
1946,  353,  673,  672,  821, 1251, 2466, 1363, 1253, 1254, 1364
1947,  329,  330,  821,  353, 1263, 1261, 1265, 3438, 1269, 1253
1948,  566,  565,  834,  542, 3726, 2203, 4855, 4856, 2207, 2208
1949,  207,  231,  834,  230, 3740, 3738, 3739, 4199, 4857, 4854
1950,  326,  630,  653,  327, 2974, 4858, 2981, 4859, 1357, 2995
1951,  174,  483,  843,  484, 4164, 4249, 4709, 4168, 4166, 4351
1952,  820,  695,  696,  377, 2989, 3003, 1220, 1224, 2351, 1223
1953,  374,  350,  373,  675, 2556, 1415, 2992, 2557, 2558, 2963
1954,  327,  630,  839,  304, 1357, 4860, 3180, 1352, 1356, 4861
1955,  396,  395,  419,  722, 4701, 4862, 4672, 2140, 3520, 3173
1956,  652,  351,  327,  328, 3174, 4863, 2996, 3178, 3211, 3179
1957,  569,  227,  546,  842, 4662, 3874, 4864, 4666, 4664, 3885
1958,  291,  832,  292,  597, 3475, 4814, 3678, 3476, 3477, 3666
1959,  548,   63,  571,  248, 4420, 1150, 4649, 4650, 4865, 4617
1960,  395,  394,  811,  371, 3532, 1030, 1464, 1465, 1031, 1032
1961,  350,  351,  327,  652, 2554, 4863, 2994, 2788, 3174, 2996
1962,  546,  204,  842,  227, 3879, 3884, 3885, 3874, 3878, 4664
1963,  325,  654,  677,  349, 2767, 2961, 2762, 2771, 2977, 2772
1964,   39,  140,  826,  159, 2011, 1610, 3529, 4193, 3540, 1592
1965,    9,  157,  501,  180, 4064, 1763, 4099, 4683, 3535, 4078
1966,  315,  832,  292,  291, 2039, 4814, 3295, 4181, 3475, 3678
1967,  828,  157,  158,  500, 2999, 1614, 3677, 3284, 1615, 1616
1968,  183,  498,  521,  497, 3091, 4866, 3924, 3092, 3087, 4196
1969,  304,  305,  629,  839, 3417, 3415, 3419, 4861, 4867, 4868
1970,  497,  183,  184,  520, 3092, 4869,  953, 4195, 4091, 4733
1971,  731,  730,  410,  387, 1401, 1427, 1444, 1446, 2267, 1442
1972,  651,  329,  352,  328, 1264, 1268, 1266, 3210, 3431, 3209
1973,  546,  842,  545,  569, 3885, 3882, 3886, 4864, 4666, 4759
1974,  631,  325,  655,  632, 2968, 2765, 2970, 4836, 3150, 1070
1975,  630,  653,  327,  839, 4858, 2995, 1357, 4860, 4689, 3180
1976,  831,  643,  338,  619, 2573, 2890, 4844, 2036, 2888, 2889
1977,  324,  679,  347,  348, 2750, 2745, 2756, 2751, 2748, 4870
1978,  348,  679,  347,  371, 2748, 2745, 4870, 2546, 2737, 2744
1979,  248,   63,  571,   64, 4865, 1150, 4617, 4618, 4314, 4315
1980,  247,  840,  549,  550, 4563, 4608, 4237, 4239, 4039, 4236
1981,  813,  279,  609,  632, 4842, 3588, 3582, 1075, 3587, 3583
1982,  182,  521,  498,  522, 3902, 4866, 2007, 3903, 3904, 4089
1983,  203,  546,  523,  547, 3875, 4871, 3893, 3892, 4872, 3891
1984,  547,   11,   34,  524, 3872, 4774, 4772, 3890, 4073, 4776
1985,  137,   42,  806,  138, 4234,  978,  949,  948,  979,  950
1986,  657,  323,  633,  656, 2729, 2966, 3141, 2733, 2731, 1066
1987,  498,  159,  183,  182, 2006, 4704, 3091, 2007, 1198, 3920
1988,  556,  218,  555,  241, 4005, 4031, 4030, 4873, 4032, 1162
1989,  569,  226,  570,  546, 3706, 3697, 3707, 4864, 4874, 4875
1990,  493,   45,  134,  803, 2877, 4264, 4260, 2873, 2876, 4258
1991,  520,  544,  521,  206, 4095, 4086, 4090, 3928, 3897, 3923
1992,  226,  569,  227,  546, 3706, 4662, 4876, 4874, 4864, 3874
1993,  205,  229,  206,  544, 3889, 3898, 4200, 3714, 3896, 3897
1994,  496,  519,  520,  184, 4205, 4734, 4877,  954, 4735, 4733
1995,  570,  593,  249,  569, 4729, 3533, 3698, 3707, 4878, 3539
1996,  185,  496,  837,  162, 4206, 3605, 2516, 4758, 4210, 4209
1997,  681,  345,  344,  321, 2719, 4879, 2931, 2709, 4880, 2929
1998,  368,  367,  704,  681, 2289, 2503, 2300, 2716, 2697, 2696
1999,  226,  250,  227,  569, 4881, 4663, 4876, 3706, 3537, 4662
2000,  160,   39,  159,  806, 4222, 4193, 4703, 4202, 2012, 3654
2001,  204,  546,  522,  523, 3879, 4882, 4668, 4534, 4871, 4084
2002,  500,  180,  524,  501, 1193, 1191, 1194, 3283, 4078, 4077
2003,  681,  344,  345,  368, 2931, 4879, 2719, 2716, 2943, 2720
2004,  323,  656,  679,  324, 2731, 2755, 2754, 2757, 1065, 2750
2005,  680,  323,  346,  322, 2730, 2954, 2735, 2940, 2941, 3159
2006,  711,  688,  814,  712, 2646, 4292, 2464, 2461, 4601, 2463
2007,  244,  804,  267,  575, 2411,  903, 2560, 3919, 2653, 2439
2008,  685,  341,  662,  816, 2678, 2676, 2680, 2094, 2274, 2694
2009,  343,  320,  319,  683, 2922, 2921, 4849, 2500, 2689, 2684
2010,  519,  185,  184,  496, 2517, 4208, 4735, 4205, 4206,  954
2011,  266,  804,  243,  242,  907,  902,  906, 3794, 3795,  975
2012,   21,  777,  456,  433, 1771, 1518, 4846, 2031, 1476, 1861
2013,  569,  250,  249,  226, 3537, 3337, 3539, 3706, 4881, 3696
2014,  547,  546,  226,  203, 4872, 4874, 3704, 3892, 3875, 4883
2015,  684,  708,  816,  707, 2480, 1126, 2085, 2486, 1124, 1125
2016,  705,  344,  681,  367, 4702, 2931, 2699, 2698, 2942, 2697
2017,  681,  322,  345,  321, 2722, 2950, 2719, 2709, 3160, 4880
2018,  497,  160,  184,  183, 3088, 4884,  953, 3092, 3090, 4869
2019,   40,  806,  161,   41, 1274,  981, 4204, 1275,  962, 1509
2020,  807,   45,  134,  493, 4340, 4264, 4252, 4885, 2877, 4260
2021,  204,  203,  546,  523, 3877, 3875, 3879, 4534, 3893, 4871
2022,  680,  346,  369,  345, 2735, 2736, 2522, 2718, 3158, 2726
2023,  547,  546,  570,  226, 4872, 4875, 3702, 3704, 4874, 3697
2024,  186,  187,  163,  836, 4574, 4105, 3033, 2778, 4106, 3032
2025,  844,  176,  481,  843, 4782, 4368, 4045, 4047, 4488, 3912
2026,  731,   25,   26,   20, 4848, 4886, 4821, 2014, 4831, 4824
2027,  548,  572,  549,  248, 4651, 4240, 4693, 4650, 4241, 4242
2028,   45,  165,  493,  807, 2875, 2001, 2877, 4340, 2886, 4885
2029,  176,  481,  843,  482, 4368, 3912, 4488, 4370, 4212, 4213
2030,  165,  803,  166,   45, 2874,  916, 4123, 2875, 2876, 4887
2031,  722,  395,  419,  418, 3520, 4862, 3173, 2743, 3519, 3687
2032,  682,  321,  344,  320, 2708, 2929, 2930, 2690, 2937, 3131
2033,  179,  178,  202,  812, 2854, 4839, 4888, 1048, 4606, 4421
2034,   61,  812,  179,  202, 2357, 1048, 4889, 4411, 4421, 4888
2035,  662,  319,  661,  816, 2928, 2082, 2695, 2694, 2083, 2081
2036,  683,  319,  660,  320, 2684, 2683, 2685, 2689, 2921, 2701
2037,  686,   68,   69,  363, 2658, 4738, 2262, 1092, 4789, 2669
2038,  730,  387,  388,  411, 2267, 1411, 1208, 1207, 4820, 1204
2039,  384,  815,  361,  360, 2454, 1747, 1103, 2868, 2860, 3073
2040,  317,  838,  617,  340, 3308, 2797, 3096, 3095, 3629, 1403
2041,  665,  664,  362,  339, 2850, 2848, 1084, 2030, 3516, 3084
2042,  618,  317,  340,  316, 3094, 3095, 3093, 3083, 4890, 4891
2043,  179,  479,   60,   59, 1047,  890, 1049, 4637, 4639, 4892
2044,  314,  315,  831,  338, 4180, 2037, 3508, 4845, 3862, 4844
2045,  221,  801,  222,  198, 4771, 1527, 1000, 4893,  857, 3479
2046,  618,  340,  339,  316, 3093, 4830, 3081, 3083, 4891, 2628
2047,  336,  645,  622,  335, 3068, 3238, 3257, 3444, 2841, 3056
2048,  596,  831,  832,  619, 3291, 2035, 4825, 3296, 2036, 2034
2049,  308,  284,  627,  285, 4894, 3460, 3029, 4895, 1304, 3228
2050,  623,  335,  311,  312, 3055, 4896, 3247, 2959, 3054, 3472
2051,  537,  560,  235,  236, 3943, 3766, 3777, 3956, 3770, 3785
2052,  694,  379,  378,  355, 2373, 2377, 2375, 2790, 3019, 4802
2053,  163,  494,  164,  807, 4653, 3000, 4108,  971, 4251, 2884
2054,  332,  671,  356,  648, 2811, 2600, 2820, 2809, 2807, 2819
2055,   45,  803,  166,   46, 2876,  916, 4887, 4266,  899,  922
2056,  577,  578,  264,  288, 4897, 1120, 3658, 3657, 3490, 3659
2057,  625,  287,  310,  286, 3243, 3242, 3235, 3462, 3647, 4898
2058,  579,  240,  264,  263, 3644, 4900, 4899, 4901, 3975, 4902
2059,  333,  625,  310,  309, 3240, 3235, 3241, 3648, 3041, 4903
2060,  352,  820,  376,  353, 1238, 1216, 3213, 1250, 1240, 1239
2061,  650,  331,  308,  649, 1362, 3643, 3023, 2806, 2805, 3024
2062,  164,  807,  493,  165, 2884, 4885, 2003, 2002, 2886, 2001
2063,  650,  308,  331,  307, 3023, 3643, 1362, 3034, 3414, 3636
2064,  177,  844,  178,   57, 4725, 4400, 4727, 4803, 4046, 4399
2065,  807,  495,  494,  135,  966, 4455, 4251, 4256, 4545, 4255
2066,   44,   45,  807,  165, 4361, 4340, 2885, 2887, 2875, 2886
2067,  624,  601,  311,  310, 3232, 3261, 3249, 3233, 3231, 4038
2068,   47,  132,  803,   48,  894,  895,  893, 4904,  910,  911
2069,  305,  328,  651,  652, 3432, 3210, 3009, 3012, 3178, 3013
2070,  579,  263,  286,  580, 4901, 3448, 3457, 3645, 3449, 3447
2071,  626,  603,  602,  286, 3225, 3454, 3464, 3428, 3429, 3458
2072,  176,  177,  844,  200, 4811, 4725, 4782, 4783, 4756, 4062
2073,  630,  653,  654,  326, 4858, 2978, 2975, 2974, 2981, 2976
2074,  330,  306,  651,  307, 3440, 3005, 1262, 3036, 3195, 3035
2075,  677,  701,  371,  700, 2951, 1033, 2545, 3366, 1039, 1739
2076,  305,  651,  329,  306, 3009, 1264, 3433, 3010, 3005, 3439
2077,  128,  487,  172,  127, 4305, 4184, 4330, 4337, 4905, 4338
2078,  630,  303,  327,  326, 1355, 1353, 1357, 2974, 4744, 4859
2079,  166,  189,  515,  165, 4116, 3960, 4122, 4123, 4906,  940
2080,  325,  301,  324,  632, 3151, 4907, 2764, 3150, 1071, 1063
2081,  631,  325,  302,  326, 2968, 3152, 4743, 2972, 2987, 4745
2082,  208,  207,  834,  542, 3741, 3739, 3737, 3914, 4908, 2208
2083,  164,  516,  187,  188, 2004, 3946, 4107, 4278, 3968, 3969
2084,  325,  348,  678,  324, 2761, 2548, 2763, 2764, 2751, 2749
2085,  652,  676,  350,  675, 2786, 1416, 2788, 3175, 2962, 2558
2086,   11,  203,  547,  226, 4072, 3892, 3872, 3871, 4883, 3704
2087,  326,  630,  303,  631, 2974, 1355, 4744, 2972, 2973, 3381
2088,  465,  110,  109,  790, 1570, 4579, 2538, 1571, 1567, 1589
2089,  279,  631,  302,  303, 4835, 4743, 4843, 4909, 3381, 4742
2090,  480,  178,  201,  844, 2856, 4605, 4591, 4459, 4400, 4060
2091,  214,  817,  238,  215, 1169, 1161, 1171, 1385, 1173, 1172
2092,  514,  166,  189,  515,  917, 4116, 3979, 3977, 4122, 3960
2093,  165,  515,  188,  189,  940, 3959, 4235, 4906, 3960, 3961
2094,  775,  798,  799,  434, 1805, 4434, 2331, 1806, 1807, 1789
2095,  300,  633,  324,  301, 3139, 1064, 4102, 3154, 3157, 4907
2096,  537,  189,  514,  190, 4115, 3979, 2240, 2242, 4118, 1515
2097,  662,  319,  816,  318, 2928, 2083, 2694, 2909, 2927, 2903
2098,  486,  845,  485,  172, 4323, 4357, 2389, 2391, 4388, 2390
2099,  816,  364,  685,  341, 1132, 2050, 2094, 2274, 2674, 2678
2100,  844,   58,  481,  480, 4401, 4398, 4045, 4459, 2857, 4458
2101,  323,  299,  322,  634, 3166, 2945, 2941, 3137, 2946, 2944
2102,  824,  571,  152,   64, 1368, 1146, 4223, 1428, 4315, 4313
2103,  494,  807,  493,  164, 4251, 4885, 4910, 3000, 2884, 2003
2104,  131,  803,   48,  490,  912,  911,  909,  927, 2244,  926
2105,   61,  179,  812,   60, 4889, 1048, 2357, 2356, 1049, 1045
2106,  167,  513,  190,  191, 1512, 1513, 1511, 4911, 4124, 4126
2107,  513,  168,  191,  167, 4136, 4716, 4124, 1512, 2264, 4911
2108,   49,  490,  130,  131,  925, 4675, 4310,  928,  927, 4912
2109,  659,  635,  658,  321, 4913, 3126, 2711, 2710, 3127, 2707
2110,  705,  344,  367,  343, 4702, 2942, 2698, 2137, 3130, 2703
2111,  577,  578,  808,  264, 4897, 1119, 3783, 3658, 1120, 1118
2112,  576,  577,  265,  289, 3663, 3656, 3669, 3487, 3661, 3670
2113,   51,  171,  487,  488, 4914, 4298, 4303, 4302, 4341, 4304
2114,  637,  613,  636,  274, 3133, 3341, 2933, 1393, 3132, 3339
2115,  685,   18,   27,   28, 2052, 2672, 2673, 4809, 4816, 4915
2116,  636,  659,  320,  321, 2936, 2688, 2934, 3123, 2710, 2937
2117,  153,  571,  548,   63, 1145, 4649, 3859, 1149, 1150, 4420
2118,  576,  266,  265,  804, 3485, 3671, 3669, 2652,  907, 3782
2119,  339,  340,  641,  664, 4830, 1407, 2865, 3516, 2882, 4752
2120,  134,  807,  493,  494, 4252, 4885, 4260, 4253, 4251, 4910
2121,  573,  840,  574,  550, 3515, 3825, 3820, 4708, 4039, 4916
2122,  127,  172,  486,  487, 4338, 2391, 4324, 4905, 4184, 4185
2123,  317,  293,  316,  618, 4917, 2662, 4890, 3094, 3322, 3083
2124,  594,  294,   65,  617, 1347, 1342, 1346, 3323, 2793, 2794
2125,  198,  506,  221,  801,  856,  879, 4893,  857,  852, 4771
2126,   49,  489,  490,  169, 4311, 4131,  925, 2254, 4132, 2255
2127,  573,  572,  270,  840, 4590, 4549, 3525, 3515, 4607, 4562
2128,  383,  667,  360,  359, 4553, 3077, 2859, 4792, 3078, 3079
2129,   67,   68,  663,  340, 4828, 2893, 2897, 2896, 4829, 2878
2130,  617,   65,  594,  151, 2794, 1346, 3323, 3301, 1431, 3861
2131,  293,  317,  294,  618, 4917, 3676, 3523, 3322, 3094, 3303
2132,  598,  313,  290,  314, 3275, 3494, 3481, 3279, 3278, 4918
2133,  594,  151,  824,  152, 3861, 1429, 1345, 4224, 4604, 4223
2134,  644,  337,  360,  336, 3062, 3063, 3060, 3069, 3075, 4834
2135,  525,   61,  154,   62, 3813, 3812, 3815, 4183, 4412, 3856
2136,  191,  215,  192,  536, 1384, 4280, 4129, 1382, 1383, 4022
2137,  314,  832,  831,  315, 3473, 2035, 3508, 4180, 2039, 2037
2138,  845,  172,  486,  127, 4388, 2391, 4323, 4322, 4338, 4324
2139,  529,  221,  506,  801, 1523,  879, 4048, 1013, 4771,  852
2140,  600,  311,  288,  312, 3245, 3470, 3468, 3471, 3472, 4919
2141,  804,  266,  267,  576,  907,  905,  903, 2652, 3485, 2437
2142,  488,  171,   50,   51, 4341, 4342, 4308, 4302, 4914, 4309
2143,  489,   50,  170,   49, 4288, 4343, 4151, 4311, 4312, 4334
2144,  598,  622,  599,  313, 3277, 2956, 3482, 3275, 3268, 3273
2145,  599,  290,  313,  289, 3483, 3494, 3273, 3270, 3488, 3274
2146,  597,  290,  291,  314, 3501, 3499, 3476, 3287, 4918, 3474
2147,  601,  578,  577,  288, 1495, 4897, 4850, 3469, 3490, 3657
2148,  289,  599,  576,  600, 3270, 3496, 3487, 3649, 3650, 3664
2149,  601,  311,  287,  288, 3261, 4037, 1499, 3469, 3470, 3491
2150,  647,  334,  357,  333, 3046, 3047, 2823, 2831, 3070, 3465
2151,  671,  332,  356,  355, 2811, 2820, 2600, 2590, 3037, 3018
2152,  845,  127,   53,   52, 4322, 4378, 4379, 4387, 4336, 4656
2153,  263,  287,  264,  579, 4920, 3821, 4902, 4901, 3467, 4899
2154,  195,  196,  508,  219, 4346, 4661, 4647, 4646, 4660, 2403
2155,  170,  194,  171,  511, 4921, 4317, 4344, 4922, 3994, 4299
2156,   51,  172,  487,  171, 4331, 4184, 4303, 4914, 4160, 4298
2157,  672,  820,  354,  695, 2465, 1369, 1365, 2587, 2989, 2988
2158,  627,  307,  284,  308, 3191, 3205, 3460, 3029, 3414, 4894
2159,  286,  625,  309,  310, 3462, 3041, 3625, 4898, 3235, 4903
2160,  331,  672,  354,  355, 2572, 1365, 1359, 3453, 2588, 4801
2161,  674,  352,  375,  351, 1210, 1214, 1215, 2774, 2799, 3214
2162,  285,  308,  309,  626, 4895, 3212, 3986, 3226, 3022, 3039
2163,  480,  201,  504,  844, 4591, 2120, 4457, 4459, 4060, 4061
2164,  672,  332,  649,  648, 2810, 3220, 2813, 2808, 2809, 3221
2165,  809,  528,  222,  529, 1113, 1526, 1001, 1525, 1012, 1524
2166,  350,  349,  676,  653, 1417, 1418, 1416, 2785, 2782, 2781
2167,  839,  304,  630,  629, 4861, 1356, 4860, 4868, 3419, 3188
2168,  325,  302,  632,  631, 3152, 1073, 3150, 2968, 4743, 4836
2169,  282,  306,  283,  628, 3626, 3196, 3208, 3202, 3006, 3198
2170,  302,  632,  631,  279, 1073, 4836, 4743, 4843, 3587, 4835
2171,  304,  630,  281,  280, 1356, 3189, 3418, 4676, 3384, 3614
2172,  845,  484,  173,  174, 4352, 4364, 4654, 4669, 4168, 4363
2173,  610,  301,  278,  813, 3153, 4851, 3941, 3171, 1076, 4841
2174,  510,  487,  172,  171, 4186, 4184, 4159, 4158, 4298, 4160
2175,   51,  487,  172,  128, 4303, 4184, 4331, 4301, 4305, 4330
2176,  607,  257,  280,  608, 3410, 3612, 3613, 3592, 3595, 3399
2177,  681,  657,  680,  322, 2724, 2728, 2717, 2722, 2723, 2940
2178,  610,  609,  255,  586, 4705, 3393, 3388, 3385, 3392, 3389
2179,  277,  610,  301,  278, 3354, 3153, 4923, 3940, 3941, 4851
2180,  635,  298,  299,  322, 3129, 3148, 2947, 2949, 4924, 2945
2181,  275,  612,  635,  276, 3358, 3356, 3146, 4925, 4750, 3143
2182,  276,  634,  299,  300, 3142, 2946, 3144, 3560, 3135, 3165
2183,  341,  318,   16,  662, 2904, 2913, 2906, 2676, 2909, 2907
2184,  271,   64,  571,  824, 4619, 4315, 4620, 4273, 1428, 1368
2185,  827,  467,  766,  444, 1599, 2112, 4634, 4643, 4453, 2126
2186,  173,  172,  845,   52, 4711, 4388, 4654, 4655, 4328, 4387
2187,  790,  466,  767,  467, 2536, 1575, 2106, 1590, 4451, 2113
2188,  592,  616,  273,  615, 1388, 3216, 3334, 3343, 1312, 3332
2189,  250,  823,  273,  274, 1322, 1327, 3335, 1395, 1394, 4926
2190,  789,  467,  468,  108, 1586, 1598, 1601, 1894, 1895, 1902
2191,  468,  827,  444,  467, 1597, 4643, 4644, 1598, 1599, 4453
2192,  223,  550,  551,  246, 3844, 4040,  997,  996, 4042,  998
2193,  788,  765,  827,  789, 1632, 4632, 4516, 1901, 4927, 1600
2194,  825,  754,  753,  410, 1468, 1424, 1484, 1459, 1425, 1423
2195,   54,  843,  174,  175, 4390, 4709, 4671, 4393, 4391, 4267
2196,  765,  827,  789,  766, 4632, 1600, 4927, 1907, 4634, 4928
2197,  430,  814,  407,  406, 2442, 2666, 2667, 4929, 1078, 4741
2198,  527,  550,  551,  223, 3845, 4040, 4051,  847, 3844,  997
2199,  125,  484,  843,  124, 4356, 4351, 4355, 4930, 4350, 4348
2200,  595,  572,  571,  294, 3854, 4652, 4594, 3307, 3853, 1366
2201,  174,  173,  845,   53, 4363, 4654, 4669, 4670, 4657, 4379
2202,  218,  510,  195,  194, 4017, 4015, 4019, 4140, 3996, 4366
2203,  689,  814,  383,  688, 1079, 1080, 1081, 1109, 4292, 2456
2204,  621,  314,  337,  313, 3264, 3265, 3074, 3267, 3278, 3280
2205,  421,  422,  766,  445, 2328, 1905, 2339, 4770, 4687, 4633
2206,  314,  598,  597,  290, 3279, 3289, 3287, 4918, 3481, 3501
2207,  814,  406,  429,  712, 1078, 2453, 2444, 2463, 2451, 2210
2208,  291,  290,  574,  267, 3499, 3500, 3498, 4931, 2438, 3692
2209,   43,  496,  136,  137, 4218, 4932, 4228, 4233, 4221, 4933
2210,  623,  334,  311,  335, 3058, 3252, 3247, 3055, 3059, 4896
2211,  267,  268,  574,  291, 3690, 3694, 3692, 4931, 4934, 3498
2212,  290,  599,  576,  289, 3483, 3496, 2436, 3488, 3270, 3487
2213,  575,  267,  841,  574, 2439, 3691, 4190, 3675, 3692, 3693
2214,  123,   56,  843,  124, 4425, 4371, 4232, 4403, 4372, 4348
2215,  843,  125,   55,   54, 4355, 4935, 4375, 4390, 4677, 4389
2216,  579,  241,  556,  555, 4936, 4873, 3646, 4937, 1162, 4030
2217,  553,  576,  577,  804, 4938, 3663, 3847, 2410, 2652, 3784
2218,  600,  312,  288,  289, 3471, 4919, 3468, 3649, 3271, 3660
2219,  579,  286,  263,  287, 3457, 3448, 4901, 3467, 3647, 4920
2220,  579,  264,  578,  287, 4899, 1120, 3466, 3467, 3821, 1500
2221,  804,  265,  808,  242, 3782, 3651, 2829, 3795, 3796,  977
2222,  649,  308,  309,  332, 3024, 3212, 3040, 3220, 3642, 3219
2223,  262,  822,  238,  261, 1293, 2980, 3987, 3630, 1279, 2979
2224,  843,  483,  174,  175, 4249, 4164, 4709, 4391, 4268, 4267
2225,  264,  578,  555,  579, 1120, 1121, 1116, 4899, 3466, 4937
2226,  580,  603,  285,  286, 3443, 3227, 1290, 3447, 3429, 3427
2227,  502,  155,   61,  812, 4791, 2358, 4645, 1053, 1059, 2357
2228,  176,  175,  843,   55, 4489, 4391, 4488, 4777, 4392, 4375
2229,  555,  264,  579,  241, 1116, 4899, 4937, 1162, 1164, 4936
2230,  164,  494,  517,  493, 3000, 2693, 3002, 2003, 4910, 4119
2231,  822,  603,  604,  284, 3441, 3442, 1284, 1286, 3459, 1285
2232,  281,  629,  305,  282, 3185, 3415, 3416, 3186, 3181, 3426
2233,  283,  260,  259,  582, 1297, 3628, 4939, 1298, 1299, 3425
2234,  430,  406,  429,  814, 4929, 2453, 2443, 2442, 1078, 2444
2235,  165,  492,  803,  493,  935,  913, 2874, 2001, 4510, 2873
2236,  607,  280,  281,  630, 3613, 3614, 3409, 3413, 3384, 3189
2237,  124,  125,   55,  843, 4930, 4935, 4374, 4348, 4355, 4375
2238,  282,  583,  258,  606, 3422, 3608, 3621, 3182, 3609, 3596
2239,  582,  283,  282,  259, 1298, 3208, 3423, 3425, 4939, 3421
2240,  632,  655,  324,  325, 1070, 1068, 1063, 3150, 2765, 2764
2241,  258,  607,  584,  257, 3411, 3593, 3615, 3406, 3410, 3594
2242,  640,  340,  838,   67, 1405, 3629, 3563, 2895, 2896, 3313
2243,  233,  562,  563,  586, 3597, 3764, 3765, 3585, 3599, 4940
2244,  807,  136,  135,   44, 4229, 4546, 4256, 2885, 4226, 4362
2245,  407,  814,  835,  711, 2666, 2440, 2668, 2645, 2464, 2460
2246,  635,  321,  298,  322, 3127, 3121, 3129, 2949, 3160, 4924
2247,  804,  576,  577,  265, 2652, 3663, 3784, 3782, 3669, 3656
2248,  807,   43,   44,  164,  967, 4227, 2885, 2884, 4706, 2883
2249,  608,  585,  257,  256, 3953, 3951, 3595, 3401, 3403, 3760
2250,  553,  554,  808,  577, 3688,  972, 2830, 3847, 4941, 3783
2251,   43,  496,  495,  136, 4218, 3607,  968, 4228, 4932, 4547
2252,  445,  422,  766,  765, 4687, 1905, 4633, 1630, 1909, 1907
2253,   58,  481,  480,  121, 4398, 4458, 2857, 4396, 4394, 4698
2254,  384,  361,  815,  688, 1103, 1747, 2454, 1104, 1087, 1108
2255,  551,  245,  246,  840, 3830, 4263,  998, 3826, 3828, 4041
2256,  314,  337,  831,  620, 3265, 2578, 3508, 3263, 2576, 2574
2257,  120,   59,  480,  121, 4853, 4638, 4942, 4943, 4699, 4698
2258,  445,  766,  444,  827, 4633, 2126, 4642, 4631, 4634, 4643
2259,  635,  276,  299,  275, 3143, 3144, 2947, 3146, 4925, 3149
2260,  609,  585,  608,  256, 3405, 3953, 3589, 3390, 3403, 3401
2261,  564,  231,  208,  232, 3722, 3736, 3805, 3574, 1456, 4944
2262,  612,  611,  276,  253, 3377, 3344, 4750, 3375, 3376, 3932
2263,  120,  479,  480,   59,  884, 4413, 4942, 4853, 4639, 4638
2264,  137,  496,  806,   42, 4221,  982,  949, 4234, 4219,  978
2265,  254,  278,  255,  610, 3942, 3937, 3562, 3561, 3941, 3388
2266,  495,  836,  837,  163, 3015, 2777, 3017,  970, 3032, 3031
2267,  267,  290,  574,  575, 2438, 3500, 3692, 2439, 2434, 3675
2268,  321,  636,  297,  320, 3123, 2932, 3122, 2937, 2934, 2133
2269,  611,  588,  254,  253, 3378, 3555, 3558, 3376, 3380, 4945
2270,   60,    5,   59,  479,  892, 4852, 4892,  890,  886, 4639
2271,  629,  630,  839,  653, 3188, 4860, 4868, 4946, 4858, 4689
2272,  327,  839,  328,  304, 3180, 3176, 3179, 1352, 4861, 4947
2273,  629,  304,  630,  281, 3419, 1356, 3188, 3185, 3418, 3189
2274,  554,  578,  808,  577, 2365, 1119,  972, 4941, 4897, 3783
2275,  635,  659,  636,  321, 4913, 2936, 3128, 3127, 2710, 3123
2276,  326,  653,  350,  327, 2981, 2785, 2983, 4859, 2995, 2994
2277,  839,  305,  652,  328, 4867, 3012, 3177, 3176, 3432, 3178
2278,  662,  639,  638,  319, 2911, 3237, 4815, 2928, 2926, 2918
2279,  274,  823,  273,  297, 1394, 1327, 4926, 1392, 1328, 1326
2280,  591,  823,  251,  614, 1324, 1398, 3333, 3541, 1314, 3542
2281,  616,   14,   15,   31, 2916, 3328, 3116, 4798, 4796, 4800
2282,  201,  525,  526,  224, 4069, 3866, 4176, 4948, 3865, 3850
2283,  839,  652,  629,  653, 3177, 4812, 4868, 4689, 2787, 4946
2284,  247,  550,  224,  223, 4239, 3843, 4238, 4659, 3844, 3842
2285,  592,  823,  273,  250, 1320, 1327, 3334, 1321, 1322, 3335
2286,  788,  827,  445,  468, 4516, 4631, 1631, 1903, 1597, 4630
2287,   61,  502,  202,  525, 4645, 4423, 4411, 3813, 4178, 4067
2288,  766,  790,  467,  789, 2114, 1590, 2112, 4928, 1588, 1586
2289,  207,  519,  542,  208, 4736, 3915, 4908, 3741, 3916, 3914
2290,  789,  766,  827,  467, 4928, 4634, 1600, 1586, 2112, 1599
2291,  732,  756,  830,  755, 3105, 1743, 1988,  963, 4049, 1882
2292,  248,  549,  548,  225, 4242, 4693, 4650, 4949, 4694, 4416
2293,  520,  497,  496,  184, 4195,  952, 4877, 4733,  953,  954
2294,  546,  204,  522,  545, 3879, 4668, 4882, 3886, 3883, 4755
2295,  270,  572,  293,  294, 4549, 3852, 3527, 4648, 3853, 3523
2296,  524,  203,  547,   11, 3894, 3892, 3890, 4073, 4072, 3872
2297,  572,  840,  573,  549, 4607, 3515, 4590, 4240, 4608, 4707
2298,   65,   64,  271,  824, 1432, 4619, 4272, 1344, 1428, 4273
2299,  842,  228,  205,  568, 4093, 3887, 3881, 3880, 3551, 3713
2300,  183,  521,  498,  182, 3924, 4866, 3091, 3920, 3902, 2007
2301,  527,  526,  201,  503, 3851, 4176, 2124, 2123, 4950, 2122
2302,  525,  224,  225,  549, 3865, 4951, 4068, 3863, 3864, 4694
2303,  574,  292,  268,  573, 3679, 3672, 3694, 3820, 3665, 3514
2304,  575,  551,  574,  841, 4819, 3824, 3675, 4190, 3823, 3693
2305,  496,  185,  161,  162, 4206, 4207,  956, 4210, 4758, 1507
2306,  247,  224,  549,  248, 4238, 3864, 4237, 4243, 4952, 4242
2307,  527,  222,  528,  199,  851, 1526, 1055,  846,  850, 1058
2308,  843,  177,   57,  844, 4805, 4803, 3910, 4047, 4725, 4046
2309,  253,  611,  277,  254, 3376, 3350, 3931, 4945, 3558, 3939
2310,  806,  498,  160,  497, 3395, 3089, 4202,  951, 3087, 3088
2311,  293,  572,  270,  573, 3852, 4549, 3527, 3526, 4590, 3525
2312,  292,  269,  573,  293, 3673, 3513, 3665, 2661, 3528, 3526
2313,  268,  840,  574,  573, 3510, 3825, 3694, 3514, 3515, 3820
2314,  511,  488,  171,  170, 4953, 4341, 4299, 4922, 4153, 4344
2315,  286,  580,  603,  579, 3447, 3443, 3429, 3457, 3645, 3456
2316,  178,  844,  480,   58, 4400, 4459, 2856, 2855, 4401, 2857
2317,  629,  305,  652,  839, 3415, 3012, 4812, 4868, 4867, 3177
2318,  596,  831,  619,  620, 3291, 2036, 3296, 3290, 2574, 3281
2319,  240,  241,  556,  579, 4954, 4873, 3641, 3644, 4936, 3646
2320,  209,  563,  232,  233, 3848, 3573, 4104, 3938, 3765, 3743
2321,  271,  294,  824,  571, 4274, 1343, 4273, 4620, 1366, 1368
2322,  627,  285,  626,  308, 3228, 3226, 3030, 3029, 4895, 3022
2323,  538,  211,  212,  235, 4111, 4955, 4112, 3778, 4109, 4271
2324,  188,  211,  212,  538, 4957, 4955, 4956, 3963, 4111, 4112
2325,  284,  605,  283,  628, 1287, 1296, 1294, 3204, 3201, 3198
2326,  581,  262,  822,  238, 3781, 1293, 1306, 1375, 3987, 2980
2327,  580,  262,  239,  263, 1289, 3980, 3632, 3449, 3450, 3974
2328,  169,  513,  512,  489, 4134, 4024, 4138, 4132, 4133, 4150
[truncated: 5,696,198 more chars]
